# Supplementary material for: 1-[(Cyclo­hexyl­idene)amino]-3-(prop-2-en-1-yl)thio­urea
Source: Acta Crystallogr Sect E Struct Rep Online. 2014 Jun 25;70(Pt 7):o827–8. doi: 10.1107/S1600536814014834 (PMC4120545; doi:10.1107/S1600536814014834)
Supplement: Supplementary file 1 [file e-70-0o827-sup1.cif]

##############################################################################
#                                                                            #
# This CIF contains the data in a paper accepted for publication in          #
# Acta Crystallographica Section E. It conforms to the requirements of       #
# Notes for Authors for Acta Crystallographica Section E, and has been       #
# peer reviewed under the auspices of the IUCr Commission on Journals.       #
#                                                                            #
# Full details of the Crystallographic Information File format               #
# are given in the paper "The Crystallographic Information File (CIF):       #
# a New Standard Archive File for Crystallography" by S. R. Hall, F. H.      #
# Allen and I. D. Brown [Acta Cryst. (1991), A47, 655-685].                  #
#                                                                            #
# The current version of the core CIF dictionary is obtainable from          #
# ftp://ftp.iucr.org/pub/cif_core.dic.                                       #
#                                                                            #
# Software is freely available for graphical display of the structure(s)     #
# in this CIF. For information consult the CIF software page                 #
# http://www.iucr.org/resources/cif/software.                                #
#                                                                            #
# This file may be used for bona fide research purposes within the           #
# scientific community so long as proper attribution is given to the journal # 
# article from which it was obtained.                                        #
#                                                                            #
##############################################################################
data_I
_database_code_depnum_ccdc_archive 'CCDC 1009841'
_audit_creation_method     SHELXL-2014
_chemical_name_systematic
;
1-[(Cyclohexylidene)amino]-3-(prop-2-en-1-yl)thiourea
;
_chemical_name_common     ?
_chemical_formula_moiety     'C10 H17 N3 S'
_chemical_formula_sum     'C10 H17 N3 S'
_chemical_formula_iupac     'C10 H17 N3 S'
_chemical_formula_weight     211.32
_chemical_melting_point     ?
_shelx_space_group_comment
;
The symmetry employed for this shelxl refinement is uniquely defined
by the following loop, which should always be used as a source of
symmetry information in preference to the above space-group names.
They are only intended as comments.
;
_space_group_crystal_system     triclinic
_space_group_name_H-M_alt     'P -1'
_space_group_name_Hall     '-P 1'
loop_
    _space_group_symop_operation_xyz
    'x, y, z'
    '-x, -y, -z'
_cell_length_a     8.4772(15)
_cell_length_b     11.180(2)
_cell_length_c     19.766(4)
_cell_angle_alpha     77.864(3)
_cell_angle_beta     82.777(3)
_cell_angle_gamma     74.879(3)
_cell_volume     1763.0(5)
_cell_formula_units_Z     6
_cell_measurement_reflns_used     9052
_cell_measurement_theta_min     2.36
_cell_measurement_theta_max     28.22
_cell_measurement_temperature     150(2)
_cell_special_details
;
;
_exptl_crystal_description     'plate'
_exptl_crystal_colour     'colourless'
_exptl_crystal_size_max     0.257
_exptl_crystal_size_mid     0.149
_exptl_crystal_size_min     0.096
_exptl_crystal_density_diffrn     1.194
_exptl_crystal_density_meas     ?
_exptl_crystal_density_method     ?
_exptl_crystal_F_000     684
_exptl_absorpt_coefficient_mu     0.244
_exptl_absorpt_correction_type     multi-scan
_exptl_absorpt_process_details     '(<i>SADABS</i>; Bruker, 2013)'
_shelx_estimated_absorpt_T_min     0.940
_shelx_estimated_absorpt_T_max     0.977
_exptl_absorpt_correction_T_min     0.65
_exptl_absorpt_correction_T_max     0.98
_exptl_special_details     ?
_diffrn_ambient_temperature     150(2)
_diffrn_radiation_type     MoK\a
_diffrn_radiation_wavelength     0.71073
_diffrn_radiation_monochromator     graphite
_diffrn_measurement_device_type     'Bruker SMART APEX CCD'
_diffrn_measurement_method     '\f and \w scans'
_diffrn_detector_area_resol_mean     8.3660
_diffrn_reflns_number     31443
_diffrn_reflns_av_R_equivalents     0.0795
_diffrn_reflns_theta_min     1.920
_diffrn_reflns_theta_max     28.392
_diffrn_reflns_theta_full     28.000
_diffrn_measured_fraction_theta_max     0.983
_diffrn_measured_fraction_theta_full     0.991
_diffrn_reflns_limit_h_min     -11
_diffrn_reflns_limit_h_max     11
_diffrn_reflns_limit_k_min     -14
_diffrn_reflns_limit_k_max     14
_diffrn_reflns_limit_l_min     -26
_diffrn_reflns_limit_l_max     26
_refine_special_details     ?
_reflns_number_total     8701
_reflns_number_gt     5402
_reflns_threshold_expression     I>2\s(I)
_refine_ls_structure_factor_coef     Fsqd
_refine_ls_matrix_type     full
_refine_ls_R_factor_all     0.1167
_refine_ls_R_factor_gt     0.0718
_refine_ls_wR_factor_gt     0.1783
_refine_ls_wR_factor_ref     0.2165
_refine_ls_goodness_of_fit_ref     1.038
_refine_ls_restrained_S_all     1.038
_refine_ls_number_reflns     8701
_refine_ls_number_parameters     383
_refine_ls_number_restraints     2
_refine_ls_hydrogen_treatment     constr
_refine_ls_weighting_scheme     calc
_refine_ls_weighting_details
              'w=1/[\s^2^(Fo^2^)+(0.1110P)^2^+0.3498P] where P=(Fo^2^+2Fc^2^)/3'
_atom_sites_solution_hydrogens     mixed
_atom_sites_solution_primary     ?
_atom_sites_solution_secondary     ?
_refine_ls_shift/su_max     0.001
_refine_ls_shift/su_mean     0.000
_refine_diff_density_max     0.697
_refine_diff_density_min     -0.597
_refine_ls_extinction_method     none
_refine_ls_extinction_coef     .
loop_
    _atom_type_symbol
    _atom_type_description
    _atom_type_scat_dispersion_real
    _atom_type_scat_dispersion_imag
    _atom_type_scat_source
    'C' 'C' 0.0033 0.0016
                         'International Tables Vol C Tables 4.2.6.8 and 6.1.1.4'
    'H' 'H' 0.0000 0.0000
                         'International Tables Vol C Tables 4.2.6.8 and 6.1.1.4'
    'N' 'N' 0.0061 0.0033
                         'International Tables Vol C Tables 4.2.6.8 and 6.1.1.4'
    'S' 'S' 0.1246 0.1234
                         'International Tables Vol C Tables 4.2.6.8 and 6.1.1.4'
_computing_data_collection     '<i>APEX2</i> (Bruker, 2013)'
_computing_cell_refinement     '<i>SAINT</i> (Bruker, 2013)'
_computing_data_reduction     '<i>SAINT</i> (Bruker, 2013)'
_computing_structure_solution     '<i>SHELXT</i> (Sheldrick, 2008)'
_computing_structure_refinement     '<i>SHELXL2014</i> (Sheldrick, 2008)'
_computing_molecular_graphics     '<i>DIAMOND</i> (Brandenburg & Putz, 2012)'
_computing_publication_material     '<i>SHELXTL</i> (Sheldrick, 2008)'
loop_
    _atom_site_type_symbol
    _atom_site_label
    _atom_site_fract_x
    _atom_site_fract_y
    _atom_site_fract_z
    _atom_site_U_iso_or_equiv
    _atom_site_adp_type
    _atom_site_calc_flag
    _atom_site_occupancy
    _atom_site_disorder_assembly
    _atom_site_disorder_group
    S S1 -0.18746(10) 1.02518(8) 0.63133(4) 0.0415(2) Uani d 1 . .
    N N1 0.0924(3) 0.8466(2) 0.64330(12) 0.0324(6) Uani d 1 . .
    H H1A 0.1736 0.8045 0.6717 0.039 Uiso d 1 A .
    N N2 0.0116(3) 0.9571(2) 0.73177(11) 0.0260(5) Uani d 1 . .
    H H2A -0.0679 1.0047 0.7571 0.031 Uiso d 1 . .
    N N3 0.1448(3) 0.8754(2) 0.76609(11) 0.0258(5) Uani d 1 . .
    C C1 0.2643(5) 0.6623(4) 0.5143(2) 0.0625(11) Uani d 0.853(6) A 1
    H H1B 0.2847 0.7253 0.4761 0.075 Uiso calc 0.853(6) A 1
    H H1C 0.3154 0.5760 0.5138 0.075 Uiso calc 0.853(6) A 1
    C C2 0.1662(5) 0.6941(4) 0.5672(2) 0.0444(11) Uani d 0.853(6) A 1
    H H2 0.1499 0.6275 0.6040 0.053 Uiso calc 0.853(6) A 1
    C C3 0.0807(4) 0.8189(4) 0.57564(18) 0.0550(11) Uani d 0.853(6) A 1
    H H3A -0.0363 0.8312 0.5684 0.066 Uiso calc 0.853(6) A 1
    H H3B 0.1249 0.8799 0.5394 0.066 Uiso calc 0.853(6) A 1
    C C1A 0.2643(5) 0.6623(4) 0.5143(2) 0.0625(11) Uani d 0.147(6) A 2
    H H1A1 0.1897 0.6095 0.5234 0.075 Uiso calc 0.147(6) A 2
    H H1A2 0.3662 0.6377 0.4886 0.075 Uiso calc 0.147(6) A 2
    C C2A 0.2270(15) 0.7682(12) 0.5368(10) 0.0444(11) Uani d 0.147(6) A 2
    H H2A1 0.3062 0.8172 0.5261 0.053 Uiso calc 0.147(6) A 2
    C C3A 0.0807(4) 0.8189(4) 0.57564(18) 0.0550(11) Uani d 0.147(6) A 2
    H H3A1 0.0097 0.7591 0.5823 0.066 Uiso calc 0.147(6) A 2
    H H3A2 0.0232 0.8980 0.5467 0.066 Uiso calc 0.147(6) A 2
    C C4 -0.0192(3) 0.9360(3) 0.67085(14) 0.0274(6) Uani d 1 . .
    C C5 0.2028(3) 0.9152(3) 0.81122(14) 0.0253(6) Uani d 1 . .
    C C6 0.3500(4) 0.8286(3) 0.84516(15) 0.0362(7) Uani d 1 . .
    H H6A 0.4481 0.8611 0.8270 0.043 Uiso calc 1 . .
    H H6B 0.3678 0.7441 0.8333 0.043 Uiso calc 1 . .
    C C7 0.3291(4) 0.8170(3) 0.92401(16) 0.0411(8) Uani d 1 . .
    H H7A 0.2435 0.7708 0.9431 0.049 Uiso calc 1 . .
    H H7B 0.4331 0.7679 0.9441 0.049 Uiso calc 1 . .
    C C8 0.2810(4) 0.9459(3) 0.94482(16) 0.0398(8) Uani d 1 . .
    H H8A 0.3711 0.9890 0.9297 0.048 Uiso calc 1 . .
    H H8B 0.2628 0.9356 0.9960 0.048 Uiso calc 1 . .
    C C9 0.1254(4) 1.0258(3) 0.91177(16) 0.0378(7) Uani d 1 . .
    H H9A 0.0977 1.1100 0.9249 0.045 Uiso calc 1 . .
    H H9B 0.0336 0.9856 0.9297 0.045 Uiso calc 1 . .
    C C10 0.1460(4) 1.0411(3) 0.83286(15) 0.0306(6) Uani d 1 . .
    H H10A 0.0401 1.0865 0.8133 0.037 Uiso calc 1 . .
    H H10B 0.2268 1.0920 0.8143 0.037 Uiso calc 1 . .
    S S2 0.04448(9) 0.38536(7) 0.81703(4) 0.0344(2) Uani d 1 . .
    N N4 0.0610(3) 0.6257(2) 0.80237(12) 0.0295(5) Uani d 1 . .
    H H4A 0.1215 0.6842 0.7892 0.035 Uiso d 1 . .
    N N5 0.2582(3) 0.5009(2) 0.74072(12) 0.0293(5) Uani d 1 . .
    H H5A 0.3012 0.4213 0.7326 0.035 Uiso d 1 . .
    N N6 0.3309(3) 0.6004(2) 0.72156(12) 0.0288(5) Uani d 1 . .
    C C11 -0.0870(5) 0.7195(4) 0.96373(19) 0.0531(10) Uani d 1 . .
    H H11A -0.1571 0.7992 0.9473 0.064 Uiso calc 1 . .
    H H11B -0.0530 0.7003 1.0096 0.064 Uiso calc 1 . .
    C C12 -0.0371(4) 0.6360(3) 0.92302(16) 0.0405(8) Uani d 1 . .
    H H12 0.0329 0.5573 0.9411 0.049 Uiso calc 1 . .
    C C13 -0.0823(3) 0.6559(3) 0.85079(15) 0.0341(7) Uani d 1 . .
    H H13A -0.1575 0.6023 0.8489 0.041 Uiso calc 1 . .
    H H13B -0.1414 0.7450 0.8364 0.041 Uiso calc 1 . .
    C C14 0.1222(3) 0.5116(3) 0.78668(14) 0.0266(6) Uani d 1 . .
    C C15 0.4660(4) 0.5871(3) 0.68289(16) 0.0341(7) Uani d 1 . .
    C C16 0.5607(4) 0.4732(3) 0.65407(19) 0.0447(8) Uani d 1 . .
    H H16A 0.5588 0.4914 0.6029 0.054 Uiso calc 1 . .
    H H16B 0.5088 0.4020 0.6726 0.054 Uiso calc 1 . .
    C C17 0.7356(4) 0.4370(3) 0.6734(2) 0.0528(10) Uani d 1 . .
    H H17A 0.7992 0.3682 0.6494 0.063 Uiso calc 1 . .
    H H17B 0.7381 0.4050 0.7240 0.063 Uiso calc 1 . .
    C C18 0.8153(4) 0.5470(3) 0.6541(2) 0.0502(9) Uani d 1 . .
    H H18A 0.8249 0.5727 0.6030 0.060 Uiso calc 1 . .
    H H18B 0.9271 0.5206 0.6704 0.060 Uiso calc 1 . .
    C C19 0.7170(4) 0.6586(4) 0.6860(2) 0.0511(9) Uani d 1 . .
    H H19A 0.7688 0.7305 0.6704 0.061 Uiso calc 1 . .
    H H19B 0.7168 0.6358 0.7372 0.061 Uiso calc 1 . .
    C C20 0.5420(4) 0.6971(3) 0.66504(19) 0.0424(8) Uani d 1 . .
    H H20A 0.4773 0.7651 0.6894 0.051 Uiso calc 1 . .
    H H20B 0.5413 0.7300 0.6145 0.051 Uiso calc 1 . .
    S S3 0.72249(10) 0.06142(9) 0.84757(4) 0.0438(2) Uani d 1 . .
    N N7 0.4364(3) 0.2322(2) 0.84226(12) 0.0302(5) Uani d 1 . .
    H H7 0.3393 0.2647 0.8224 0.036 Uiso d 1 . .
    N N8 0.5182(3) 0.1342(2) 0.74897(12) 0.0280(5) Uani d 1 . .
    H H8 0.6012 0.0897 0.7236 0.034 Uiso d 1 . .
    N N9 0.3906(3) 0.2225(2) 0.71413(12) 0.0281(5) Uani d 1 . .
    C C21 0.5004(6) 0.4744(4) 0.9126(2) 0.0694(12) Uani d 1 . .
    H H21A 0.3913 0.4994 0.9320 0.083 Uiso calc 1 . .
    H H21B 0.5701 0.5309 0.9045 0.083 Uiso calc 1 . .
    C C22 0.5541(5) 0.3631(4) 0.89692(18) 0.0481(9) Uani d 1 . .
    H H22 0.6638 0.3413 0.8775 0.058 Uiso calc 1 . .
    C C23 0.4558(4) 0.2665(3) 0.90719(15) 0.0342(7) Uani d 1 . .
    H H23A 0.5105 0.1901 0.9390 0.041 Uiso calc 1 . .
    H H23B 0.3462 0.3001 0.9293 0.041 Uiso calc 1 . .
    C C24 0.5503(3) 0.1497(3) 0.81134(14) 0.0280(6) Uani d 1 . .
    C C25 0.3286(3) 0.1857(3) 0.66890(14) 0.0277(6) Uani d 1 . .
    C C26 0.3739(4) 0.0583(3) 0.64931(15) 0.0324(6) Uani d 1 . .
    H H26A 0.2857 0.0143 0.6676 0.039 Uiso calc 1 . .
    H H26B 0.4756 0.0079 0.6709 0.039 Uiso calc 1 . .
    C C27 0.4000(4) 0.0670(3) 0.57133(16) 0.0379(7) Uani d 1 . .
    H H27A 0.4164 -0.0179 0.5602 0.046 Uiso calc 1 . .
    H H27B 0.5003 0.0971 0.5541 0.046 Uiso calc 1 . .
    C C28 0.2550(4) 0.1561(3) 0.53470(16) 0.0429(8) Uani d 1 . .
    H H28A 0.2784 0.1628 0.4839 0.051 Uiso calc 1 . .
    H H28B 0.1568 0.1217 0.5483 0.051 Uiso calc 1 . .
    C C29 0.2207(5) 0.2855(3) 0.55305(17) 0.0488(9) Uani d 1 . .
    H H29A 0.1226 0.3404 0.5305 0.059 Uiso calc 1 . .
    H H29B 0.3147 0.3234 0.5352 0.059 Uiso calc 1 . .
    C C30 0.1925(4) 0.2789(3) 0.63118(17) 0.0453(9) Uani d 1 . .
    H H30A 0.1831 0.3633 0.6418 0.054 Uiso calc 1 . .
    H H30B 0.0879 0.2548 0.6477 0.054 Uiso calc 1 . .
loop_
    _atom_site_aniso_label
    _atom_site_aniso_U_11
    _atom_site_aniso_U_22
    _atom_site_aniso_U_33
    _atom_site_aniso_U_12
    _atom_site_aniso_U_13
    _atom_site_aniso_U_23
    S1 0.0271(4) 0.0547(5) 0.0338(4) 0.0140(4) -0.0074(3) -0.0156(4)
    N1 0.0211(12) 0.0413(14) 0.0319(12) 0.0078(10) -0.0051(9) -0.0177(11)
    N2 0.0182(11) 0.0256(12) 0.0302(11) 0.0064(9) -0.0024(9) -0.0106(9)
    N3 0.0206(12) 0.0242(12) 0.0287(11) 0.0037(9) -0.0026(9) -0.0072(9)
    C1 0.062(3) 0.060(2) 0.056(2) 0.016(2) 0.0015(19) -0.031(2)
    C2 0.053(3) 0.046(2) 0.038(2) -0.0102(19) -0.0007(18) -0.0207(18)
    C3 0.041(2) 0.075(3) 0.0433(19) 0.0215(18) -0.0136(15) -0.0359(18)
    C1A 0.062(3) 0.060(2) 0.056(2) 0.016(2) 0.0015(19) -0.031(2)
    C2A 0.053(3) 0.046(2) 0.038(2) -0.0102(19) -0.0007(18) -0.0207(18)
    C3A 0.041(2) 0.075(3) 0.0433(19) 0.0215(18) -0.0136(15) -0.0359(18)
    C4 0.0198(13) 0.0309(15) 0.0289(13) 0.0003(11) 0.0007(10) -0.0090(11)
    C5 0.0213(13) 0.0241(14) 0.0280(13) -0.0007(11) 0.0013(10) -0.0071(11)
    C6 0.0271(16) 0.0392(17) 0.0385(16) 0.0069(13) -0.0087(12) -0.0141(13)
    C7 0.0398(19) 0.0418(19) 0.0378(16) 0.0016(15) -0.0114(14) -0.0079(14)
    C8 0.0381(18) 0.0473(19) 0.0334(15) -0.0014(15) -0.0072(13) -0.0146(14)
    C9 0.0365(17) 0.0382(17) 0.0389(16) -0.0005(14) -0.0020(13) -0.0184(14)
    C10 0.0305(16) 0.0259(14) 0.0366(15) -0.0042(12) -0.0052(12) -0.0102(12)
    S2 0.0239(4) 0.0279(4) 0.0488(5) -0.0030(3) 0.0033(3) -0.0092(3)
    N4 0.0225(12) 0.0242(12) 0.0375(13) 0.0019(9) 0.0072(10) -0.0116(10)
    N5 0.0221(12) 0.0221(11) 0.0413(13) -0.0003(9) 0.0065(10) -0.0124(10)
    N6 0.0211(12) 0.0240(12) 0.0384(13) -0.0003(9) 0.0048(10) -0.0098(10)
    C11 0.057(2) 0.057(2) 0.047(2) -0.0156(19) 0.0145(17) -0.0212(18)
    C12 0.0359(18) 0.0404(18) 0.0391(17) -0.0022(14) 0.0107(13) -0.0109(14)
    C13 0.0230(15) 0.0309(15) 0.0425(17) 0.0039(12) 0.0086(12) -0.0133(13)
    C14 0.0176(13) 0.0249(14) 0.0339(14) 0.0030(11) -0.0018(10) -0.0084(11)
    C15 0.0241(15) 0.0304(16) 0.0447(17) 0.0015(12) 0.0011(12) -0.0124(13)
    C16 0.0281(17) 0.0439(19) 0.061(2) -0.0027(14) 0.0117(15) -0.0234(17)
    C17 0.0316(19) 0.040(2) 0.076(3) 0.0067(15) 0.0092(17) -0.0147(18)
    C18 0.0176(16) 0.057(2) 0.069(2) 0.0004(15) 0.0019(15) -0.0107(19)
    C19 0.0313(19) 0.052(2) 0.072(3) -0.0131(16) 0.0013(17) -0.0159(19)
    C20 0.0339(18) 0.0333(17) 0.057(2) -0.0068(14) 0.0084(15) -0.0101(15)
    S3 0.0250(4) 0.0626(6) 0.0341(4) 0.0172(4) -0.0075(3) -0.0194(4)
    N7 0.0190(12) 0.0371(14) 0.0328(12) 0.0051(10) -0.0028(9) -0.0173(11)
    N8 0.0193(11) 0.0289(12) 0.0315(12) 0.0086(9) -0.0049(9) -0.0124(10)
    N9 0.0199(11) 0.0270(12) 0.0332(12) 0.0069(9) -0.0039(9) -0.0112(10)
    C21 0.083(3) 0.052(2) 0.083(3) -0.018(2) -0.013(3) -0.027(2)
    C22 0.044(2) 0.059(2) 0.0467(19) -0.0097(18) -0.0062(15) -0.0238(17)
    C23 0.0267(15) 0.0422(17) 0.0314(14) 0.0046(13) -0.0012(11) -0.0186(13)
    C24 0.0206(14) 0.0311(15) 0.0300(14) -0.0005(11) 0.0003(10) -0.0095(12)
    C25 0.0182(13) 0.0331(15) 0.0298(13) 0.0023(11) -0.0017(10) -0.0120(12)
    C26 0.0300(16) 0.0334(16) 0.0355(15) -0.0057(13) -0.0043(12) -0.0118(13)
    C27 0.0349(17) 0.0428(18) 0.0378(16) -0.0033(14) -0.0038(13) -0.0180(14)
    C28 0.0364(18) 0.061(2) 0.0345(16) -0.0107(16) -0.0052(13) -0.0157(15)
    C29 0.048(2) 0.049(2) 0.0439(19) 0.0028(17) -0.0214(16) -0.0037(16)
    C30 0.0345(18) 0.048(2) 0.0474(18) 0.0163(15) -0.0186(14) -0.0185(16)
_geom_special_details
;
All e.s.d.'s (except the e.s.d. in the dihedral angle between two l.s. planes)
are estimated using the full covariance matrix. The cell e.s.d.'s are taken
into account individually in the estimation of e.s.d.'s in distances, angles
and torsion angles; correlations between e.s.d.'s in cell parameters are only
used when they are defined by crystal symmetry. An approximate (isotropic)
treatment of cell e.s.d.'s is used for estimating e.s.d.'s involving l.s.
planes.
;
loop_
    _geom_bond_atom_site_label_1
    _geom_bond_atom_site_label_2
    _geom_bond_site_symmetry_2
    _geom_bond_distance
    _geom_bond_publ_flag
    S1 C4 . 1.688(3) ?
    N1 C4 . 1.341(3) ?
    N1 C3 . 1.455(4) ?
    N1 H1A . 0.9099 ?
    N2 C4 . 1.343(3) ?
    N2 N3 . 1.401(3) ?
    N2 H2A . 0.9099 ?
    N3 C5 . 1.276(3) ?
    C1 C2 . 1.303(5) ?
    C1 H1B . 0.9500 ?
    C1 H1C . 0.9500 ?
    C2 C3 . 1.428(5) ?
    C2 H2 . 0.9500 ?
    C3 H3A . 0.9900 ?
    C3 H3B . 0.9900 ?
    C2A H2A1 . 0.9500 ?
    C5 C10 . 1.498(4) ?
    C5 C6 . 1.501(4) ?
    C6 C7 . 1.528(4) ?
    C6 H6A . 0.9900 ?
    C6 H6B . 0.9900 ?
    C7 C8 . 1.521(4) ?
    C7 H7A . 0.9900 ?
    C7 H7B . 0.9900 ?
    C8 C9 . 1.524(4) ?
    C8 H8A . 0.9900 ?
    C8 H8B . 0.9900 ?
    C9 C10 . 1.526(4) ?
    C9 H9A . 0.9900 ?
    C9 H9B . 0.9900 ?
    C10 H10A . 0.9900 ?
    C10 H10B . 0.9900 ?
    S2 C14 . 1.678(3) ?
    N4 C14 . 1.331(3) ?
    N4 C13 . 1.461(3) ?
    N4 H4A . 0.9099 ?
    N5 C14 . 1.370(3) ?
    N5 N6 . 1.372(3) ?
    N5 H5A . 0.9099 ?
    N6 C15 . 1.288(4) ?
    C11 C12 . 1.312(4) ?
    C11 H11A . 0.9500 ?
    C11 H11B . 0.9500 ?
    C12 C13 . 1.481(4) ?
    C12 H12 . 0.9500 ?
    C13 H13A . 0.9900 ?
    C13 H13B . 0.9900 ?
    C15 C20 . 1.492(4) ?
    C15 C16 . 1.499(4) ?
    C16 C17 . 1.507(5) ?
    C16 H16A . 0.9900 ?
    C16 H16B . 0.9900 ?
    C17 C18 . 1.512(5) ?
    C17 H17A . 0.9900 ?
    C17 H17B . 0.9900 ?
    C18 C19 . 1.517(5) ?
    C18 H18A . 0.9900 ?
    C18 H18B . 0.9900 ?
    C19 C20 . 1.518(5) ?
    C19 H19A . 0.9900 ?
    C19 H19B . 0.9900 ?
    C20 H20A . 0.9900 ?
    C20 H20B . 0.9900 ?
    S3 C24 . 1.683(3) ?
    N7 C24 . 1.334(3) ?
    N7 C23 . 1.454(3) ?
    N7 H7 . 0.9099 ?
    N8 C24 . 1.350(3) ?
    N8 N9 . 1.401(3) ?
    N8 H8 . 0.9100 ?
    N9 C25 . 1.277(3) ?
    C21 C22 . 1.297(5) ?
    C21 H21A . 0.9500 ?
    C21 H21B . 0.9500 ?
    C22 C23 . 1.496(5) ?
    C22 H22 . 0.9500 ?
    C23 H23A . 0.9900 ?
    C23 H23B . 0.9900 ?
    C25 C30 . 1.495(4) ?
    C25 C26 . 1.495(4) ?
    C26 C27 . 1.515(4) ?
    C26 H26A . 0.9900 ?
    C26 H26B . 0.9900 ?
    C27 C28 . 1.520(4) ?
    C27 H27A . 0.9900 ?
    C27 H27B . 0.9900 ?
    C28 C29 . 1.511(5) ?
    C28 H28A . 0.9900 ?
    C28 H28B . 0.9900 ?
    C29 C30 . 1.522(5) ?
    C29 H29A . 0.9900 ?
    C29 H29B . 0.9900 ?
    C30 H30A . 0.9900 ?
    C30 H30B . 0.9900 ?
loop_
    _geom_angle_atom_site_label_1
    _geom_angle_atom_site_label_2
    _geom_angle_atom_site_label_3
    _geom_angle_site_symmetry_1
    _geom_angle_site_symmetry_3
    _geom_angle
    _geom_angle_publ_flag
    C4 N1 C3 . . 122.8(2) ?
    C4 N1 H1A . . 113.0 ?
    C3 N1 H1A . . 124.2 ?
    C4 N2 N3 . . 118.5(2) ?
    C4 N2 H2A . . 120.6 ?
    N3 N2 H2A . . 117.8 ?
    C5 N3 N2 . . 117.6(2) ?
    C2 C1 H1B . . 120.0 ?
    C2 C1 H1C . . 120.0 ?
    H1B C1 H1C . . 120.0 ?
    C1 C2 C3 . . 126.7(4) ?
    C1 C2 H2 . . 116.7 ?
    C3 C2 H2 . . 116.7 ?
    C2 C3 N1 . . 113.9(3) ?
    C2 C3 H3A . . 108.8 ?
    N1 C3 H3A . . 108.8 ?
    C2 C3 H3B . . 108.8 ?
    N1 C3 H3B . . 108.8 ?
    H3A C3 H3B . . 107.7 ?
    N1 C4 N2 . . 116.7(2) ?
    N1 C4 S1 . . 123.5(2) ?
    N2 C4 S1 . . 119.8(2) ?
    N3 C5 C10 . . 127.8(2) ?
    N3 C5 C6 . . 116.8(2) ?
    C10 C5 C6 . . 115.3(2) ?
    C5 C6 C7 . . 111.6(2) ?
    C5 C6 H6A . . 109.3 ?
    C7 C6 H6A . . 109.3 ?
    C5 C6 H6B . . 109.3 ?
    C7 C6 H6B . . 109.3 ?
    H6A C6 H6B . . 108.0 ?
    C8 C7 C6 . . 111.3(3) ?
    C8 C7 H7A . . 109.4 ?
    C6 C7 H7A . . 109.4 ?
    C8 C7 H7B . . 109.4 ?
    C6 C7 H7B . . 109.4 ?
    H7A C7 H7B . . 108.0 ?
    C7 C8 C9 . . 110.5(3) ?
    C7 C8 H8A . . 109.6 ?
    C9 C8 H8A . . 109.6 ?
    C7 C8 H8B . . 109.6 ?
    C9 C8 H8B . . 109.6 ?
    H8A C8 H8B . . 108.1 ?
    C8 C9 C10 . . 111.5(3) ?
    C8 C9 H9A . . 109.3 ?
    C10 C9 H9A . . 109.3 ?
    C8 C9 H9B . . 109.3 ?
    C10 C9 H9B . . 109.3 ?
    H9A C9 H9B . . 108.0 ?
    C5 C10 C9 . . 110.8(2) ?
    C5 C10 H10A . . 109.5 ?
    C9 C10 H10A . . 109.5 ?
    C5 C10 H10B . . 109.5 ?
    C9 C10 H10B . . 109.5 ?
    H10A C10 H10B . . 108.1 ?
    C14 N4 C13 . . 123.6(3) ?
    C14 N4 H4A . . 118.6 ?
    C13 N4 H4A . . 116.7 ?
    C14 N5 N6 . . 118.9(2) ?
    C14 N5 H5A . . 113.8 ?
    N6 N5 H5A . . 126.3 ?
    C15 N6 N5 . . 119.1(2) ?
    C12 C11 H11A . . 120.0 ?
    C12 C11 H11B . . 120.0 ?
    H11A C11 H11B . . 120.0 ?
    C11 C12 C13 . . 124.6(3) ?
    C11 C12 H12 . . 117.7 ?
    C13 C12 H12 . . 117.7 ?
    N4 C13 C12 . . 112.1(2) ?
    N4 C13 H13A . . 109.2 ?
    C12 C13 H13A . . 109.2 ?
    N4 C13 H13B . . 109.2 ?
    C12 C13 H13B . . 109.2 ?
    H13A C13 H13B . . 107.9 ?
    N4 C14 N5 . . 115.3(2) ?
    N4 C14 S2 . . 125.5(2) ?
    N5 C14 S2 . . 119.2(2) ?
    N6 C15 C20 . . 116.9(3) ?
    N6 C15 C16 . . 128.3(3) ?
    C20 C15 C16 . . 114.8(3) ?
    C15 C16 C17 . . 110.5(3) ?
    C15 C16 H16A . . 109.6 ?
    C17 C16 H16A . . 109.6 ?
    C15 C16 H16B . . 109.6 ?
    C17 C16 H16B . . 109.6 ?
    H16A C16 H16B . . 108.1 ?
    C16 C17 C18 . . 112.0(3) ?
    C16 C17 H17A . . 109.2 ?
    C18 C17 H17A . . 109.2 ?
    C16 C17 H17B . . 109.2 ?
    C18 C17 H17B . . 109.2 ?
    H17A C17 H17B . . 107.9 ?
    C17 C18 C19 . . 111.5(3) ?
    C17 C18 H18A . . 109.3 ?
    C19 C18 H18A . . 109.3 ?
    C17 C18 H18B . . 109.3 ?
    C19 C18 H18B . . 109.3 ?
    H18A C18 H18B . . 108.0 ?
    C18 C19 C20 . . 110.6(3) ?
    C18 C19 H19A . . 109.5 ?
    C20 C19 H19A . . 109.5 ?
    C18 C19 H19B . . 109.5 ?
    C20 C19 H19B . . 109.5 ?
    H19A C19 H19B . . 108.1 ?
    C15 C20 C19 . . 110.4(3) ?
    C15 C20 H20A . . 109.6 ?
    C19 C20 H20A . . 109.6 ?
    C15 C20 H20B . . 109.6 ?
    C19 C20 H20B . . 109.6 ?
    H20A C20 H20B . . 108.1 ?
    C24 N7 C23 . . 123.7(2) ?
    C24 N7 H7 . . 117.3 ?
    C23 N7 H7 . . 118.9 ?
    C24 N8 N9 . . 118.8(2) ?
    C24 N8 H8 . . 117.8 ?
    N9 N8 H8 . . 118.6 ?
    C25 N9 N8 . . 116.6(2) ?
    C22 C21 H21A . . 120.0 ?
    C22 C21 H21B . . 120.0 ?
    H21A C21 H21B . . 120.0 ?
    C21 C22 C23 . . 124.7(4) ?
    C21 C22 H22 . . 117.6 ?
    C23 C22 H22 . . 117.6 ?
    N7 C23 C22 . . 112.3(3) ?
    N7 C23 H23A . . 109.1 ?
    C22 C23 H23A . . 109.1 ?
    N7 C23 H23B . . 109.1 ?
    C22 C23 H23B . . 109.1 ?
    H23A C23 H23B . . 107.9 ?
    N7 C24 N8 . . 116.5(2) ?
    N7 C24 S3 . . 123.7(2) ?
    N8 C24 S3 . . 119.7(2) ?
    N9 C25 C30 . . 117.2(3) ?
    N9 C25 C26 . . 127.7(2) ?
    C30 C25 C26 . . 115.1(2) ?
    C25 C26 C27 . . 111.7(2) ?
    C25 C26 H26A . . 109.3 ?
    C27 C26 H26A . . 109.3 ?
    C25 C26 H26B . . 109.3 ?
    C27 C26 H26B . . 109.3 ?
    H26A C26 H26B . . 107.9 ?
    C26 C27 C28 . . 111.6(3) ?
    C26 C27 H27A . . 109.3 ?
    C28 C27 H27A . . 109.3 ?
    C26 C27 H27B . . 109.3 ?
    C28 C27 H27B . . 109.3 ?
    H27A C27 H27B . . 108.0 ?
    C29 C28 C27 . . 111.0(3) ?
    C29 C28 H28A . . 109.4 ?
    C27 C28 H28A . . 109.4 ?
    C29 C28 H28B . . 109.4 ?
    C27 C28 H28B . . 109.4 ?
    H28A C28 H28B . . 108.0 ?
    C28 C29 C30 . . 111.3(3) ?
    C28 C29 H29A . . 109.4 ?
    C30 C29 H29A . . 109.4 ?
    C28 C29 H29B . . 109.4 ?
    C30 C29 H29B . . 109.4 ?
    H29A C29 H29B . . 108.0 ?
    C25 C30 C29 . . 111.8(3) ?
    C25 C30 H30A . . 109.2 ?
    C29 C30 H30A . . 109.2 ?
    C25 C30 H30B . . 109.2 ?
    C29 C30 H30B . . 109.2 ?
    H30A C30 H30B . . 107.9 ?
loop_
    _geom_torsion_atom_site_label_1
    _geom_torsion_atom_site_label_2
    _geom_torsion_atom_site_label_3
    _geom_torsion_atom_site_label_4
    _geom_torsion_site_symmetry_1
    _geom_torsion_site_symmetry_2
    _geom_torsion_site_symmetry_3
    _geom_torsion_site_symmetry_4
    _geom_torsion
    _geom_torsion_publ_flag
    C4 N2 N3 C5 . . . . 159.5(3) ?
    C1 C2 C3 N1 . . . . -133.2(4) ?
    C4 N1 C3 C2 . . . . -155.9(3) ?
    C3 N1 C4 N2 . . . . -176.0(3) ?
    C3 N1 C4 S1 . . . . 1.1(5) ?
    N3 N2 C4 N1 . . . . -7.8(4) ?
    N3 N2 C4 S1 . . . . 175.00(19) ?
    N2 N3 C5 C10 . . . . 0.0(4) ?
    N2 N3 C5 C6 . . . . -177.4(2) ?
    N3 C5 C6 C7 . . . . -132.0(3) ?
    C10 C5 C6 C7 . . . . 50.4(4) ?
    C5 C6 C7 C8 . . . . -52.1(4) ?
    C6 C7 C8 C9 . . . . 56.3(4) ?
    C7 C8 C9 C10 . . . . -57.5(4) ?
    N3 C5 C10 C9 . . . . 131.6(3) ?
    C6 C5 C10 C9 . . . . -51.0(3) ?
    C8 C9 C10 C5 . . . . 53.9(3) ?
    C14 N5 N6 C15 . . . . 174.4(3) ?
    C14 N4 C13 C12 . . . . 89.9(3) ?
    C11 C12 C13 N4 . . . . 129.4(4) ?
    C13 N4 C14 N5 . . . . -179.4(2) ?
    C13 N4 C14 S2 . . . . 2.0(4) ?
    N6 N5 C14 N4 . . . . 7.8(4) ?
    N6 N5 C14 S2 . . . . -173.5(2) ?
    N5 N6 C15 C20 . . . . -178.5(3) ?
    N5 N6 C15 C16 . . . . 0.1(5) ?
    N6 C15 C16 C17 . . . . -125.8(4) ?
    C20 C15 C16 C17 . . . . 52.9(4) ?
    C15 C16 C17 C18 . . . . -52.3(4) ?
    C16 C17 C18 C19 . . . . 55.4(4) ?
    C17 C18 C19 C20 . . . . -56.1(4) ?
    N6 C15 C20 C19 . . . . 124.5(3) ?
    C16 C15 C20 C19 . . . . -54.3(4) ?
    C18 C19 C20 C15 . . . . 54.5(4) ?
    C24 N8 N9 C25 . . . . -157.6(3) ?
    C24 N7 C23 C22 . . . . 81.1(4) ?
    C21 C22 C23 N7 . . . . 118.9(4) ?
    C23 N7 C24 N8 . . . . -175.8(3) ?
    C23 N7 C24 S3 . . . . 7.5(4) ?
    N9 N8 C24 N7 . . . . 14.1(4) ?
    N9 N8 C24 S3 . . . . -169.0(2) ?
    N8 N9 C25 C30 . . . . -179.9(3) ?
    N8 N9 C25 C26 . . . . 1.2(4) ?
    N9 C25 C26 C27 . . . . -131.3(3) ?
    C30 C25 C26 C27 . . . . 49.8(4) ?
    C25 C26 C27 C28 . . . . -52.2(3) ?
    C26 C27 C28 C29 . . . . 56.3(4) ?
    C27 C28 C29 C30 . . . . -56.2(4) ?
    N9 C25 C30 C29 . . . . 131.0(3) ?
    C26 C25 C30 C29 . . . . -49.9(4) ?
    C28 C29 C30 C25 . . . . 52.5(4) ?
loop_
    _geom_hbond_atom_site_label_D
    _geom_hbond_atom_site_label_H
    _geom_hbond_atom_site_label_A
    _geom_hbond_site_symmetry_A
    _geom_hbond_distance_DH
    _geom_hbond_distance_HA
    _geom_hbond_distance_DA
    _geom_hbond_angle_DHA
    _geom_hbond_publ_flag
    N8 H8 S1 1_645 0.91 2.47 3.356(2) 164 yes
    N1 H1A N3 . 0.91 2.14 2.620(3) 112.1 no
    N1 H1A N6 . 0.91 2.40 3.185(3) 145 yes
    N2 H2A S3 1_465 0.91 2.42 3.290(2) 161 yes
    C10 H10A S3 1_465 0.99 2.76 3.516(3) 133 no
    C10 H10B N9 1_565 0.99 2.67 3.590(4) 155 yes
    N4 H4A N3 . 0.91 2.15 2.979(3) 152 yes
    N5 H5A N9 . 0.91 2.24 3.153(3) 176 yes
    C16 H16B N9 . 0.99 2.42 3.410(4) 177 yes
    N7 H7 S2 . 0.91 2.51 3.363(2) 155 yes
    N7 H7 N9 . 0.91 2.25 2.638(3) 105 no
    C26 H26A N2 1_545 0.99 2.67 3.626(4) 163 yes
    C26 H26A N3 1_545 0.99 2.60 3.499(4) 152 yes
    C26 H26B S1 1_645 0.99 2.91 3.619(3) 129 no
_shelx_hkl_file
;
  -1   0   0   52.89    5.30
  -2   0   0    5.80    3.60
  -2   0   0    1.70    3.20
  -2   0   0    1.50    2.30
  -2   0   0    0.00    2.70
   2   0   0    2.40    2.20
   2   0   0    4.20    2.60
   2   0   0    4.20    3.10
  -3   0   0  103.19   12.50
  -3   0   0  109.09   10.70
  -3   0   0  106.09   10.60
  -3   0   0  118.69   11.30
   3   0   0  121.79   10.70
   3   0   0  116.09   10.80
   3   0   0  107.89   10.60
  -4   0   0  280.67   23.60
  -4   0   0  306.67   24.40
  -4   0   0  275.37   25.70
  -4   0   0  271.97   23.70
   4   0   0  301.57   24.00
   4   0   0  299.77   23.90
   4   0   0  297.17   23.80
  -5   0   0   34.80    7.70
  -5   0   0   31.70    6.90
  -5   0   0   34.70    8.20
  -5   0   0    9.40    6.80
   5   0   0   32.70    7.70
   5   0   0   31.40    6.30
   5   0   0   30.90    6.10
  -6   0   0    5.20    5.00
  -6   0   0    3.20    3.30
  -6   0   0    3.30    3.10
  -6   0   0   -4.60    4.30
   6   0   0    3.50    3.90
   6   0   0    0.10    3.80
   6   0   0    7.20    3.50
  -7   0   0   20.40    7.40
  -7   0   0   -2.30    5.60
   7   0   0   15.60    6.10
  -8   0   0  105.69   13.70
  -8   0   0   67.49   14.30
  -9   0   0   26.60   11.30
 -10   0   0   26.80   11.30
 -10   1   0  153.58   22.00
  -9   1   0   -6.60    4.50
  -9   1   0    9.90    6.40
  -8   1   0   67.69   10.50
  -8   1   0   41.30   12.90
   7  -1   0   62.69   10.40
  -7   1   0   99.69   12.30
  -7   1   0   75.39   13.30
  -7   1   0   51.29   10.10
   6  -1   0  444.06   36.40
   6  -1   0  438.56   36.10
   6  -1   0  423.86   36.10
  -6   1   0  419.26   38.40
  -6   1   0  438.46   36.10
  -6   1   0  462.05   36.80
   5  -1   0  349.57   28.20
   5  -1   0  351.36   28.10
   5  -1   0  334.27   28.00
  -5   1   0  325.17   27.80
  -5   1   0  324.87   29.80
  -5   1   0  285.17   26.90
  -5   1   0  333.57   28.10
   4  -1   0  104.59   11.30
   4  -1   0  103.79   11.20
   4  -1   0  108.89   11.70
  -4   1   0  115.79   13.30
  -4   1   0   89.29   11.00
  -4   1   0  112.89   11.70
  -4   1   0  102.89   11.70
   3  -1   0  116.79   11.20
   3  -1   0  102.29   11.10
   3  -1   0  123.29   11.30
  -3   1   0  107.49   11.30
  -3   1   0  125.19   11.30
  -3   1   0  105.49   12.00
  -3   1   0  102.39   10.60
   2  -1   0  762.52   50.09
   2  -1   0  725.23   49.90
   2  -1   0  674.73   49.60
  -2   1   0  666.73   49.50
  -2   1   0  676.33   49.99
  -2   1   0  703.13   50.19
  -2   1   0  614.44   49.20
   1  -1   0   28.40    4.60
   1  -1   0   33.80    4.60
  -1   1   0   28.50    4.00
  -1   1   0   35.60    4.20
  -1   1   0   25.30    4.30
   0  -1   0  386.56   32.30
   0  -1   0  441.86   31.80
   0   1   0  457.75   32.20
   0   1   0  528.15   31.80
  -1  -1   0   19.40    3.10
  -1  -1   0   27.80    3.30
  -1  -1   0   23.60    3.40
   1   1   0   21.60    2.90
   1   1   0   22.50    2.60
  -2  -1   0  702.03   50.49
  -2  -1   0  743.93   51.39
  -2  -1   0  749.92   51.49
  -2  -1   0  651.73   52.49
   2   1   0  774.42   51.09
   2   1   0  692.73   50.79
   2   1   0  721.73   51.39
  -3  -1   0  289.47   20.60
  -3  -1   0  230.08   19.10
  -3  -1   0  280.37   20.70
  -3  -1   0  218.08   21.60
   3   1   0  242.18   19.70
   3   1   0  259.47   20.00
   3   1   0  254.47   20.20
  -4  -1   0   39.90    6.20
  -4  -1   0   47.30    7.00
  -4  -1   0   38.90    5.00
  -4  -1   0   39.20    9.10
   4   1   0   39.70    5.90
   4   1   0   34.80    6.00
   4   1   0   34.50    5.90
  -5  -1   0   -0.10    1.80
  -5  -1   0   -1.20    3.80
  -5  -1   0   -2.30    2.80
   5   1   0   -0.70    2.00
   5   1   0   -1.50    2.90
   5   1   0   -0.50    2.40
  -6  -1   0   -3.20    5.40
  -6  -1   0    3.90    3.60
  -6  -1   0    3.70    2.80
  -6  -1   0    6.10    5.20
   6   1   0    1.20    4.10
   6   1   0    5.40    4.10
   6   1   0    9.80    4.60
  -7  -1   0   29.80   11.70
  -7  -1   0   33.30    8.90
   7   1   0   30.00    8.80
  -8  -1   0   -5.70    4.80
  -8  -1   0   -3.50    4.00
   8   1   0   -7.70    3.60
  -9  -1   0    6.40    7.80
 -10  -1   0   19.20   11.50
 -11  -1   0   -5.60    5.30
 -10   2   0   60.69   14.60
 -10   2   0   57.79   15.80
  -9   2   0   47.00   13.10
  -9   2   0   28.50    9.30
  -8   2   0    7.70    5.80
  -8   2   0    3.80    6.30
  -7   2   0    7.80    4.50
  -7   2   0   -0.20    4.30
  -7   2   0   -0.90    3.80
   6  -2   0   17.10    5.70
   6  -2   0   20.10    7.20
   6  -2   0   16.80    6.20
  -6   2   0   18.00    7.00
  -6   2   0   13.60    6.10
  -6   2   0   12.40    6.90
   5  -2   0   38.40    7.40
   5  -2   0   52.79    8.80
   5  -2   0   52.59    8.30
  -5   2   0   47.40    8.70
  -5   2   0   52.59   10.20
  -5   2   0   48.60   10.40
   4  -2   0   25.50    6.50
   4  -2   0   11.30    5.10
   4  -2   0   19.90    5.50
  -4   2   0   17.80    6.20
  -4   2   0   21.20    6.00
  -4   2   0   25.90    7.20
  -4   2   0   17.40    5.20
   3  -2   0   76.79    9.70
   3  -2   0   91.79    9.50
   3  -2   0   93.39   10.00
  -3   2   0   76.69    9.20
  -3   2   0   77.69    9.90
  -3   2   0   83.19    9.90
  -3   2   0   85.79    9.20
   2  -2   0 2729.33  183.28
   2  -2   0 2559.44  182.48
   2  -2   0 2638.24  182.48
  -2   2   0 2548.95  181.98
  -2   2   0 2568.54  182.18
  -2   2   0 2634.34  183.28
  -2   2   0 2656.63  182.38
   1  -2   0   10.80    3.70
   1  -2   0   12.30    5.00
   1  -2   0   15.80    3.90
  -1   2   0   16.70    3.50
  -1   2   0   17.10    3.10
  -1   2   0   14.10    4.10
   0  -2   0  543.25   44.00
   0  -2   0  609.94   42.90
   0   2   0  600.14   43.60
   0   2   0  671.63   42.80
  -1  -2   0 1874.21  123.89
  -1  -2   0 1642.84  123.29
  -1  -2   0 1759.32  124.29
   1   2   0 1933.81  122.99
   1   2   0 1686.73  122.99
  -2  -2   0  208.88   15.90
  -2  -2   0  181.18   16.60
  -2  -2   0  188.18   16.30
  -2  -2   0  200.28   15.70
   2   2   0  204.58   15.00
   2   2   0  197.98   15.10
   2   2   0  175.08   15.80
   2   2   0  206.08   14.50
  -3  -2   0    3.60    1.80
  -3  -2   0    5.60    3.70
  -3  -2   0    2.60    3.60
  -3  -2   0    6.00    2.90
   3   2   0    3.20    2.60
   3   2   0    7.20    2.10
   3   2   0    1.00    2.30
   3   2   0    2.90    2.30
  -4  -2   0  495.65   34.90
  -4  -2   0  398.76   38.50
  -4  -2   0  449.86   36.50
  -4  -2   0  561.64   37.60
   4   2   0  448.56   36.60
   4   2   0  492.25   36.10
   4   2   0  500.65   36.30
  -5  -2   0  204.28   25.80
  -5  -2   0  353.56   25.50
  -5  -2   0  297.77   22.10
  -5  -2   0  315.87   24.60
   5   2   0  264.67   23.20
   5   2   0  289.87   23.40
   5   2   0  253.67   23.60
  -6  -2   0   75.19   13.20
  -6  -2   0   83.09   11.10
  -6  -2   0   85.39   10.70
   6   2   0   67.39    9.50
   6   2   0   87.49   10.30
  -7  -2   0  349.77   27.90
  -7  -2   0  265.07   30.20
   7   2   0  278.97   26.20
  -8  -2   0   52.29   14.80
   8   2   0   67.09   10.30
  -9  -2   0   39.70   14.60
   9   2   0   75.99   11.20
 -10  -2   0   12.60    9.30
 -11  -2   0   39.60   13.10
 -10   3   0   80.69   11.90
  -9   3   0   15.10    5.50
  -9   3   0   15.00    7.20
  -8   3   0   22.30    8.90
  -8   3   0   11.40    6.70
  -7   3   0   -0.70    4.70
  -7   3   0   -1.50    4.60
  -7   3   0    5.10    5.10
   6  -3   0  375.96   34.20
  -6   3   0  420.56   33.80
  -6   3   0  391.56   35.30
  -6   3   0  396.66   35.40
   5  -3   0    7.90    5.10
   5  -3   0    7.20    5.10
   5  -3   0    7.20    4.20
  -5   3   0    0.50    3.70
  -5   3   0    6.40    5.70
   4  -3   0  639.14   47.00
   4  -3   0  592.64   47.20
   4  -3   0  591.74   46.60
  -4   3   0  626.44   46.20
  -4   3   0  643.54   47.30
  -4   3   0  569.84   47.30
  -4   3   0  548.85   45.40
   3  -3   0  264.77   22.10
   3  -3   0  255.57   21.60
   3  -3   0  258.27   22.70
  -3   3   0  225.98   20.70
  -3   3   0  221.18   22.20
  -3   3   0  297.27   22.30
  -3   3   0  261.57   21.30
   2  -3   0  160.78   14.60
   2  -3   0  153.48   14.00
   2  -3   0  177.78   15.80
  -2   3   0  154.68   13.80
  -2   3   0  151.98   15.20
  -2   3   0  163.88   13.80
  -2   3   0  162.28   14.10
   1  -3   0   20.00    4.80
   1  -3   0   12.70    4.30
   1  -3   0   21.60    4.30
  -1   3   0   17.10    3.80
  -1   3   0   14.40    4.70
  -1   3   0   15.20    2.70
   0  -3   0  415.66   36.00
   0  -3   0  503.25   34.70
   0   3   0  501.75   34.40
   0   3   0  483.65   35.60
  -1  -3   0 5999.00  393.16
  -1  -3   0 5411.16  394.56
  -1  -3   0 5641.64  392.86
   1   3   0 6078.99  392.56
   1   3   0 5384.06  393.06
  -2  -3   0  418.06   31.20
  -2  -3   0  352.26   29.70
  -2  -3   0  428.26   29.80
  -2  -3   0  374.36   30.90
   2   3   0  428.86   29.20
   2   3   0  405.46   29.10
  -3  -3   0    0.30    3.50
  -3  -3   0    1.60    3.20
  -3  -3   0    4.70    3.30
  -3  -3   0    1.60    2.50
   3   3   0    3.30    1.90
   3   3   0    1.90    2.20
   3   3   0    5.50    3.00
   3   3   0    3.00    2.30
  -4  -3   0   36.30    7.80
  -4  -3   0   27.00    8.10
  -4  -3   0   35.80    7.10
  -4  -3   0   34.60    7.40
   4   3   0   28.00    5.10
   4   3   0   25.70    5.40
   4   3   0   25.80    5.60
   4   3   0   30.50    4.00
  -5  -3   0  437.36   35.20
  -5  -3   0  449.95   34.30
  -5  -3   0  494.55   35.30
  -5  -3   0  385.26   37.10
   5   3   0  410.86   34.60
   5   3   0  392.36   33.20
   5   3   0  443.46   31.70
   5   3   0  434.66   33.20
  -6  -3   0  203.98   18.70
  -6  -3   0  137.49   20.70
  -6  -3   0  206.78   18.30
   6   3   0  179.18   18.00
   6   3   0  176.78   17.20
  -7  -3   0   -0.60    5.00
  -7  -3   0    0.20    4.10
  -7  -3   0    0.30    6.10
   7   3   0    4.70    4.50
   7   3   0    1.00    4.00
  -8  -3   0  211.18   25.80
   8   3   0  176.38   19.30
  -9  -3   0   78.39   19.70
   9   3   0  125.49   14.80
 -10  -3   0    3.60    8.20
  10   3   0   -7.60    3.90
 -11  -3   0   15.20    8.40
  -9   4   0   57.59    9.80
  -8   4   0  118.69   15.60
  -7   4   0   10.80    6.80
  -7   4   0   11.30    6.40
  -7   4   0   20.90    7.00
   6  -4   0    2.10    5.00
  -6   4   0    0.10    5.00
  -6   4   0    1.90    4.70
  -6   4   0    5.70    5.50
   5  -4   0  151.78   16.90
   5  -4   0  140.59   15.80
  -5   4   0  123.39   14.50
  -5   4   0  124.19   15.00
  -5   4   0  131.19   16.70
   4  -4   0    8.30    5.10
   4  -4   0   15.30    5.80
   4  -4   0    8.70    4.90
  -4   4   0   12.00    6.20
  -4   4   0   17.10    5.60
  -4   4   0    8.30    5.20
   3  -4   0   87.89   11.80
   3  -4   0   87.99   10.30
   3  -4   0  102.19   11.70
  -3   4   0   94.29   10.10
  -3   4   0   83.69   11.60
  -3   4   0  111.29   10.70
  -3   4   0   80.49    9.90
   2  -4   0  499.05   38.50
   2  -4   0  513.55   38.90
  -2   4   0  514.85   40.20
  -2   4   0  540.15   37.70
  -2   4   0  500.25   38.10
  -2   4   0  486.05   37.90
   1  -4   0  282.77   21.20
   1  -4   0  211.28   22.30
   1  -4   0  294.77   21.50
  -1   4   0  273.27   22.70
  -1   4   0  261.37   19.40
  -1   4   0  262.47   20.60
   0  -4   0   25.70    4.70
   0  -4   0   20.40    5.70
   0  -4   0   20.00    4.40
   0   4   0   28.50    4.10
   0   4   0   29.00    6.00
  -1  -4   0  263.17   19.20
  -1  -4   0  239.88   18.70
  -1  -4   0  234.58   21.30
  -1  -4   0  252.37   19.00
   1   4   0  222.58   19.50
   1   4   0  241.38   18.30
  -2  -4   0  140.59   12.50
  -2  -4   0  126.99   11.90
  -2  -4   0  129.59   13.20
  -2  -4   0  146.39   14.30
   2   4   0  134.29   12.00
   2   4   0  153.78   11.70
  -3  -4   0 2400.36  173.18
  -3  -4   0 2474.45  171.68
  -3  -4   0 2416.16  171.28
  -3  -4   0 2549.94  173.78
   3   4   0 2329.17  169.98
   3   4   0 2431.16  170.38
   3   4   0 2585.54  170.58
  -4  -4   0   84.09   12.90
  -4  -4   0  105.19   12.40
  -4  -4   0  105.59   11.40
  -4  -4   0  104.09   10.40
   4   4   0  107.69    9.00
   4   4   0   92.49    9.50
   4   4   0   97.79    9.90
   4   4   0  105.29   11.70
  -5  -4   0  163.48   16.30
  -5  -4   0  168.58   17.00
  -5  -4   0  137.49   18.10
  -5  -4   0  174.78   15.70
   5   4   0  169.28   15.10
   5   4   0  142.39   14.20
   5   4   0  152.48   16.00
  -6  -4   0   20.30    6.30
  -6  -4   0   22.20    7.10
  -6  -4   0    4.50    7.90
  -6  -4   0   26.80    7.20
   6   4   0   23.90    6.80
   6   4   0   31.00    7.30
  -7  -4   0   78.49   11.70
  -7  -4   0   96.49   12.50
  -7  -4   0   61.69   16.50
   7   4   0   86.89   11.20
   7   4   0   63.19   10.20
  -8  -4   0  181.98   24.80
   8   4   0  181.08   18.90
  -9  -4   0   -2.50    6.80
   9   4   0   -2.40    4.70
 -10  -4   0   15.00    8.70
  10   4   0    8.50    5.10
 -11  -4   0    9.90    7.60
  11   4   0   33.80    9.70
  -9   5   0    5.60    4.60
  -8   5   0  258.47   25.30
  -8   5   0  272.87   28.70
  -7   5   0   78.29   13.40
  -7   5   0   88.59   12.30
  -6   5   0   22.00    8.70
  -6   5   0   23.80    7.90
   5  -5   0   28.30    8.90
   5  -5   0   39.90   10.00
  -5   5   0   41.90   11.10
  -5   5   0   38.60    9.00
   4  -5   0  411.96   36.50
   4  -5   0  370.36   34.40
  -4   5   0  500.15   34.40
  -4   5   0  417.16   36.30
  -4   5   0  360.56   32.70
   3  -5   0 2071.89  145.49
   3  -5   0 2009.90  145.19
   3  -5   0 2087.79  147.89
  -3   5   0 2227.88  143.99
  -3   5   0 1927.11  146.59
  -3   5   0 1891.01  143.79
   2  -5   0   46.00    9.10
   2  -5   0   64.29    7.80
   2  -5   0   65.09    9.00
  -2   5   0   65.29    7.30
  -2   5   0   71.39    7.00
  -2   5   0   64.49    9.70
  -2   5   0   59.09    7.50
   1  -5   0   26.80    7.40
   1  -5   0   48.30    7.00
   1  -5   0   27.60    5.30
  -1   5   0   40.90    5.50
  -1   5   0   44.10    8.00
   0  -5   0   42.90    6.30
   0  -5   0   36.40    5.30
   0  -5   0   32.10    8.30
   0   5   0   37.80    7.10
   0   5   0   44.40    5.50
  -1  -5   0   68.29    6.60
  -1  -5   0   76.99    7.50
  -1  -5   0   60.99    9.90
  -1  -5   0   64.09    7.90
   1   5   0   62.09    8.50
   1   5   0   69.99    7.00
  -2  -5   0  157.58   13.40
  -2  -5   0  167.78   14.40
  -2  -5   0  150.18   16.10
  -2  -5   0  144.19   13.40
   2   5   0  147.39   13.60
   2   5   0  140.99   12.50
  -3  -5   0   83.09   10.90
  -3  -5   0   81.79    9.40
  -3  -5   0   86.19   11.50
  -3  -5   0   90.19    8.90
   3   5   0   80.49    8.70
   3   5   0   71.69    8.20
   3   5   0   81.59    8.20
  -4  -5   0  106.09   10.50
  -4  -5   0   92.19   12.80
  -4  -5   0   95.09   11.20
  -4  -5   0  110.79   13.10
   4   5   0   96.99    9.80
   4   5   0  118.09   10.00
   4   5   0   89.59    9.30
  -5  -5   0  127.69   15.90
  -5  -5   0  152.78   14.30
  -5  -5   0  140.89   17.80
  -5  -5   0  165.58   15.60
   5   5   0  145.49   15.80
   5   5   0  129.99   13.20
  -6  -5   0   38.60    9.60
  -6  -5   0   57.39   13.90
  -6  -5   0   49.60    9.40
   6   5   0   54.49    9.10
   6   5   0   39.60    7.60
  -7  -5   0   22.00   10.20
  -7  -5   0   30.40    9.10
  -7  -5   0   21.70    7.70
   7   5   0   25.40    7.00
   7   5   0   21.30    7.00
  -8  -5   0   -2.20    6.00
   8   5   0   -6.90    3.30
  -9  -5   0    0.50    8.00
   9   5   0    3.80    5.50
 -10  -5   0   16.00    8.80
  10   5   0   11.50    5.30
 -11  -5   0   17.40    7.80
  11   5   0   -0.50    4.60
  -8   6   0   13.60    6.30
  -8   6   0   12.00    5.80
  -7   6   0   54.19   11.50
  -7   6   0   68.99   12.30
  -6   6   0   19.70    8.10
   5  -6   0   45.60   10.50
   5  -6   0   33.00   10.60
  -5   6   0   53.49    8.70
  -5   6   0   64.49   11.80
   4  -6   0   -4.60    4.30
   4  -6   0    5.20    5.60
  -4   6   0    9.40    6.40
  -4   6   0   -1.30    4.00
   3  -6   0  180.88   19.10
   3  -6   0  194.78   21.40
  -3   6   0  178.28   17.50
  -3   6   0  226.18   21.60
   2  -6   0    5.20    4.40
   2  -6   0   -1.40    3.80
  -2   6   0    0.30    4.10
  -2   6   0    4.80    3.50
   1  -6   0   -2.20    3.30
   1  -6   0    1.80    2.60
   1  -6   0    0.60    4.00
  -1   6   0   -2.90    3.10
  -1   6   0    1.00    2.80
   0  -6   0   32.90    5.20
   0  -6   0   38.00    6.20
   0  -6   0   20.00    7.00
   0   6   0   26.90    7.20
   0   6   0   29.20    5.10
  -1  -6   0  107.29    9.70
  -1  -6   0  104.39   14.10
  -1  -6   0  136.99   11.90
  -1  -6   0  122.59   11.00
   1   6   0  113.49   12.40
   1   6   0  122.09   10.60
  -2  -6   0   34.00    5.50
  -2  -6   0   42.50    8.80
  -2  -6   0   47.70    6.70
  -2  -6   0   34.30    5.50
   2   6   0   39.60    6.60
   2   6   0   30.70    5.10
  -3  -6   0  756.82   56.59
  -3  -6   0  804.62   54.99
  -3  -6   0  775.52   55.19
  -3  -6   0  726.13   58.29
   3   6   0  692.53   54.29
   3   6   0  708.63   53.59
  -4  -6   0   71.99    9.50
  -4  -6   0   66.49    8.50
  -4  -6   0   72.89   10.60
  -4  -6   0   66.79   11.00
   4   6   0   64.29    7.70
   4   6   0   52.69    7.20
  -5  -6   0   57.29   13.30
  -5  -6   0   66.39   11.00
  -5  -6   0   57.09    9.30
   5   6   0   56.99    7.70
  -6  -6   0   -3.80    4.80
  -6  -6   0    7.30    5.40
  -6  -6   0   -0.40    5.10
   6   6   0    8.70    5.10
  -7  -6   0   -4.70    6.40
  -7  -6   0   11.80    6.10
  -7  -6   0    7.30    5.70
   7   6   0    5.60    4.50
  -8  -6   0   40.20   14.50
   8   6   0   34.90    8.70
  -9  -6   0   20.10    8.50
   9   6   0   27.90    8.30
 -10  -6   0   12.10    8.40
  10   6   0   22.30    5.40
 -11  -6   0    7.00    6.00
  11   6   0   24.50    6.20
  -8   7   0   54.79    9.80
  -8   7   0   29.10    7.60
  -7   7   0   79.49   10.90
  -7   7   0  111.79   15.20
  -6   7   0    3.60    5.70
   5  -7   0   88.99   14.00
   5  -7   0   60.49   11.40
  -5   7   0   67.99   13.10
  -5   7   0   65.79   10.00
   4  -7   0   29.30    9.60
   4  -7   0   34.00    9.90
  -4   7   0   37.20   10.90
  -4   7   0   31.20    7.60
   3  -7   0  514.85   42.70
   3  -7   0  443.76   38.00
  -3   7   0  463.85   40.20
  -3   7   0  433.06   36.20
   2  -7   0   10.80    7.00
   2  -7   0    5.10    5.30
  -2   7   0   16.80    5.40
  -2   7   0   20.70    8.00
   1  -7   0   82.69   13.60
   1  -7   0  112.29   11.80
  -1   7   0  100.19   13.40
  -1   7   0   81.69    9.60
   0  -7   0   84.59   13.40
   0  -7   0  111.09   11.10
   0   7   0   85.59    9.50
   0   7   0   92.39   12.30
  -1  -7   0    1.30    2.80
  -1  -7   0   -0.40    3.80
   1   7   0    6.60    3.30
   1   7   0    1.50    4.00
  -2  -7   0    9.40    4.40
  -2  -7   0    9.10    6.20
  -2  -7   0    6.80    2.80
   2   7   0    3.80    4.00
   2   7   0    3.30    3.20
  -3  -7   0  251.57   24.70
  -3  -7   0  247.88   20.60
  -3  -7   0  245.38   21.50
   3   7   0  202.98   18.60
   3   7   0  230.38   20.40
  -4  -7   0   -3.30    2.60
  -4  -7   0    1.70    5.00
  -4  -7   0   -0.90    3.00
   4   7   0    2.70    3.40
   4   7   0    0.20    3.00
  -5  -7   0   44.10    8.50
  -5  -7   0   37.80   11.10
  -5  -7   0   48.20   12.10
   5   7   0   42.70    7.20
  -6  -7   0  173.48   21.00
  -6  -7   0  179.58   22.10
  -6  -7   0  192.78   19.60
   6   7   0  178.78   17.20
  -7  -7   0    1.50    5.40
  -7  -7   0    1.60    5.20
  -7  -7   0   -4.60    3.90
   7   7   0    2.20    4.80
  -8  -7   0   16.90   10.20
   8   7   0   12.00    5.60
  -9  -7   0   20.20    8.40
   9   7   0   22.90    7.50
 -10  -7   0  -13.00    4.40
  10   7   0    2.60    4.10
  -7   8   0   54.69    8.70
  -7   8   0   75.59   12.10
  -6   8   0   -0.40    4.30
   5  -8   0    4.20    6.80
  -5   8   0    9.10    5.60
  -5   8   0   14.60    7.10
   4  -8   0    1.30    4.60
   4  -8   0    3.20    5.60
  -4   8   0    1.70    4.10
  -4   8   0    0.50    4.50
   3  -8   0  129.49   15.90
   3  -8   0  151.08   19.70
  -3   8   0  139.39   14.40
  -3   8   0  126.89   17.30
   2  -8   0  373.76   32.70
   2  -8   0  353.66   36.70
  -2   8   0  441.66   31.60
  -2   8   0  359.66   34.70
   1  -8   0   10.40    6.80
   1  -8   0   30.70    8.50
  -1   8   0   26.70    8.70
  -1   8   0   24.90    6.20
   0  -8   0   14.10    5.50
   0  -8   0   -0.30    5.20
   0   8   0    0.00    5.20
   0   8   0    2.00    3.90
  -1  -8   0  127.09   16.90
  -1  -8   0  118.59   12.30
   1   8   0   94.39   10.40
   1   8   0   90.79   12.90
  -2  -8   0   70.29    9.10
  -2  -8   0   67.29   14.70
   2   8   0   42.20    7.00
   2   8   0   54.99    9.00
  -3  -8   0   31.80   10.00
  -3  -8   0   40.90    7.60
   3   8   0   32.00    6.10
   3   8   0   32.90    7.80
  -4  -8   0    9.70    6.40
  -4  -8   0    2.90    3.50
  -4  -8   0   10.10    5.50
   4   8   0    3.20    3.10
   4   8   0    8.20    3.70
  -5  -8   0   21.00    7.50
  -5  -8   0    8.20    5.80
  -5  -8   0   18.60    8.10
   5   8   0    5.30    4.10
  -6  -8   0   11.70    7.10
  -6  -8   0   16.50    6.50
  -6  -8   0   17.40    7.60
   6   8   0    9.60    4.30
  -7  -8   0    4.90    4.60
  -7  -8   0    3.50    6.10
  -7  -8   0    3.90    5.60
   7   8   0    6.60    4.10
  -8  -8   0   19.90   10.70
  -8  -8   0   23.40   12.10
   8   8   0   18.50    7.30
  -9  -8   0   12.70    6.60
   9   8   0   22.70    7.20
 -10  -8   0   81.89   15.40
  10   8   0   56.29   11.40
  -6   9   0    7.90    5.30
  -5   9   0   14.60    4.60
  -5   9   0    9.90    5.80
   4  -9   0    0.30    5.40
   4  -9   0   -0.20    5.30
  -4   9   0   -6.30    4.60
  -4   9   0    5.10    4.40
   3  -9   0  187.48   23.70
   3  -9   0  156.88   18.80
  -3   9   0  172.48   21.00
  -3   9   0  182.58   17.40
   2  -9   0    5.20    4.80
   2  -9   0    8.00    7.10
  -2   9   0    8.80    6.60
  -2   9   0   16.30    6.10
   1  -9   0   36.10    9.30
   1  -9   0   44.30   12.90
  -1   9   0   51.59    7.90
  -1   9   0   62.29   11.50
   0  -9   0  344.57   37.40
   0  -9   0  419.26   32.90
   0   9   0  397.86   35.50
   0   9   0  415.16   31.40
  -1  -9   0   62.69   12.70
  -1  -9   0   64.69    9.40
   1   9   0   55.69    8.00
   1   9   0   51.09   10.40
  -2  -9   0    5.30    6.00
  -2  -9   0   12.00    4.80
   2   9   0   25.00    6.20
   2   9   0   23.90    8.00
  -3  -9   0   64.89   13.30
  -3  -9   0   60.49    9.10
   3   9   0   37.40    6.90
   3   9   0   49.40   10.40
  -4  -9   0  121.39   17.50
  -4  -9   0   84.69   11.30
   4   9   0   80.19    9.90
  -5  -9   0    7.60    7.40
  -5  -9   0    7.20    5.30
   5   9   0    6.90    4.20
  -6  -9   0    3.60    4.40
  -6  -9   0    1.60    4.40
  -6  -9   0   -3.00    5.30
   6   9   0   -1.70    4.00
  -7  -9   0   13.80    7.10
  -7  -9   0   11.00    7.50
  -7  -9   0    1.20    6.00
   7   9   0    3.10    4.70
  -8  -9   0    7.70    7.50
  -8  -9   0   13.40    7.00
   8   9   0    0.80    3.90
  -9  -9   0   -3.60    5.00
   9   9   0   -3.90    3.20
 -10  -9   0   27.50    9.00
  -6  10   0    4.60    4.40
  -6  10   0    0.20    4.70
  -5  10   0   -1.80    5.20
  -5  10   0   -5.20    3.10
   4 -10   0    1.80    5.30
  -4  10   0    6.50    4.80
  -4  10   0    9.00    4.30
   3 -10   0    2.00    5.30
   3 -10   0   -2.50    6.20
  -3  10   0   -3.70    4.60
  -3  10   0    2.30    3.30
   2 -10   0   53.99   10.30
   2 -10   0   14.70    9.80
  -2  10   0   17.70    9.40
  -2  10   0   25.00    6.70
   1 -10   0    6.50    7.60
   1 -10   0    0.10    5.10
  -1  10   0    8.20    6.00
  -1  10   0   -0.70    3.90
   0 -10   0    8.20    8.30
   0 -10   0   16.90    6.20
   0  10   0   16.10    5.50
   0  10   0   14.90    7.80
  -1 -10   0    6.50    5.60
  -1 -10   0    7.40    7.30
   1  10   0    9.00    4.50
   1  10   0    7.40    6.00
  -2 -10   0   21.80    9.60
  -2 -10   0   16.80    5.80
   2  10   0   25.80    8.40
   2  10   0   19.00    5.10
  -3 -10   0   -5.10    5.50
  -3 -10   0    5.20    4.00
   3  10   0   -3.10    3.60
   3  10   0   -7.30    3.60
  -4 -10   0   -0.60    4.20
  -4 -10   0    7.40    7.50
   4  10   0    5.20    4.00
  -5 -10   0   16.60    6.70
  -5 -10   0   16.10   10.10
   5  10   0   15.60    5.50
  -6 -10   0   34.10    9.20
  -6 -10   0   84.49   16.00
   6  10   0   66.89    9.50
  -7 -10   0   -4.80    5.60
  -7 -10   0    4.20    5.40
   7  10   0    1.50    3.40
  -8 -10   0    0.50    5.30
   8  10   0    2.30    3.50
   9  10   0    4.40    3.90
  -5  11   0   36.60    6.70
  -5  11   0   27.20   10.10
   4 -11   0   23.20    7.80
  -4  11   0    6.80    4.80
  -4  11   0   15.10    4.60
   3 -11   0   -4.40    5.50
  -3  11   0   -0.70    3.10
  -3  11   0   -5.00    5.70
   2 -11   0   11.60    7.90
   2 -11   0   13.50    7.10
  -2  11   0    6.90    3.10
  -2  11   0   -0.70    5.40
   1 -11   0   17.80   10.60
   1 -11   0   22.80    8.60
  -1  11   0    5.80    6.70
  -1  11   0   19.70    5.40
   0 -11   0   36.60   12.40
   0 -11   0   31.60   10.00
   0  11   0   29.60    7.60
   0  11   0   30.50    9.80
  -1 -11   0    2.70    5.70
  -1 -11   0   10.70    5.30
   1  11   0    8.00    3.90
   1  11   0    7.00    6.20
  -2 -11   0   -5.50    4.80
  -2 -11   0   -2.10    7.10
   2  11   0   -5.70    2.80
   2  11   0   -1.00    4.50
  -3 -11   0    4.60    7.50
  -3 -11   0    4.30    4.20
   3  11   0   -2.40    2.90
   3  11   0    5.50    4.60
  -4 -11   0    9.70    6.30
  -4 -11   0   21.10   11.80
   4  11   0   26.00    7.40
  -5 -11   0   18.80    8.40
  -5 -11   0   32.90   12.70
   5  11   0   16.70    5.90
  -6 -11   0   17.90    8.70
  -6 -11   0    4.20    6.10
   6  11   0   -2.40    3.70
  -7 -11   0   49.20   14.10
   7  11   0   45.40    7.60
  -8 -11   0   45.80   13.10
   8  11   0   29.70    8.00
   9  11   0    2.10    3.80
   3 -12   0    8.00    6.60
  -3  12   0    1.90    3.60
  -3  12   0    5.60    4.60
   2 -12   0   -1.10    6.60
  -2  12   0   13.00    3.90
  -2  12   0   -2.50    5.50
   1 -12   0   12.90    7.50
   1 -12   0   19.90    8.80
  -1  12   0   15.50    4.70
  -1  12   0   13.60    8.10
   0 -12   0   25.70   12.20
   0 -12   0   28.50    9.70
   0  12   0   21.50    6.20
   0  12   0   23.00    9.40
  -1 -12   0   34.90    8.80
  -1 -12   0   48.80   14.30
   1  12   0   42.50    7.00
   1  12   0   43.00   11.90
  -2 -12   0   42.80   14.00
  -2 -12   0   50.49    9.90
   2  12   0   40.80    7.00
   2  12   0   46.60   12.10
  -3 -12   0    1.10    6.50
  -3 -12   0    0.30    4.30
   3  12   0   -2.00    2.60
  -4 -12   0    2.70    4.40
  -4 -12   0   17.50    9.40
   4  12   0   -3.00    2.40
  -5 -12   0    3.80    5.20
  -5 -12   0   -6.90    5.40
   5  12   0   -2.90    3.00
  -6 -12   0   21.20   10.40
  -6 -12   0   51.69   16.30
   6  12   0   16.70    5.40
  -7 -12   0    4.80    7.10
   7  12   0   -1.60    3.40
  -8 -12   0   38.20   10.90
   8  12   0   12.30    5.00
   2 -13   0   31.90   11.30
  -2  13   0   34.10    5.60
  -2  13   0   18.80    7.80
   1 -13   0   20.10    8.50
  -1  13   0    3.90    3.80
  -1  13   0    8.60    6.00
   0 -13   0  -12.40    4.30
   0 -13   0   -0.80    5.00
   0  13   0    7.20    3.20
   0  13   0    0.00    4.80
  -1 -13   0    0.50    5.20
  -1 -13   0    8.10    8.70
   1  13   0    6.50    3.10
   1  13   0    6.30    6.00
  -2 -13   0   19.70    9.20
  -2 -13   0    9.90    6.10
   2  13   0   32.80    5.20
   2  13   0    9.90    6.90
  -3 -13   0   15.50    7.50
  -3 -13   0   14.80   11.20
   3  13   0   14.00    4.30
  -4 -13   0   -0.90    5.10
  -4 -13   0   10.90    5.70
   4  13   0    0.80    2.30
  -5 -13   0   -6.30    7.10
   5  13   0    4.70    3.40
  -6 -13   0    0.00    6.90
   6  13   0    4.40    4.00
  -7 -13   0   10.10    8.30
   7  13   0   -0.60    3.40
   0 -14   0    6.40    5.90
   0  14   0   -3.80    3.10
   0  14   0   -0.20    4.90
  -1 -14   0    8.50    7.70
   1  14   0   17.40    4.10
   1  14   0   -0.90    5.60
  -2 -14   0   -9.90    4.50
   2  14   0    5.20    4.20
  -3 -14   0   18.30    9.60
   3  14   0    6.10    3.70
  -4 -14   0  -11.10    5.40
   4  14   0    0.40    2.90
  -5 -14   0    3.40    6.70
   5  14   0    3.10    2.60
   5  14  -1    6.10    4.30
  -5 -14   1    3.70    6.10
   4  14  -1   -3.90    2.80
  -4 -14   1    5.20    6.70
   3  14  -1   -8.60    3.00
  -3 -14   1  -12.70    4.90
   2  14  -1    0.90    3.40
  -2 -14   1   13.30    8.10
   1  14  -1    8.90    6.00
   1  14  -1    9.00    3.60
  -1 -14   1   -9.40    5.30
   0  14  -1   24.20    8.00
   0  14  -1    4.10    5.50
   0 -14   1   17.40    8.50
   7  13  -1   10.90    4.40
  -7 -13   1    9.40    8.10
   6  13  -1   26.60    7.10
  -6 -13   1   25.30   11.30
   5  13  -1   16.40    4.80
  -5 -13   1   33.40   13.50
   4  13  -1   -2.80    2.50
  -4 -13   1    2.30    8.40
   3  13  -1    1.80    2.90
  -3 -13   1   -6.60    6.20
   2  13  -1   -8.20    3.10
   2  13  -1   27.10    8.20
  -2 -13   1   -4.90    5.40
   1  13  -1   51.29   12.80
   1  13  -1   31.80    7.00
  -1 -13   1   24.00   11.70
   0  13  -1    2.60    5.70
   0  13  -1    0.60    3.60
   0 -13   1   -4.30    6.30
  -1  13  -1   -1.30    4.50
  -1  13  -1    1.80    3.10
   1 -13   1   26.00    9.40
  -2  13  -1    5.30    6.00
  -2  13  -1    6.20    3.40
   2 -13   1   11.10    7.50
   8  12  -1    1.00    3.30
  -8 -12   1   13.30    7.70
   7  12  -1    4.60    3.80
  -7 -12   1    5.50    7.70
   6  12  -1    0.90    3.60
  -6 -12   1   20.90   10.80
   5  12  -1    4.60    4.60
  -5 -12   1    0.10    6.40
   4  12  -1   20.20    5.60
  -4 -12   1   39.50   10.10
  -4 -12   1    0.80    8.10
   3  12  -1    8.00    3.90
  -3 -12   1    4.60    5.50
  -3 -12   1   19.80   10.00
   2  12  -1   18.30    8.40
   2  12  -1   26.30    6.00
  -2 -12   1   15.90    9.70
  -2 -12   1   17.10    7.60
   1  12  -1   38.90   11.80
   1  12  -1   35.60    7.60
  -1 -12   1   35.60    9.20
  -1 -12   1   21.90    9.90
   0  12  -1    4.50    5.60
   0  12  -1   -2.80    2.70
   0 -12   1    0.70    6.40
   0 -12   1   -6.30    4.10
  -1  12  -1    1.00    5.40
  -1  12  -1    1.00    3.20
   1 -12   1   11.10    7.10
  -2  12  -1    5.20    4.00
  -2  12  -1    0.90    5.90
   2 -12   1   -3.40    5.60
  -3  12  -1    9.60    7.00
  -3  12  -1   13.30    4.40
   3 -12   1   10.30    8.30
   9  11  -1   14.70    4.70
   8  11  -1   -0.70    4.10
   7  11  -1    9.10    5.00
  -7 -11   1   13.00    9.70
   6  11  -1   10.80    4.50
  -6 -11   1   20.90    9.50
   5  11  -1    6.90    4.40
  -5 -11   1   12.40    9.80
  -5 -11   1   11.40    6.10
   4  11  -1    6.80    5.20
  -4 -11   1   15.00   10.00
  -4 -11   1   16.70    6.70
   3  11  -1    4.60    3.50
   3  11  -1    8.90    4.80
  -3 -11   1   -1.50    4.00
  -3 -11   1    2.40    6.80
   2  11  -1   -3.00    2.70
   2  11  -1   -5.30    4.70
  -2 -11   1   -1.30    4.60
  -2 -11   1   -8.10    5.70
   1  11  -1   70.89   12.30
   1  11  -1   44.90    7.80
  -1 -11   1   67.89   18.70
  -1 -11   1   54.79    9.70
   0  11  -1   -2.90    5.20
   0  11  -1    0.70    3.90
   0 -11   1    1.00    5.30
   0 -11   1    3.10    8.60
  -1  11  -1   13.80    5.30
  -1  11  -1   15.50    8.70
   1 -11   1   11.90    7.40
   1 -11   1   24.30   11.40
  -2  11  -1   -1.40    5.60
  -2  11  -1   -2.20    2.90
   2 -11   1   -3.00    6.00
   2 -11   1   -1.00    6.80
  -3  11  -1    1.90    3.50
  -3  11  -1   -5.40    5.10
   3 -11   1   10.50    6.70
  -4  11  -1   -4.80    4.20
  -4  11  -1    8.20    3.80
   4 -11   1    4.90    5.40
  -5  11  -1   -4.90    7.30
  -5  11  -1    1.60    3.80
   9  10  -1    5.90    4.80
   8  10  -1   -1.20    3.30
   7  10  -1    2.00    4.60
  -7 -10   1   22.20    9.80
   6  10  -1    0.30    3.70
  -6 -10   1    8.50    6.10
  -6 -10   1   -3.20    5.00
   5  10  -1   -5.20    3.70
  -5 -10   1    1.70    5.90
  -5 -10   1    0.80    4.00
   4  10  -1    1.70    4.50
  -4 -10   1   13.20    8.40
  -4 -10   1    4.40    4.80
   3  10  -1   94.39   11.20
   3  10  -1  110.79   13.60
  -3 -10   1   93.79   17.20
  -3 -10   1   91.59   12.40
   2  10  -1   10.60    5.80
   2  10  -1   17.80    6.00
  -2 -10   1   10.90    8.40
  -2 -10   1    4.70    4.10
   1  10  -1  144.89   13.50
   1  10  -1  121.59   15.70
  -1 -10   1  118.29   14.20
  -1 -10   1  112.09   18.70
   0  10  -1   -2.80    3.80
   0  10  -1    2.20    3.60
   0 -10   1    4.30    5.50
   0 -10   1    7.40    7.50
  -1  10  -1  310.67   27.10
  -1  10  -1  313.57   31.80
   1 -10   1  388.36   30.50
   1 -10   1  296.37   35.20
  -2  10  -1    4.40    4.80
  -2  10  -1    4.80    5.90
   2 -10   1   10.90    6.50
   2 -10   1    7.80    7.40
  -3  10  -1    2.10    5.80
  -3  10  -1   -2.90    3.30
   3 -10   1   -3.70    5.10
   3 -10   1   -8.30    5.80
  -4  10  -1    1.20    4.90
  -4  10  -1    4.40    3.60
   4 -10   1    5.20    5.60
  -5  10  -1    3.40    3.00
  -5  10  -1    9.20    5.20
  -6  10  -1   -0.60    4.50
  10   9  -1    4.70    4.60
 -10  -9   1   -4.90    5.40
   9   9  -1    9.00    3.90
  -9  -9   1    2.90    5.80
  -8  -9   1   42.30   12.30
   7   9  -1    2.20    4.90
  -7  -9   1   -5.70    5.00
  -7  -9   1    2.40    4.90
   6   9  -1   -6.30    3.30
  -6  -9   1    0.10    5.20
  -6  -9   1    4.40    5.00
  -6  -9   1    6.00    4.40
   5   9  -1   15.40    5.70
  -5  -9   1   12.10    6.50
  -5  -9   1   11.50    7.60
   4   9  -1   19.90    5.90
  -4  -9   1   17.40    6.60
  -4  -9   1   17.60    9.10
   3   9  -1   71.89   10.90
   3   9  -1   57.19    8.40
  -3  -9   1   59.99    9.80
  -3  -9   1   69.19   13.60
   2   9  -1   -2.40    3.90
   2   9  -1    5.80    4.00
  -2  -9   1   -2.80    4.60
  -2  -9   1   -3.10    3.70
   1   9  -1   86.99   10.20
   1   9  -1   81.29   12.30
  -1  -9   1   95.29   16.10
  -1  -9   1   96.59   12.10
   0   9  -1  122.49   16.20
   0   9  -1  133.49   13.20
   0  -9   1  134.69   14.50
   0  -9   1  120.89   18.90
  -1   9  -1   22.40    9.10
  -1   9  -1   22.90    6.70
   1  -9   1   37.40   12.00
   1  -9   1   28.70    8.30
  -2   9  -1   15.80    5.90
  -2   9  -1    9.80    6.90
   2  -9   1   10.90    6.70
   2  -9   1   20.00    9.60
  -3   9  -1    9.60    5.80
  -3   9  -1    4.20    4.30
   3  -9   1   17.70    9.00
   3  -9   1    1.00    5.20
  -4   9  -1  168.88   17.50
  -4   9  -1  143.69   20.00
   4  -9   1  196.78   24.20
  -5   9  -1    4.50    4.90
  -5   9  -1    6.00    3.40
   5  -9   1    1.60    5.40
  -6   9  -1   60.79   10.90
  -6   9  -1   49.99    8.20
  10   8  -1    7.80    4.40
 -10  -8   1   29.50    8.40
   9   8  -1   -2.40    3.20
  -9  -8   1   -3.10    4.70
   8   8  -1   19.90    6.50
  -8  -8   1   36.60   12.20
   7   8  -1    2.90    3.80
  -7  -8   1   10.40    6.30
  -7  -8   1    1.90    5.70
   6   8  -1   -4.80    3.00
  -6  -8   1    2.80    4.50
  -6  -8   1    2.70    6.00
  -6  -8   1   -3.40    3.70
   5   8  -1   10.90    5.30
  -5  -8   1    8.00    6.80
  -5  -8   1    6.70    4.80
  -5  -8   1    5.80    5.10
   4   8  -1   88.09   10.70
   4   8  -1   75.79    9.60
  -4  -8   1   87.19   11.70
  -4  -8   1   80.49   14.20
  -4  -8   1   84.99   11.40
   3   8  -1    0.50    3.20
   3   8  -1    1.80    3.40
  -3  -8   1   -1.10    4.30
  -3  -8   1    0.20    4.40
   2   8  -1    7.60    3.70
   2   8  -1    6.40    4.90
  -2  -8   1    5.10    6.40
  -2  -8   1   16.10    5.90
   1   8  -1  259.07   22.30
   1   8  -1  257.47   24.90
  -1  -8   1  287.87   29.00
  -1  -8   1  300.57   24.20
   0   8  -1    6.60    5.30
   0   8  -1    1.30    3.60
   0  -8   1    8.90    6.60
   0  -8   1    0.90    4.50
  -1   8  -1   -2.90    3.60
  -1   8  -1   -0.30    3.30
   1  -8   1    0.40    5.50
   1  -8   1    9.10    6.00
  -2   8  -1  805.22   58.09
  -2   8  -1  829.32   62.69
   2  -8   1  780.32   59.89
   2  -8   1  677.73   63.89
  -3   8  -1  172.68   19.10
  -3   8  -1  122.99   14.10
   3  -8   1  133.29   16.20
   3  -8   1  155.48   20.70
  -4   8  -1    7.00    4.10
  -4   8  -1    6.70    6.00
   4  -8   1    0.90    5.70
   4  -8   1    5.20    6.70
  -5   8  -1   36.70    8.80
  -5   8  -1   38.70   10.80
   5  -8   1   35.40   10.40
  -6   8  -1   11.70    6.30
  -6   8  -1    9.30    4.70
  -7   8  -1    8.10    4.10
  -7   8  -1    6.40    4.90
  10   7  -1    6.60    4.60
 -10  -7   1  -11.20    4.50
   9   7  -1    6.60    5.70
  -9  -7   1    3.30    5.70
   8   7  -1    6.30    4.60
  -8  -7   1    2.60    7.00
   7   7  -1   -2.30    3.60
  -7  -7   1   -1.90    5.30
  -7  -7   1    4.50    4.50
  -7  -7   1   12.70    7.20
   6   7  -1   -2.60    3.20
  -6  -7   1    0.50    4.40
  -6  -7   1   16.80    6.60
  -6  -7   1    4.40    5.90
   5   7  -1  117.69   12.20
  -5  -7   1   80.89   12.30
  -5  -7   1  133.69   16.60
  -5  -7   1  118.39   16.00
   4   7  -1   -3.80    2.40
   4   7  -1   -6.60    3.10
  -4  -7   1    0.50    4.20
  -4  -7   1   -1.10    3.40
  -4  -7   1    3.10    3.30
   3   7  -1  268.67   23.10
   3   7  -1  234.28   21.30
  -3  -7   1  259.17   23.80
  -3  -7   1  298.27   23.40
  -3  -7   1  299.87   27.80
   2   7  -1   45.70    8.00
   2   7  -1   53.89    6.70
  -2  -7   1   57.89   10.70
  -2  -7   1   55.99    8.20
  -2  -7   1   46.10    6.30
   1   7  -1   72.39    9.90
   1   7  -1   58.49    7.30
  -1  -7   1   63.39   11.30
  -1  -7   1   71.99    9.00
   0   7  -1  117.19   11.20
   0   7  -1  102.99   13.30
   0  -7   1   89.39   14.20
   0  -7   1  132.19   12.60
  -1   7  -1    0.00    4.60
  -1   7  -1   -0.10    3.10
   1  -7   1    1.20    4.90
   1  -7   1    2.70    4.60
  -2   7  -1  994.60   74.29
  -2   7  -1 1120.09   78.79
   2  -7   1 1066.19   76.19
   2  -7   1  909.81   79.59
  -3   7  -1   38.60   10.50
  -3   7  -1   44.20    7.80
   3  -7   1   43.00   12.40
   3  -7   1   41.30    9.70
  -4   7  -1    6.60    6.40
  -4   7  -1   24.60    6.60
   4  -7   1   28.90   10.30
   4  -7   1   12.00    6.80
  -5   7  -1    6.60    5.50
  -5   7  -1    8.00    6.80
   5  -7   1    3.20    5.40
  -6   7  -1   54.49   10.70
  -6   7  -1   41.70   10.10
  -7   7  -1   11.50    4.60
  -7   7  -1   23.90    7.80
  -8   7  -1   25.30    6.30
  -8   7  -1   24.40    6.90
  10   6  -1   12.80    5.10
 -10  -6   1    2.10    5.70
   9   6  -1    6.00    5.50
  -9  -6   1   16.70    8.50
   8   6  -1    6.70    5.80
  -8  -6   1   11.50    9.30
   7   6  -1    4.80    4.50
  -7  -6   1    2.60    5.50
  -7  -6   1   -3.70    4.30
  -7  -6   1   -3.70    4.30
   6   6  -1    6.80    5.20
  -6  -6   1    6.90    6.00
  -6  -6   1   21.00    7.60
  -6  -6   1   11.70    7.10
   5   6  -1   16.00    5.50
  -5  -6   1   16.60    7.50
  -5  -6   1   14.30    7.10
  -5  -6   1   11.80    6.40
   4   6  -1    1.20    2.40
   4   6  -1   -4.20    2.60
  -4  -6   1    1.90    2.60
  -4  -6   1    0.90    3.00
  -4  -6   1    2.10    4.50
  -4  -6   1   -1.40    3.10
   3   6  -1  388.66   33.00
   3   6  -1  429.76   34.10
   3   6  -1  476.15   35.00
  -3  -6   1  477.85   34.50
  -3  -6   1  412.66   34.30
  -3  -6   1  473.95   38.50
  -3  -6   1  466.95   36.40
   2   6  -1   17.00    4.50
   2   6  -1   20.80    5.80
   2   6  -1   22.40    4.10
  -2  -6   1   30.60    6.60
  -2  -6   1   17.20    7.30
  -2  -6   1   23.90    4.60
  -2  -6   1   17.50    4.60
   1   6  -1  114.19   10.10
   1   6  -1   94.59   11.60
   1   6  -1  103.29   10.00
  -1  -6   1  109.69   11.10
  -1  -6   1  100.09    9.20
  -1  -6   1  125.29   10.80
  -1  -6   1   89.79   13.00
   0   6  -1  364.16   27.70
   0   6  -1  369.36   30.00
   0   6  -1  355.86   27.60
   0  -6   1  366.06   28.20
   0  -6   1  388.36   28.50
   0  -6   1  298.37   30.90
  -1   6  -1   67.49   10.20
  -1   6  -1   65.79    7.70
   1  -6   1   69.89    8.40
   1  -6   1   50.59    9.80
   1  -6   1   71.39    9.10
  -2   6  -1 1081.69   80.99
  -2   6  -1 1076.79   83.89
   2  -6   1 1226.98   82.89
   2  -6   1 1208.18   86.89
   2  -6   1 1058.09   82.99
  -3   6  -1    3.80    4.10
  -3   6  -1    5.10    5.50
   3  -6   1   -3.90    3.60
   3  -6   1    6.90    5.80
  -4   6  -1   57.49   11.50
  -4   6  -1   83.79   10.10
   4  -6   1   69.69   12.70
   4  -6   1   53.39   10.60
  -5   6  -1   32.80    9.70
  -5   6  -1   29.20    7.40
   5  -6   1   30.20    9.60
   5  -6   1   42.80    9.80
  -6   6  -1   41.20    9.70
  -6   6  -1   33.00   10.40
  -7   6  -1   86.19   14.00
  -7   6  -1   74.59   11.70
  -8   6  -1   37.80    7.50
  -8   6  -1   60.29   10.50
  11   5  -1   -5.10    5.70
 -11  -5   1   -1.80    5.60
  10   5  -1   33.80    8.00
 -10  -5   1   55.99   15.90
   9   5  -1   -1.00    4.60
  -9  -5   1    0.00    6.70
   8   5  -1    9.10    5.10
  -8  -5   1   13.70   10.10
   7   5  -1  168.18   17.00
  -7  -5   1  164.28   22.70
  -7  -5   1  173.68   19.20
  -7  -5   1  178.68   21.70
   6   5  -1  159.58   16.40
  -6  -5   1  177.38   18.00
  -6  -5   1  197.18   22.60
  -6  -5   1  177.48   18.90
   5   5  -1   11.50    4.70
   5   5  -1    8.90    3.30
  -5  -5   1    6.10    5.80
  -5  -5   1   16.00    6.20
  -5  -5   1   12.80    5.00
  -5  -5   1   15.50    5.90
   4   5  -1   28.00    5.40
   4   5  -1   37.40    5.90
   4   5  -1   45.30    5.70
  -4  -5   1   45.30    6.30
  -4  -5   1   40.40    9.20
  -4  -5   1   37.50    9.70
  -4  -5   1   41.90    8.70
   3   5  -1  324.97   26.30
   3   5  -1  343.47   26.30
   3   5  -1  336.67   26.40
  -3  -5   1  345.77   29.60
  -3  -5   1  360.96   29.20
  -3  -5   1  370.26   27.60
  -3  -5   1  318.37   26.60
   2   5  -1 1635.14  126.29
   2   5  -1 1804.42  125.69
   2   5  -1 1789.12  125.69
  -2  -5   1 1868.81  127.49
  -2  -5   1 1766.12  126.49
  -2  -5   1 1840.12  129.89
  -2  -5   1 1893.41  126.49
   1   5  -1   23.30    4.00
   1   5  -1   27.00    4.40
   1   5  -1   26.30    6.30
  -1  -5   1   29.50    5.80
  -1  -5   1   25.40    4.30
  -1  -5   1   21.90    7.10
  -1  -5   1   19.20    3.40
   0   5  -1  255.07   21.70
   0   5  -1  276.97   21.90
   0   5  -1  306.97   24.20
   0  -5   1  238.08   24.80
   0  -5   1  292.87   20.50
   0  -5   1  306.57   22.80
   0  -5   1  294.27   22.50
  -1   5  -1    2.60    3.90
  -1   5  -1   -3.90    2.10
  -1   5  -1    1.90    2.60
  -1   5  -1    0.90    1.20
   1  -5   1    1.90    2.40
   1  -5   1    0.80    3.00
   1  -5   1   -1.90    3.40
  -2   5  -1    4.70    4.60
  -2   5  -1    7.90    3.80
  -2   5  -1   12.50    3.70
  -2   5  -1   11.00    3.20
   2  -5   1    6.20    4.90
   2  -5   1   15.20    4.80
   2  -5   1   15.60    5.60
  -3   5  -1  620.14   50.09
  -3   5  -1  739.73   50.39
  -3   5  -1  629.74   52.69
   3  -5   1  656.33   51.39
   3  -5   1  708.93   52.09
   3  -5   1  667.33   54.29
  -4   5  -1  232.98   22.60
  -4   5  -1  237.08   20.40
  -4   5  -1  198.78   19.50
   4  -5   1  192.98   22.40
   4  -5   1  215.68   21.20
  -5   5  -1  165.48   16.40
  -5   5  -1  180.18   19.50
   5  -5   1  135.09   17.20
   5  -5   1  146.09   18.40
  -6   5  -1   14.00    7.00
  -6   5  -1   15.50    5.90
   6  -5   1   22.40   12.80
  -7   5  -1  113.29   16.30
  -7   5  -1   99.69   14.00
  -8   5  -1   10.20    5.00
  -8   5  -1    2.60    4.50
  -9   5  -1   89.59   12.80
 -11  -4   1   -4.90    4.80
  10   4  -1    5.80    5.20
 -10  -4   1    4.90    6.80
   9   4  -1   16.40    6.90
  -9  -4   1   16.00    9.20
   8   4  -1  123.39   14.20
  -8  -4   1  104.19   19.30
   7   4  -1  176.38   17.20
  -7  -4   1  146.99   21.90
   6   4  -1   32.30    8.00
   6   4  -1   24.10    6.70
  -6  -4   1   27.50    8.20
  -6  -4   1   34.00   11.80
  -6  -4   1   26.50    7.70
  -6  -4   1   25.50    7.10
   5   4  -1   -0.10    2.20
   5   4  -1   -0.60    2.80
   5   4  -1   -1.60    2.30
   5   4  -1    0.00    2.60
  -5  -4   1   -1.10    4.30
  -5  -4   1    3.30    4.50
  -5  -4   1    2.70    3.60
  -5  -4   1   -2.30    3.80
   4   4  -1  440.66   33.40
   4   4  -1  442.96   33.50
   4   4  -1  448.66   32.70
  -4  -4   1  480.95   34.60
  -4  -4   1  418.36   37.10
  -4  -4   1  448.06   34.80
  -4  -4   1  411.36   35.20
   3   4  -1   96.49    8.90
   3   4  -1   88.19    8.60
   3   4  -1   81.69    8.40
  -3  -4   1   89.89    9.90
  -3  -4   1   92.19    9.20
  -3  -4   1   74.49   10.80
  -3  -4   1   95.59   11.30
   2   4  -1  642.54   44.30
   2   4  -1  533.65   44.30
   2   4  -1  627.34   44.40
  -2  -4   1  666.03   45.00
  -2  -4   1  614.94   46.00
  -2  -4   1  657.43   47.60
  -2  -4   1  577.94   44.80
   1   4  -1   30.00    5.70
   1   4  -1   22.90    3.80
   1   4  -1   23.20    4.00
  -1  -4   1   24.90    4.20
  -1  -4   1   27.60    7.20
  -1  -4   1   30.40    5.50
  -1  -4   1   25.40    4.00
   0   4  -1   59.39    6.20
   0   4  -1   52.19    5.80
   0   4  -1   53.19    7.30
   0  -4   1   52.99    6.60
   0  -4   1   35.80    7.50
   0  -4   1   54.49    6.10
  -1   4  -1  167.88   14.30
  -1   4  -1  168.98   16.00
  -1   4  -1  175.38   14.40
  -1   4  -1  180.68   13.30
   1  -4   1  127.19   16.00
   1  -4   1  191.68   15.50
   1  -4   1  176.98   14.80
  -2   4  -1  122.09   14.20
  -2   4  -1  150.08   13.00
  -2   4  -1  151.48   12.50
  -2   4  -1  128.49   12.50
   2  -4   1  131.89   15.20
   2  -4   1  158.88   14.30
   2  -4   1  144.79   13.30
  -3   4  -1   34.30    5.70
  -3   4  -1   30.70    6.00
  -3   4  -1   30.20    7.80
  -3   4  -1   38.40    6.20
   3  -4   1   38.30    8.50
   3  -4   1   39.80    8.10
   3  -4   1   28.80    7.80
  -4   4  -1   23.50    6.10
  -4   4  -1   31.70    7.30
  -4   4  -1   29.20    8.30
   4  -4   1   33.00    7.90
   4  -4   1   21.10    6.20
   4  -4   1   28.10    7.80
  -5   4  -1  238.48   22.70
  -5   4  -1  271.57   24.50
  -5   4  -1  252.47   25.40
   5  -4   1  266.47   24.40
   5  -4   1  250.67   25.60
  -6   4  -1  169.48   20.30
  -6   4  -1  194.78   20.80
   6  -4   1  189.78   20.70
  -7   4  -1   -3.00    4.20
  -7   4  -1    3.50    4.10
  -7   4  -1    7.10    4.80
  -8   4  -1   -0.50    5.30
  -9   4  -1   98.39   12.80
 -11  -3   1   -2.00    4.90
 -10  -3   1    7.10    8.10
   9   3  -1    6.90    5.30
  -9  -3   1    4.00    9.70
   8   3  -1    9.60    5.50
  -8  -3   1   -2.50    6.20
   7   3  -1   87.49   12.10
  -7  -3   1  109.89   12.90
  -7  -3   1   93.89   16.50
   6   3  -1  225.38   21.60
   6   3  -1  259.07   22.60
  -6  -3   1  269.97   23.40
  -6  -3   1  196.98   25.00
  -6  -3   1  283.97   23.80
  -6  -3   1  257.67   22.70
   5   3  -1   23.20    6.20
   5   3  -1   20.80    5.30
   5   3  -1   22.80    4.70
   5   3  -1   35.90    6.30
  -5  -3   1   24.50    6.60
  -5  -3   1   30.30    7.60
  -5  -3   1   26.90    7.20
  -5  -3   1   25.70    9.00
   4   3  -1   19.60    3.70
   4   3  -1   12.60    4.30
   4   3  -1   12.40    4.30
   4   3  -1   15.50    4.30
  -4  -3   1   26.40    6.40
  -4  -3   1   10.70    4.70
  -4  -3   1   12.60    5.40
  -4  -3   1   17.50    4.90
   3   3  -1    4.00    2.40
   3   3  -1    5.90    2.70
   3   3  -1    7.50    3.00
  -3  -3   1    6.50    3.60
  -3  -3   1    9.00    3.70
  -3  -3   1    3.60    3.90
  -3  -3   1    2.60    2.30
   2   3  -1   62.49    6.30
   2   3  -1   58.89    6.00
   2   3  -1   57.69    6.20
  -2  -3   1   46.70    7.20
  -2  -3   1   59.89    6.50
  -2  -3   1   59.69    7.90
  -2  -3   1   59.79    7.00
   1   3  -1 3464.45  221.78
   1   3  -1 3239.98  221.68
   1   3  -1 2796.02  221.98
  -1  -3   1 3246.28  222.08
  -1  -3   1 3312.47  222.48
  -1  -3   1 3098.29  223.78
  -1  -3   1 3313.07  221.98
   0   3  -1    8.30    3.70
   0   3  -1    9.90    3.00
   0   3  -1    7.10    2.80
   0  -3   1    1.00    2.80
   0  -3   1    5.60    2.80
   0  -3   1   10.30    3.60
   0  -3   1    6.40    1.70
  -1   3  -1   12.00    3.60
  -1   3  -1   11.30    2.60
  -1   3  -1    2.50    2.50
  -1   3  -1   10.20    3.20
   1  -3   1   13.80    4.10
   1  -3   1    3.50    3.30
   1  -3   1   16.90    3.80
  -2   3  -1  971.80   63.29
  -2   3  -1  841.02   62.99
  -2   3  -1  908.01   64.79
  -2   3  -1  879.41   63.29
   2  -3   1  903.01   63.89
   2  -3   1  729.13   64.79
   2  -3   1  927.81   63.99
  -3   3  -1  318.77   26.40
  -3   3  -1  310.77   26.00
  -3   3  -1  358.56   26.90
  -3   3  -1  340.07   27.70
   3  -3   1  314.27   26.50
   3  -3   1  313.07   28.00
   3  -3   1  334.97   27.20
  -4   3  -1  214.18   18.40
  -4   3  -1  204.48   18.90
  -4   3  -1  173.08   18.70
  -4   3  -1  188.78   17.70
   4  -3   1  184.78   18.20
   4  -3   1  193.58   18.80
   4  -3   1  208.18   19.90
  -5   3  -1    2.10    3.90
  -5   3  -1    3.10    3.70
  -5   3  -1   -2.10    3.40
   5  -3   1    0.40    3.90
   5  -3   1   -3.50    3.10
   5  -3   1    0.40    3.40
  -6   3  -1   58.19   12.10
  -6   3  -1   37.30   10.50
  -6   3  -1   50.49   10.20
   6  -3   1   46.20    9.20
   6  -3   1   55.29   17.00
  -7   3  -1  119.99   15.00
  -7   3  -1   96.09   14.50
  -7   3  -1   93.49   12.80
  -8   3  -1    0.30    4.70
  -8   3  -1    1.90    5.40
  -9   3  -1  134.89   16.40
  -9   3  -1  152.98   19.90
 -11  -2   1   42.60   12.70
 -10  -2   1   22.20   11.00
  -9  -2   1   18.90   10.80
   8   2  -1  197.28   19.80
  -8  -2   1  174.98   23.90
  -8  -2   1  192.98   19.70
   7   2  -1   51.49    8.90
  -7  -2   1   56.89    9.50
  -7  -2   1   44.50   13.80
   6   2  -1   16.90    4.90
   6   2  -1   15.20    5.20
   6   2  -1   10.10    4.50
  -6  -2   1    8.00    5.50
  -6  -2   1   14.40    7.20
  -6  -2   1   18.70    6.20
  -6  -2   1    9.60    3.70
   5   2  -1   52.29    7.40
   5   2  -1   55.19    7.50
   5   2  -1   64.69    7.70
  -5  -2   1   47.60    6.00
  -5  -2   1   57.29    8.70
  -5  -2   1   40.90   10.90
  -5  -2   1   63.29    8.50
   4   2  -1  131.99   11.90
   4   2  -1  131.09   11.00
   4   2  -1  115.19   11.50
   4   2  -1  107.59   11.50
  -4  -2   1  124.59   11.90
  -4  -2   1  123.79   10.60
  -4  -2   1  154.48   13.00
  -4  -2   1   91.19   13.40
   3   2  -1   20.80    3.70
   3   2  -1   14.60    3.80
   3   2  -1   12.90    3.80
   3   2  -1   18.00    4.20
  -3  -2   1   15.70    4.60
  -3  -2   1   24.40    4.50
  -3  -2   1   10.90    4.90
  -3  -2   1   18.00    3.30
  -3  -2   1   20.30    5.00
   2   2  -1 1420.56   94.79
   2   2  -1 1402.56   95.09
   2   2  -1 1324.27   94.99
  -2  -2   1 1253.47   95.89
  -2  -2   1 1330.07   95.49
  -2  -2   1 1458.15   95.89
  -2  -2   1 1350.76   96.99
   1   2  -1 7849.52  546.45
   1   2  -1 8300.17  546.35
   1   2  -1 7725.13  546.35
  -1  -2   1 7950.00  546.55
  -1  -2   1 7750.72  546.65
  -1  -2   1 8101.19  547.35
  -1  -2   1 7982.30  547.75
   0   2  -1  214.08   17.30
   0   2  -1  235.28   16.80
   0   2  -1  218.88   17.60
   0  -2   1  243.48   17.10
   0  -2   1  258.47   17.20
   0  -2   1  212.48   17.00
   0  -2   1  203.68   18.10
  -1   2  -1   -1.50    1.70
  -1   2  -1   -0.40    2.20
  -1   2  -1   -0.20    2.60
  -1   2  -1    1.10    2.20
   1  -2   1    6.40    3.20
   1  -2   1    3.30    3.60
   1  -2   1    4.20    3.20
  -2   2  -1  334.77   26.00
  -2   2  -1  345.67   26.10
  -2   2  -1  331.17   25.80
  -2   2  -1  325.27   26.70
   2  -2   1  344.27   26.40
   2  -2   1  349.87   26.60
   2  -2   1  351.46   27.50
  -3   2  -1  341.97   27.10
  -3   2  -1  325.37   27.30
  -3   2  -1  307.37   26.10
  -3   2  -1  344.07   26.70
   3  -2   1  353.06   27.00
   3  -2   1  333.77   26.70
   3  -2   1  329.87   27.60
  -4   2  -1    0.80    2.70
  -4   2  -1   -3.00    3.10
  -4   2  -1   -0.80    3.00
  -4   2  -1    3.40    3.60
   4  -2   1    2.60    3.90
   4  -2   1    0.20    3.60
   4  -2   1    0.20    2.70
  -5   2  -1   71.79    9.60
  -5   2  -1   61.59    9.60
  -5   2  -1   62.79   10.40
   5  -2   1   70.99   10.20
   5  -2   1   62.59    9.70
   5  -2   1   73.39    9.80
  -6   2  -1   66.79   11.90
  -6   2  -1   66.99   11.10
  -6   2  -1   91.69   11.30
   6  -2   1   76.39   11.10
   6  -2   1   78.19   11.50
   6  -2   1   75.99   10.80
  -7   2  -1   21.50    7.80
  -7   2  -1    9.90    6.10
  -7   2  -1   25.20    7.50
  -8   2  -1   -4.00    5.00
  -8   2  -1    0.40    4.70
  -9   2  -1    9.00    6.30
  -9   2  -1   12.30    5.90
 -10   2  -1   -6.50    5.40
 -11  -1   1   24.60    9.10
 -10  -1   1    0.30    6.00
  -9  -1   1   31.00   12.00
  -8  -1   1   73.09   11.60
  -8  -1   1   60.49   15.90
   7   1  -1  166.88   17.30
  -7  -1   1  141.29   19.90
  -7  -1   1  172.68   18.10
   6   1  -1   10.30    4.90
   6   1  -1   11.80    4.20
   6   1  -1    8.10    4.80
  -6  -1   1    8.70    4.20
  -6  -1   1   19.30    6.60
  -6  -1   1   13.90    5.40
  -6  -1   1    4.70    5.40
   5   1  -1  114.29   12.30
   5   1  -1  128.79   11.80
   5   1  -1   96.99   11.50
  -5  -1   1  115.99   12.50
  -5  -1   1  129.79   12.70
  -5  -1   1   79.39   13.70
  -5  -1   1  115.39   11.30
   4   1  -1    3.80    3.00
   4   1  -1    4.00    3.50
   4   1  -1    6.50    2.60
  -4  -1   1    5.70    4.20
  -4  -1   1    1.20    4.00
  -4  -1   1    3.60    3.70
  -4  -1   1    5.50    2.80
   3   1  -1 1056.09   73.99
   3   1  -1  969.50   73.49
   3   1  -1 1076.59   73.79
  -3  -1   1 1021.10   76.09
  -3  -1   1 1068.49   74.19
  -3  -1   1  968.30   73.29
  -3  -1   1 1125.69   74.49
   2   1  -1 3485.05  268.87
   2   1  -1 4143.69  269.17
   2   1  -1 3747.32  268.87
  -2  -1   1 3919.41  268.77
  -2  -1   1 4207.28  269.47
  -2  -1   1 4237.78  269.37
  -2  -1   1 3560.04  270.47
   1   1  -1  841.82   56.39
   1   1  -1  748.63   56.39
   1   1  -1  829.12   56.49
  -1  -1   1  761.72   56.89
  -1  -1   1  806.72   57.49
  -1  -1   1  864.21   56.69
  -1  -1   1  800.02   56.79
   0   1  -1   42.60    4.00
   0  -1   1   35.40    4.30
  -1   1  -1   75.79    7.30
  -1   1  -1   81.99    7.60
  -1   1  -1   71.69    7.50
  -1   1  -1   78.99    7.90
   1  -1   1   77.39    8.30
   1  -1   1   77.99    7.60
   1  -1   1   86.19    8.00
  -2   1  -1  212.28   17.10
  -2   1  -1  196.78   16.60
  -2   1  -1  213.88   17.20
  -2   1  -1  220.18   17.30
   2  -1   1  192.98   17.40
   2  -1   1  194.38   16.70
   2  -1   1  222.28   17.20
  -3   1  -1 1236.58   91.59
  -3   1  -1 1211.58   91.19
  -3   1  -1 1267.67   91.79
  -3   1  -1 1307.27   92.59
   3  -1   1 1365.46   91.99
   3  -1   1 1243.18   91.49
   3  -1   1 1378.56   92.59
  -4   1  -1   76.49    9.60
  -4   1  -1   75.49    9.30
  -4   1  -1   57.19   10.00
  -4   1  -1   76.49    9.10
   4  -1   1   77.29    9.50
   4  -1   1   80.69    9.70
   4  -1   1   73.49    9.30
  -5   1  -1  814.62   62.69
  -5   1  -1  818.32   63.19
  -5   1  -1  860.81   65.39
  -5   1  -1  808.32   62.79
   5  -1   1  838.02   62.89
   5  -1   1  879.91   63.39
   5  -1   1  864.01   63.89
  -6   1  -1    1.20    3.10
  -6   1  -1   -3.50    3.30
  -6   1  -1   -1.50    5.10
   6  -1   1    2.80    3.80
   6  -1   1   -0.80    2.90
   6  -1   1   -7.00    2.70
  -7   1  -1    0.40    5.50
  -7   1  -1   -3.50    4.10
   7  -1   1   -1.10    3.80
  -8   1  -1    0.40    4.90
  -8   1  -1   -1.10    6.10
  -9   1  -1    5.50    5.50
 -10   1  -1    9.00    7.00
 -10   0   1  194.88   25.90
  -9   0   1   62.19   13.60
  -9   0   1   43.50   13.90
  -8   0   1    7.50    7.20
  -8   0   1    7.50    6.30
   7   0  -1   42.30   10.90
  -7   0   1   43.60   10.40
  -7   0   1   38.20   11.60
   6   0  -1  240.58   22.70
   6   0  -1  245.48   23.70
   6   0  -1  238.48   22.50
  -6   0   1  232.48   22.00
  -6   0   1  287.27   26.80
  -6   0   1  256.17   22.80
   5   0  -1   27.50    7.00
   5   0  -1   46.80    7.40
   5   0  -1   43.80    6.20
  -5   0   1   37.00    7.90
  -5   0   1   35.20    7.60
  -5   0   1   50.29    7.50
  -5   0   1   24.70    9.00
   4   0  -1  338.27   25.20
   4   0  -1  318.57   25.60
   4   0  -1  303.17   25.40
  -4   0   1  305.47   27.70
  -4   0   1  306.57   25.60
  -4   0   1  308.27   25.40
  -4   0   1  321.67   25.70
   3   0  -1  418.16   30.20
   3   0  -1  422.76   29.70
   3   0  -1  371.56   29.90
  -3   0   1  396.86   31.80
  -3   0   1  390.56   30.10
  -3   0   1  397.26   30.30
  -3   0   1  364.16   29.80
   2   0  -1  808.32   56.09
   2   0  -1  760.52   55.89
   2   0  -1  844.32   55.59
  -2   0   1  773.42   55.89
  -2   0   1  814.82   57.29
  -2   0   1  778.32   56.09
  -2   0   1  730.23   55.99
   1   0  -1 1486.95   99.89
  -1   0   1 1290.67  100.49
  -1   0   1 1479.15   99.89
  -1   0   1 1502.15  100.19
  -1   0  -1 1275.67   88.49
  -1   0  -1 1261.17   88.79
   1   0   1 1198.88   88.89
   1   0   1 1362.06   88.49
  -2   0  -1 2190.28  150.58
  -2   0  -1 2077.99  150.78
  -2   0  -1 2169.88  150.68
   2   0   1 2318.27  150.88
   2   0   1 2193.58  150.78
   2   0   1 2063.69  151.18
  -3   0  -1 3120.89  216.98
  -3   0  -1 3035.90  217.28
  -3   0  -1 2897.41  218.38
   3   0   1 3341.47  217.48
   3   0   1 3156.68  217.78
   3   0   1 3191.78  217.18
  -4   0  -1  330.57   27.30
  -4   0  -1  345.87   29.20
  -4   0  -1  325.17   26.70
  -4   0  -1  340.97   27.10
   4   0   1  323.77   27.30
   4   0   1  351.86   27.10
   4   0   1  348.67   27.10
  -5   0  -1  912.71   66.49
  -5   0  -1  968.90   67.29
  -5   0  -1  813.52   65.79
  -5   0  -1  788.82   68.39
   5   0   1  938.41   67.19
   5   0   1  947.41   66.69
   5   0   1  909.91   66.39
  -6   0  -1   66.99    9.40
  -6   0  -1   62.39    9.90
  -6   0  -1   77.69   12.90
  -6   0  -1   67.89   10.70
   6   0   1   67.49    9.60
   6   0   1   95.59   11.30
   6   0   1   76.89   10.20
  -7   0  -1   28.00    9.60
  -7   0  -1   23.80    7.80
   7   0   1   23.10    7.40
  -8   0  -1    6.60    4.80
  -8   0  -1   -7.60    5.60
   8   0   1    6.20    5.40
  -9   0  -1   23.60   10.90
 -10   0  -1    5.10    6.70
 -10   1   1   49.10   14.90
 -10   1   1   68.89   13.90
  -9   1   1    0.90    5.80
  -9   1   1    3.30    5.90
  -8   1   1   14.10    6.40
  -8   1   1   23.20   10.20
  -7   1   1  454.25   41.30
  -7   1   1  494.35   38.60
  -7   1   1  412.16   37.70
   6  -1  -1    8.40    5.80
   6  -1  -1   20.30    6.60
  -6   1   1   17.20    8.20
  -6   1   1   12.70    5.30
  -6   1   1   30.50    8.20
   5  -1  -1  232.18   20.90
   5  -1  -1  205.88   20.30
   5  -1  -1  237.98   19.90
  -5   1   1  209.48   20.50
  -5   1   1  205.48   19.80
  -5   1   1  232.58   20.50
  -5   1   1  233.68   22.80
   4  -1  -1  972.60   65.39
   4  -1  -1  882.21   65.39
   4  -1  -1  889.41   65.49
  -4   1   1  822.82   64.79
  -4   1   1  915.81   65.59
  -4   1   1  850.21   66.79
  -4   1   1  886.81   65.99
   3  -1  -1   60.09    7.20
   3  -1  -1   54.69    7.70
   3  -1  -1   59.99    6.80
  -3   1   1   49.80    6.90
  -3   1   1   52.09    7.40
  -3   1   1   57.69    7.30
  -3   1   1   56.09    8.40
   2  -1  -1   34.60    5.10
   2  -1  -1   33.20    5.60
   2  -1  -1   31.00    4.60
  -2   1   1   38.00    6.00
  -2   1   1   36.00    5.70
  -2   1   1   26.20    5.40
  -2   1   1   30.90    5.60
   1  -1  -1 4659.33  338.77
   1  -1  -1 5041.00  338.87
  -1   1   1 4939.61  338.97
  -1   1   1 4930.81  338.67
  -1   1   1 5034.00  339.57
   0  -1  -1    1.50    1.70
   0  -1  -1    1.60    1.00
   0   1   1    6.30    2.20
   0   1   1    3.50    1.10
  -1  -1  -1  803.82   58.99
  -1  -1  -1  856.71   59.59
   1   1   1  888.61   58.59
   1   1   1  812.02   59.49
  -2  -1  -1 5053.39  310.47
  -2  -1  -1 3833.22  310.37
  -2  -1  -1 4729.93  309.77
   2   1   1 3970.40  309.87
   2   1   1 4857.61  309.37
  -3  -1  -1  173.88   15.50
  -3  -1  -1  148.29   17.40
  -3  -1  -1  212.58   16.80
  -3  -1  -1  215.68   17.20
   3   1   1  218.48   16.30
   3   1   1  221.78   16.60
   3   1   1  228.78   17.50
  -4  -1  -1   11.20    3.70
  -4  -1  -1    9.50    5.30
  -4  -1  -1    8.50    4.20
  -4  -1  -1    8.80    3.00
   4   1   1    8.60    3.70
   4   1   1    7.30    3.40
   4   1   1   10.30    3.90
  -5  -1  -1  451.95   34.50
  -5  -1  -1  418.56   32.90
  -5  -1  -1  378.56   37.00
  -5  -1  -1  469.35   35.30
   5   1   1  447.46   35.00
   5   1   1  432.06   33.50
   5   1   1  407.96   33.90
  -6  -1  -1   47.70    8.70
  -6  -1  -1   44.80    7.90
  -6  -1  -1   45.70    6.80
  -6  -1  -1   22.20    8.90
   6   1   1   51.99    8.30
   6   1   1   43.10    7.80
  -7  -1  -1   -2.10    4.40
  -7  -1  -1    5.60    7.00
   7   1   1   16.60    6.60
   7   1   1    5.40    5.10
  -8  -1  -1    0.30    7.00
   8   1   1   -1.20    4.80
  -9  -1  -1    1.00    7.70
   9   1   1   25.40    6.80
 -10  -1  -1    2.10    7.20
 -11  -1  -1    0.90    6.80
 -10   2   1    9.00    5.40
 -10   2   1   -6.10    5.10
  -9   2   1  238.78   29.00
  -9   2   1  291.97   27.00
  -8   2   1   -6.90    4.50
  -8   2   1    2.30    5.20
  -7   2   1   95.19   12.50
  -7   2   1   82.59   12.60
  -7   2   1   58.89   12.00
   6  -2  -1   -1.50    4.70
  -6   2   1    3.50    4.80
  -6   2   1    1.90    4.30
  -6   2   1    0.40    4.00
   5  -2  -1  914.91   69.99
   5  -2  -1  960.70   69.69
   5  -2  -1  983.60   70.19
  -5   2   1  861.21   68.69
  -5   2   1  976.30   71.59
  -5   2   1  898.21   70.49
   4  -2  -1  326.77   25.50
   4  -2  -1  287.97   25.20
   4  -2  -1  293.87   25.30
  -4   2   1  315.47   26.40
  -4   2   1  312.57   25.00
  -4   2   1  276.47   25.80
  -4   2   1  282.27   24.60
   3  -2  -1   19.60    6.10
   3  -2  -1   14.10    4.50
   3  -2  -1   14.50    4.60
  -3   2   1    8.60    4.60
  -3   2   1    8.60    3.90
  -3   2   1   13.30    5.10
   2  -2  -1  289.97   22.10
   2  -2  -1  268.77   21.60
   2  -2  -1  271.37   21.80
  -2   2   1  256.47   21.10
  -2   2   1  262.67   22.60
  -2   2   1  285.57   21.90
   1  -2  -1  969.40   65.39
   1  -2  -1  798.12   64.29
  -1   2   1  950.20   65.79
  -1   2   1  948.21   64.49
  -1   2   1  928.71   64.29
   0  -2  -1  498.95   40.90
   0  -2  -1  594.54   39.80
   0   2   1  551.84   40.80
   0   2   1  606.04   39.70
  -1  -2  -1  179.38   14.70
  -1  -2  -1  201.98   15.30
  -1  -2  -1  194.18   16.00
   1   2   1  195.98   14.70
   1   2   1  218.68   14.40
   1   2   1  184.48   15.50
  -2  -2  -1 1224.68   84.59
  -2  -2  -1 1147.99   83.19
   2   2   1 1260.67   82.59
   2   2   1 1104.59   83.89
  -3  -2  -1   65.19    5.50
  -3  -2  -1   58.69    8.50
  -3  -2  -1   75.29    8.00
  -3  -2  -1   77.29    7.80
   3   2   1   54.59    7.40
   3   2   1   72.09    5.60
   3   2   1   59.39    6.70
  -4  -2  -1  977.10   67.19
  -4  -2  -1  798.92   68.99
  -4  -2  -1  926.21   64.79
  -4  -2  -1 1011.80   67.39
   4   2   1  926.01   66.29
   4   2   1  951.30   66.29
   4   2   1  847.02   67.29
  -5  -2  -1  146.39   20.00
  -5  -2  -1  189.48   17.80
  -5  -2  -1  191.48   15.60
  -5  -2  -1  215.18   18.60
   5   2   1  212.98   17.40
   5   2   1  190.88   17.20
   5   2   1  195.88   18.30
  -6  -2  -1   64.29    9.40
  -6  -2  -1   40.50   10.90
  -6  -2  -1   51.49    8.40
   6   2   1   45.10    7.90
   6   2   1   50.49    8.00
  -7  -2  -1   -4.50    3.50
  -7  -2  -1   10.60    5.20
  -7  -2  -1  -12.50    5.00
   7   2   1    1.50    4.40
   7   2   1    1.40    2.90
  -8  -2  -1   88.09   15.90
   8   2   1   65.69   11.00
  -9  -2  -1   47.80   14.80
   9   2   1   61.39   10.20
 -10  -2  -1   32.20   13.00
  10   2   1   11.10    5.60
 -11  -2  -1    5.00    7.10
 -10   3   1   22.00    6.80
  -9   3   1  182.88   23.10
  -9   3   1  171.08   19.40
  -8   3   1   11.00    7.20
  -8   3   1   24.70    8.00
  -7   3   1   13.80    6.70
  -7   3   1    6.90    6.00
  -7   3   1    3.50    4.20
   6  -3  -1  221.58   22.00
  -6   3   1  217.48   22.90
  -6   3   1  212.58   20.80
  -6   3   1  210.78   22.70
   5  -3  -1  909.01   66.09
   5  -3  -1  830.52   65.39
  -5   3   1  852.21   64.69
  -5   3   1  919.01   66.99
  -5   3   1  817.02   66.69
   4  -3  -1  106.29   11.60
   4  -3  -1  104.39   11.80
   4  -3  -1   91.09   11.80
  -4   3   1  102.99   12.20
  -4   3   1  102.09   13.30
  -4   3   1   70.29   11.30
   3  -3  -1   10.60    4.70
   3  -3  -1    9.90    4.50
   3  -3  -1    7.00    3.50
  -3   3   1    6.80    3.70
  -3   3   1    7.20    4.70
  -3   3   1    6.10    3.40
  -3   3   1    3.60    3.30
   2  -3  -1  383.16   30.70
   2  -3  -1  362.16   30.40
   2  -3  -1  422.96   31.80
  -2   3   1  444.86   30.50
  -2   3   1  383.26   30.20
  -2   3   1  404.66   32.10
   1  -3  -1 1436.56  102.29
   1  -3  -1 1344.47  100.59
  -1   3   1 1446.56  100.49
  -1   3   1 1525.25  102.59
  -1   3   1 1452.55   99.99
   0  -3  -1   24.50    5.00
   0  -3  -1   34.30    4.20
   0   3   1   34.00    4.00
   0   3   1   31.70    6.00
  -1  -3  -1    6.30    2.50
  -1  -3  -1   10.30    4.10
  -1  -3  -1   13.80    3.20
   1   3   1    6.20    2.10
   1   3   1    4.70    2.70
  -2  -3  -1    6.60    4.30
  -2  -3  -1    0.10    3.10
  -2  -3  -1    6.10    3.40
   2   3   1    5.90    3.60
   2   3   1    8.60    2.40
   2   3   1    4.80    2.30
  -3  -3  -1  363.66   30.00
  -3  -3  -1  346.57   27.50
  -3  -3  -1  374.16   29.20
  -3  -3  -1  346.87   27.80
   3   3   1  370.46   26.90
   3   3   1  374.36   25.80
   3   3   1  348.67   28.60
  -4  -3  -1   -4.20    3.60
  -4  -3  -1    5.30    3.10
  -4  -3  -1   -1.60    3.70
   4   3   1    1.60    1.50
   4   3   1    6.50    3.70
   4   3   1    4.20    3.10
   4   3   1    3.00    2.40
  -5  -3  -1   60.19   11.80
  -5  -3  -1   91.69   10.80
  -5  -3  -1   78.09    9.60
   5   3   1   79.49    7.10
   5   3   1   65.99    8.50
   5   3   1   76.29   10.00
   5   3   1   80.59    9.20
  -6  -3  -1  250.37   28.40
  -6  -3  -1  378.96   27.50
   6   3   1  271.17   24.60
   6   3   1  286.37   26.10
  -7  -3  -1   10.10    8.80
  -7  -3  -1   29.80    8.60
   7   3   1   20.30    6.60
   7   3   1    6.30    5.70
  -8  -3  -1    1.60    6.10
   8   3   1   26.40    7.20
  -9  -3  -1   27.60   11.60
   9   3   1   39.70    9.70
 -10  -3  -1   29.80   14.40
  10   3   1   36.40    9.40
 -11  -3  -1   18.30    9.20
  11   3   1    0.60    4.90
  -9   4   1   28.90    6.80
  -8   4   1   21.00    9.00
  -8   4   1   19.40    7.00
  -7   4   1  385.56   35.10
  -7   4   1  355.76   35.30
  -7   4   1  341.87   31.50
   6  -4  -1  199.08   21.90
  -6   4   1  208.08   22.60
  -6   4   1  235.08   23.70
  -6   4   1  221.78   21.20
   5  -4  -1  855.61   70.29
   5  -4  -1  953.60   71.89
  -5   4   1  929.41   70.99
  -5   4   1  955.20   69.89
  -5   4   1  971.80   72.89
   4  -4  -1   50.29    8.80
   4  -4  -1   53.79    9.00
  -4   4   1   45.50    8.10
  -4   4   1   43.30    8.80
  -4   4   1   52.99   10.00
   3  -4  -1   17.00    6.30
   3  -4  -1   14.10    5.50
   3  -4  -1   15.40    5.70
  -3   4   1   22.30    5.20
  -3   4   1   21.90    5.80
  -3   4   1   12.10    5.80
  -3   4   1   17.40    4.90
   2  -4  -1   42.00    7.40
   2  -4  -1   42.10    6.30
   2  -4  -1   37.10    7.10
  -2   4   1   41.30    5.50
  -2   4   1   33.40    5.80
  -2   4   1   41.00    7.30
   1  -4  -1   91.39   11.40
   1  -4  -1  110.09   10.70
  -1   4   1  102.99    9.60
  -1   4   1  130.49   12.60
   0  -4  -1    0.50    2.50
   0  -4  -1   -3.00    2.50
   0   4   1   -0.70    2.00
   0   4   1   -1.90    3.10
  -1  -4  -1   81.99   10.30
  -1  -4  -1   94.19    8.20
  -1  -4  -1   92.49    8.60
   1   4   1   92.19    9.40
   1   4   1   92.89    8.00
  -2  -4  -1 2936.61  190.28
  -2  -4  -1 2672.83  191.08
  -2  -4  -1 2311.67  188.78
   2   4   1 2886.01  188.28
   2   4   1 2802.72  188.88
  -3  -4  -1  201.78   17.20
  -3  -4  -1  219.48   19.70
  -3  -4  -1  196.88   19.30
  -3  -4  -1  213.98   17.80
   3   4   1  197.38   16.00
   3   4   1  191.38   18.60
   3   4   1  230.28   16.50
  -4  -4  -1  675.23   49.70
  -4  -4  -1  747.83   50.49
  -4  -4  -1  680.83   51.59
  -4  -4  -1  612.14   51.99
   4   4   1  663.73   48.50
   4   4   1  666.73   47.20
   4   4   1  663.43   51.09
   4   4   1  636.94   48.30
  -5  -4  -1   -7.80    4.20
  -5  -4  -1    6.80    3.70
  -5  -4  -1    6.10    4.70
  -5  -4  -1   12.50    5.80
   5   4   1    3.50    2.90
   5   4   1    3.00    3.30
  -6  -4  -1  293.77   23.40
  -6  -4  -1  196.88   24.80
  -6  -4  -1  223.58   22.80
   6   4   1  241.08   22.70
   6   4   1  235.38   20.60
  -7  -4  -1  154.68   21.50
  -7  -4  -1  165.58   18.50
  -7  -4  -1  187.38   18.40
   7   4   1  157.28   16.30
   7   4   1  133.59   16.60
  -8  -4  -1   65.69   16.90
   8   4   1   68.49   10.60
  -9  -4  -1  -11.60    3.70
   9   4   1   -2.00    4.40
 -10  -4  -1   12.30    7.70
  10   4   1    5.00    4.60
 -11  -4  -1   21.10   10.10
  11   4   1   52.39    8.80
  -9   5   1   39.00    8.40
  -8   5   1   36.20    9.10
  -8   5   1   51.29   12.50
  -7   5   1    4.10    5.10
  -7   5   1    5.60    5.80
   6  -5  -1  117.39   15.60
  -6   5   1  133.49   15.10
  -6   5   1  143.99   18.30
   5  -5  -1  256.27   25.40
   5  -5  -1  250.97   25.10
  -5   5   1  263.57   26.60
   4  -5  -1 1572.84  119.59
   4  -5  -1 1679.73  121.29
  -4   5   1 1517.05  117.69
  -4   5   1 1849.71  119.09
  -4   5   1 1626.04  121.39
   3  -5  -1  171.18   17.60
   3  -5  -1  152.08   16.00
  -3   5   1  149.49   17.30
  -3   5   1  149.59   14.80
  -3   5   1  161.68   14.60
   2  -5  -1    0.10    3.60
   2  -5  -1    1.40    3.40
   2  -5  -1    2.80    2.80
  -2   5   1   -2.60    1.30
  -2   5   1    2.20    3.70
  -2   5   1   -0.50    2.10
   1  -5  -1   21.60    6.90
   1  -5  -1   26.20    5.90
   1  -5  -1   24.20    5.30
  -1   5   1   18.50    4.40
  -1   5   1   14.70    5.60
   0  -5  -1  705.33   60.99
   0  -5  -1  892.71   58.59
   0   5   1  793.32   60.09
   0   5   1  836.72   57.89
  -1  -5  -1    1.50    2.90
  -1  -5  -1   -1.60    1.40
  -1  -5  -1    4.10    3.30
   1   5   1   -1.50    2.40
   1   5   1    1.80    2.20
  -2  -5  -1  671.53   53.09
  -2  -5  -1  681.83   50.19
  -2  -5  -1  734.13   51.09
   2   5   1  681.43   49.30
   2   5   1  682.73   50.49
  -3  -5  -1  408.26   32.40
  -3  -5  -1  433.96   34.70
  -3  -5  -1  420.46   35.10
  -3  -5  -1  468.05   33.30
   3   5   1  415.36   31.60
   3   5   1  422.16   31.90
  -4  -5  -1  209.08   20.30
  -4  -5  -1  175.08   19.70
  -4  -5  -1  192.08   17.40
  -4  -5  -1  201.18   18.10
   4   5   1  205.18   19.60
   4   5   1  198.98   16.50
   4   5   1  207.98   15.90
  -5  -5  -1  120.29   14.80
  -5  -5  -1  108.99   15.60
  -5  -5  -1  126.49   13.50
   5   5   1  118.69   11.70
   5   5   1  113.39   13.70
  -6  -5  -1    5.40    5.20
  -6  -5  -1  -14.20    5.40
  -6  -5  -1    9.40    5.60
   6   5   1    1.00    3.60
   6   5   1    0.80    3.60
  -7  -5  -1   78.19   13.30
  -7  -5  -1  121.79   14.50
  -7  -5  -1   75.79   19.30
   7   5   1   88.19   13.10
   7   5   1   99.99   11.80
  -8  -5  -1    6.40    8.40
   8   5   1   22.00    6.60
  -9  -5  -1   12.70   10.10
   9   5   1    5.50    5.30
 -10  -5  -1   -1.40    5.90
  10   5   1    5.60    5.00
 -11  -5  -1    1.60    6.60
  11   5   1    7.70    4.90
  -8   6   1    7.70    4.50
  -8   6   1   12.70    6.30
  -7   6   1  270.97   28.80
  -7   6   1  260.07   24.90
   6  -6  -1  279.27   27.70
  -6   6   1  275.57   29.00
  -6   6   1  273.27   25.60
   5  -6  -1   75.59   12.20
   5  -6  -1   57.59   10.40
  -5   6   1   55.99   12.70
   4  -6  -1 1363.66  100.89
   4  -6  -1 1333.27   98.79
  -4   6   1 1289.67   96.39
  -4   6   1 1344.57  100.69
   3  -6  -1   69.89   11.30
   3  -6  -1   63.59   11.00
  -3   6   1   70.49    9.30
  -3   6   1   75.39   11.90
   2  -6  -1   98.19   13.20
   2  -6  -1  106.59   11.70
  -2   6   1  106.69   13.60
  -2   6   1   80.89    9.90
   1  -6  -1   -0.90    4.20
   1  -6  -1    7.40    5.10
   1  -6  -1    1.90    3.20
  -1   6   1    4.50    4.70
  -1   6   1    5.80    3.10
   0  -6  -1   29.70    6.00
   0  -6  -1   36.60    5.70
   0  -6  -1   32.70    9.20
   0   6   1   28.60    4.80
   0   6   1   39.10    8.30
  -1  -6  -1    1.20    2.90
  -1  -6  -1   -2.50    3.30
  -1  -6  -1   -1.40    2.50
  -1  -6  -1   -0.40    1.30
   1   6   1   -0.30    2.10
   1   6   1   -3.20    2.80
  -2  -6  -1   61.19    7.80
  -2  -6  -1   55.89    7.10
  -2  -6  -1   71.09    7.90
  -2  -6  -1   62.49   10.20
   2   6   1   55.39    7.90
   2   6   1   56.59    6.50
  -3  -6  -1  278.87   21.40
  -3  -6  -1  242.98   20.50
  -3  -6  -1  258.37   22.50
  -3  -6  -1  253.97   24.00
   3   6   1  247.88   20.50
   3   6   1  220.38   19.40
  -4  -6  -1   -5.20    2.40
  -4  -6  -1   -0.50    3.60
  -4  -6  -1    0.10    4.30
   4   6   1    3.50    2.80
   4   6   1    2.20    2.10
  -5  -6  -1   -3.20    3.20
  -5  -6  -1   -1.60    4.10
  -5  -6  -1    4.30    4.70
   5   6   1    1.20    3.00
  -6  -6  -1   42.80   11.30
  -6  -6  -1   63.59   14.90
  -6  -6  -1   57.99   10.00
   6   6   1   51.19   11.90
   6   6   1   57.39    8.40
  -7  -6  -1  193.98   26.00
  -7  -6  -1  224.48   22.30
  -7  -6  -1  192.18   23.00
   7   6   1  202.48   19.70
   7   6   1  262.07   24.40
  -8  -6  -1    9.30    9.00
  -8  -6  -1    3.30    6.20
   8   6   1    2.50    4.80
  -9  -6  -1   -5.80    4.60
   9   6   1    1.30    5.10
 -10  -6  -1    3.20    5.50
  10   6   1   21.40    5.60
 -11  -6  -1   25.40    8.50
  11   6   1   41.60    7.80
  -8   7   1   -3.10    3.80
  -8   7   1    5.20    5.00
  -7   7   1   -4.60    3.10
  -7   7   1    9.10    5.30
  -6   7   1  167.98   20.70
  -6   7   1  129.69   15.90
   5  -7  -1    8.10    5.90
  -5   7   1   -2.20    5.10
  -5   7   1   10.20    5.50
   4  -7  -1  730.93   55.89
   4  -7  -1  612.74   51.99
  -4   7   1  598.24   49.20
  -4   7   1  662.03   54.39
   3  -7  -1    1.20    5.50
   3  -7  -1    3.40    5.30
  -3   7   1    5.10    4.70
  -3   7   1    5.50    5.90
   2  -7  -1    4.80    4.90
   2  -7  -1    9.50    5.90
  -2   7   1   -1.50    3.40
  -2   7   1    2.00    5.10
   1  -7  -1   62.19   11.20
   1  -7  -1   71.79    9.20
  -1   7   1   51.09    7.30
  -1   7   1   64.39   10.40
   0  -7  -1  189.58   21.10
   0  -7  -1  212.08   17.80
   0   7   1  194.48   16.50
   0   7   1  199.18   19.90
  -1  -7  -1  220.98   17.70
  -1  -7  -1  190.08   21.00
   1   7   1  187.28   16.20
   1   7   1  185.98   18.70
  -2  -7  -1  320.27   24.50
  -2  -7  -1  286.67   29.00
  -2  -7  -1  342.27   25.40
   2   7   1  272.97   23.30
   2   7   1  307.87   25.80
  -3  -7  -1   63.49   11.40
  -3  -7  -1   50.09    7.40
  -3  -7  -1   41.30    7.70
   3   7   1   45.80    7.30
   3   7   1   46.60    6.00
  -4  -7  -1    0.80    3.00
  -4  -7  -1   -0.50    4.10
  -4  -7  -1    0.60    3.40
   4   7   1    0.40    2.50
   4   7   1    2.70    3.30
  -5  -7  -1   -2.70    4.00
  -5  -7  -1    5.10    6.30
  -5  -7  -1   -1.90    3.20
   5   7   1    0.10    3.10
  -6  -7  -1    4.20    6.70
  -6  -7  -1   13.20    6.90
  -6  -7  -1    0.60    4.80
   6   7   1    9.80    4.90
  -7  -7  -1   11.60    6.10
  -7  -7  -1   18.00    7.50
  -7  -7  -1    3.60    6.90
   7   7   1   11.10    6.20
  -8  -7  -1   14.70    7.80
  -8  -7  -1   11.10    7.20
  -8  -7  -1   13.80    8.90
   8   7   1    9.50    5.60
  -9  -7  -1    4.60    7.40
   9   7   1    7.10    4.90
 -10  -7  -1   -4.50    5.70
  10   7   1   18.60    5.70
  -7   8   1    6.60    4.90
  -7   8   1   -5.60    3.60
  -6   8   1   15.80    6.70
  -6   8   1   12.00    4.60
   5  -8  -1   61.29   11.60
  -5   8   1   54.79   13.60
  -5   8   1   54.49    9.00
   4  -8  -1   61.99   11.20
   4  -8  -1   62.39   12.20
  -4   8   1   35.60   11.00
  -4   8   1   54.09    9.00
   3  -8  -1   22.30    6.90
   3  -8  -1   31.60   11.10
  -3   8   1   33.30   10.50
  -3   8   1   20.00    6.60
   2  -8  -1   36.30   10.70
   2  -8  -1   17.20    6.30
  -2   8   1   18.20    8.60
  -2   8   1   11.60    5.10
   1  -8  -1   61.59   12.40
   1  -8  -1   60.59   11.50
  -1   8   1   59.09    8.00
  -1   8   1   66.79   11.30
   0  -8  -1  171.68   16.90
   0  -8  -1  163.38   20.90
   0   8   1  203.68   16.10
   0   8   1  177.38   19.50
  -1  -8  -1  297.07   30.80
  -1  -8  -1  319.97   26.30
   1   8   1  336.27   28.50
   1   8   1  310.57   24.80
  -2  -8  -1   16.00    5.80
  -2  -8  -1    7.00    6.90
   2   8   1   14.40    4.40
   2   8   1    6.50    5.40
  -3  -8  -1  142.49   18.20
  -3  -8  -1  118.99   13.50
   3   8   1  124.39   13.60
   3   8   1  131.89   12.10
  -4  -8  -1  112.19   12.80
  -4  -8  -1  132.39   17.50
  -4  -8  -1   95.39   13.00
   4   8   1  110.99   11.10
  -5  -8  -1  351.96   31.80
  -5  -8  -1  323.97   30.00
  -5  -8  -1  290.47   26.70
   5   8   1  278.37   24.50
  -6  -8  -1   -0.70    5.50
  -6  -8  -1   -1.00    3.60
  -6  -8  -1   -2.20    4.00
   6   8   1    3.50    3.80
  -7  -8  -1   10.50    7.60
  -7  -8  -1   12.70    7.30
  -7  -8  -1   16.40    7.00
   7   8   1    4.70    4.10
  -8  -8  -1    2.80    6.20
  -8  -8  -1    0.90    7.30
   8   8   1    2.50    5.10
  -9  -8  -1   -4.10    5.60
   9   8   1   -1.50    3.40
 -10  -8  -1   -4.70    4.80
  10   8   1    8.50    4.80
  -6   9   1  101.19   12.60
  -6   9   1  137.69   17.40
  -5   9   1   68.69   12.80
   4  -9  -1   16.80    7.40
   4  -9  -1   17.00    8.50
  -4   9   1   32.60    9.90
  -4   9   1   17.20    6.50
   3  -9  -1   66.79   13.50
   3  -9  -1   51.79    9.50
  -3   9   1   45.90    8.30
  -3   9   1   37.30   11.90
   2  -9  -1  127.39   15.90
   2  -9  -1  158.98   20.80
  -2   9   1  146.59   14.50
  -2   9   1  150.78   18.90
   1  -9  -1   28.50    8.10
   1  -9  -1   24.00    9.70
  -1   9   1   13.30    7.20
  -1   9   1   21.30    6.20
   0  -9  -1    5.50    4.80
   0  -9  -1   11.70    7.40
   0   9   1    2.70    3.80
   0   9   1   10.30    6.50
  -1  -9  -1  570.74   43.40
  -1  -9  -1  573.04   49.60
   1   9   1  515.55   45.20
   1   9   1  563.94   41.70
  -2  -9  -1   -3.20    4.10
  -2  -9  -1   -2.50    5.70
   2   9   1    0.10    4.10
   2   9   1    2.30    3.10
  -3  -9  -1  247.98   23.30
  -3  -9  -1  299.27   30.00
   3   9   1  295.07   24.50
   3   9   1  244.08   21.50
  -4  -9  -1   56.79    9.40
  -4  -9  -1   67.39   13.40
   4   9   1   64.99    8.40
  -5  -9  -1    4.80    5.30
  -5  -9  -1   10.30    8.00
   5   9   1   11.80    4.90
  -6  -9  -1   25.60    8.80
  -6  -9  -1   22.50    8.10
  -6  -9  -1   20.40   10.30
   6   9   1   23.30    6.10
  -7  -9  -1   48.90   13.80
  -7  -9  -1   52.39   13.60
  -7  -9  -1   51.69   10.50
   7   9   1   58.99    9.20
  -8  -9  -1    5.80    7.70
  -8  -9  -1    6.50    6.80
   8   9   1    7.30    4.50
  -9  -9  -1   14.60    6.60
   9   9   1    3.60    3.30
 -10  -9  -1    8.00    6.60
  10   9   1   -0.30    3.70
  -6  10   1    4.00    3.70
  -6  10   1    5.00    5.70
  -5  10   1    8.80    5.90
   4 -10  -1  116.59   18.30
   4 -10  -1  124.89   17.50
  -4  10   1  152.68   18.90
  -4  10   1  132.39   14.00
   3 -10  -1    7.60    6.70
   3 -10  -1   17.00   10.00
  -3  10   1    9.20    4.60
  -3  10   1    0.30    5.40
   2 -10  -1    4.50    5.50
   2 -10  -1   -0.90    5.90
  -2  10   1    2.00    3.40
  -2  10   1    3.30    6.70
   1 -10  -1   11.70    7.70
   1 -10  -1   12.50    6.10
  -1  10   1   13.10    7.00
  -1  10   1    6.90    4.40
   0 -10  -1    7.20    7.40
   0 -10  -1    4.40    4.70
   0  10   1    0.70    4.60
   0  10   1    4.00    3.70
  -1 -10  -1   17.60    6.60
  -1 -10  -1   19.10   10.00
   1  10   1   17.20    7.60
   1  10   1   29.30    6.60
  -2 -10  -1   -0.30    3.60
  -2 -10  -1    8.60    7.40
   2  10   1   10.30    5.90
   2  10   1    6.70    3.80
  -3 -10  -1    2.40    4.10
  -3 -10  -1   -2.90    4.90
   3  10   1    0.60    3.70
   3  10   1   -7.20    3.90
  -4 -10  -1   13.20    5.80
  -4 -10  -1   30.90   11.20
   4  10   1   14.60    5.60
  -5 -10  -1  110.79   13.60
  -5 -10  -1  123.29   19.20
   5  10   1   93.69   11.20
  -6 -10  -1   -1.10    4.40
  -6 -10  -1   -1.80    5.60
   6  10   1    2.50    4.00
  -7 -10  -1    9.60    7.60
  -7 -10  -1   -3.50    4.40
   7  10   1   -0.90    4.10
  -8 -10  -1   15.80    8.50
  -9 -10  -1   -6.50    8.00
   9  10   1   -1.90    3.50
  -5  11   1   21.50    7.10
  -4  11   1    1.00    4.30
  -4  11   1    1.30    3.20
   3 -11  -1   22.70    6.40
   3 -11  -1    9.50    6.40
  -3  11   1    7.00    4.50
  -3  11   1   10.70    7.30
   2 -11  -1   55.29   16.50
   2 -11  -1   70.79   11.90
  -2  11   1   49.50    7.90
  -2  11   1   32.10   10.70
   1 -11  -1  178.88   19.00
   1 -11  -1  140.29   22.10
  -1  11   1  155.78   20.40
  -1  11   1  140.79   14.70
   0 -11  -1   30.90   12.50
   0 -11  -1   31.50    9.80
   0  11   1   43.90   11.80
   0  11   1   40.20    7.40
  -1 -11  -1    1.50    6.00
  -1 -11  -1    1.20    4.40
   1  11   1    1.90    3.50
   1  11   1    1.00    4.70
  -2 -11  -1   36.60   13.10
  -2 -11  -1   38.50    9.10
   2  11   1   40.00    6.90
   2  11   1   41.60   10.60
  -3 -11  -1   -3.80    5.40
  -3 -11  -1   -1.70    4.20
   3  11   1   -1.00    3.10
   3  11   1    1.70    4.10
  -4 -11  -1    6.70    7.60
  -4 -11  -1   14.70    6.90
   4  11   1   20.30    6.60
  -5 -11  -1   19.70   10.80
  -5 -11  -1   12.90    6.70
   5  11   1   14.20    5.50
  -6 -11  -1    8.60    5.90
  -6 -11  -1   -0.80    6.20
   6  11   1    0.10    3.60
  -7 -11  -1   27.00   10.20
  -7 -11  -1    1.50    5.90
   7  11   1    0.50    3.30
  -8 -11  -1  134.19   20.20
   8  11   1   94.29   11.90
   9  11   1   15.30    5.00
   3 -12  -1    1.20    6.90
  -3  12   1    1.60    3.50
  -3  12   1   11.90    7.30
   2 -12  -1    3.20    5.00
   2 -12  -1   -2.60    5.20
  -2  12   1    8.30    3.40
  -2  12   1   -2.00    6.50
   1 -12  -1  -11.40    4.30
   1 -12  -1  -17.20    5.20
  -1  12   1   -0.80    5.50
  -1  12   1    0.70    3.10
   0 -12  -1   19.10    9.10
   0 -12  -1   -9.10    6.30
   0  12   1   14.20    7.90
   0  12   1   15.00    4.20
  -1 -12  -1   -0.30    5.00
  -1 -12  -1   17.80    8.80
   1  12   1    3.80    5.10
   1  12   1    2.20    3.60
  -2 -12  -1   99.99   17.80
  -2 -12  -1  103.39   13.50
   2  12   1   98.59   14.40
   2  12   1   87.29   10.40
  -3 -12  -1   42.30   14.40
  -3 -12  -1   46.90    9.50
   3  12   1   50.29    7.50
  -4 -12  -1   58.19   17.60
  -4 -12  -1   58.79   10.20
   4  12   1   40.10    7.20
  -5 -12  -1   -2.60    7.00
  -5 -12  -1   -0.60    4.60
   5  12   1    0.60    3.40
  -6 -12  -1    9.10    5.70
  -6 -12  -1   10.30    9.30
   6  12   1   12.50    4.40
  -7 -12  -1   -4.20    6.40
   7  12   1    5.80    3.70
  -8 -12  -1   28.10   11.50
   8  12   1   12.90    4.80
   2 -13  -1    0.80    6.70
  -2  13   1   -6.90    4.10
  -2  13   1    5.00    4.00
   1 -13  -1   69.89   14.70
   1 -13  -1   82.79   11.90
  -1  13   1   62.69   12.90
  -1  13   1   55.19    8.40
   0 -13  -1   19.50    8.10
   0 -13  -1   10.70    7.00
   0  13   1   18.30    8.50
   0  13   1   12.30    5.10
  -1 -13  -1    5.20    4.90
  -1 -13  -1    4.10    6.80
   1  13   1   10.40    4.40
   1  13   1    4.30    6.00
  -2 -13  -1   15.20   10.10
  -2 -13  -1    9.00    5.70
   2  13   1   16.90    6.10
   2  13   1   28.20    9.70
  -3 -13  -1   -8.20    4.90
  -3 -13  -1   -6.50    6.90
   3  13   1    6.50    4.30
  -4 -13  -1  103.09   14.20
  -4 -13  -1  139.19   22.80
  -5 -13  -1    9.40    9.10
  -5 -13  -1   11.00    6.10
   5  13   1   13.20    5.20
  -6 -13  -1   67.39   11.20
  -6 -13  -1   64.39   19.30
   6  13   1   30.10    8.10
  -7 -13  -1    3.70    7.10
   7  13   1   11.50    3.90
   0 -14  -1   -7.00    6.50
   0 -14  -1  -10.30    5.80
   0  14   1    8.50    6.50
   0  14   1    7.60    3.50
  -1 -14  -1   -1.10    6.90
  -1 -14  -1    1.10    5.80
   1  14   1   -3.10    4.90
   1  14   1    0.00    3.40
  -2 -14  -1   -3.30    5.60
  -2 -14  -1    5.90    5.70
   2  14   1   -2.80    3.00
  -3 -14  -1    6.20    6.80
  -3 -14  -1    0.70    5.70
   3  14   1    6.20    3.60
  -4 -14  -1   40.60   14.10
  -4 -14  -1   28.50    8.30
   4  14   1   23.10    5.30
  -5 -14  -1    6.90    7.50
  -5 -14  -1   -2.70    4.90
   5  14   1    8.10    3.50
   4  14  -2   -2.30    2.50
  -4 -14   2    8.90    7.20
   3  14  -2   39.10    6.80
  -3 -14   2   51.29   16.40
   2  14  -2   19.40    7.40
   2  14  -2    5.10    3.70
   1  14  -2   22.50    9.00
   1  14  -2   30.00    6.00
  -1 -14   2   31.70   13.60
   6  13  -2    8.90    5.00
  -6 -13   2    2.70    6.00
   5  13  -2   11.70    4.20
  -5 -13   2    7.30    8.60
   4  13  -2   -2.10    2.70
  -4 -13   2    4.20    8.30
   3  13  -2    8.60    3.90
  -3 -13   2   18.20   11.40
   2  13  -2    6.80    3.90
   2  13  -2   30.50    9.90
  -2 -13   2   15.50   12.20
   1  13  -2   -1.60    6.00
   1  13  -2   -0.70    3.30
  -1 -13   2    1.40    5.10
   0  13  -2   11.10    4.10
   0  13  -2    3.40    5.30
   0 -13   2    0.90    5.40
  -1  13  -2    5.70    5.30
  -1  13  -2    1.80    3.40
   1 -13   2    0.20    5.50
  -2  13  -2   10.60    4.80
  -2  13  -2   23.20    7.90
   2 -13   2   17.60    9.20
   7  12  -2    4.00    3.50
  -7 -12   2    0.30    6.10
   6  12  -2   -3.30    3.50
  -6 -12   2    1.60    6.80
   5  12  -2    3.60    3.50
  -5 -12   2   -9.90    4.70
   4  12  -2   13.40    5.20
  -4 -12   2   13.30   10.00
   3  12  -2    8.10    7.30
   3  12  -2   21.20    6.30
  -3 -12   2   33.30   13.60
   2  12  -2   18.70    5.30
   2  12  -2   53.69   12.20
  -2 -12   2   22.50   10.60
  -2 -12   2   33.10   11.10
   1  12  -2   50.99    7.60
   1  12  -2   38.10   11.90
  -1 -12   2   41.50   14.00
   0  12  -2   84.89   10.50
   0  12  -2   81.79   15.00
   0 -12   2  131.29   20.00
  -1  12  -2    9.80    4.60
  -1  12  -2    5.20    5.90
   1 -12   2   10.40    7.70
  -2  12  -2   -1.30    3.30
  -2  12  -2    6.80    6.70
   2 -12   2    8.00    6.90
  -3  12  -2    0.60    4.60
  -3  12  -2   -1.50    3.50
   3 -12   2   -2.50    5.10
   8  11  -2   11.10    4.60
   7  11  -2   37.80    6.90
  -7 -11   2   34.50   11.40
   6  11  -2    1.50    3.70
  -6 -11   2    0.00    6.10
   5  11  -2    9.80    5.50
  -5 -11   2   -5.50    5.80
   4  11  -2    3.10    4.40
  -4 -11   2   -2.40    6.70
  -4 -11   2    7.90    5.30
   3  11  -2    0.10    4.20
   3  11  -2   -6.30    4.00
  -3 -11   2    2.10    4.50
  -3 -11   2    0.40    6.90
   2  11  -2    2.30    4.90
   2  11  -2   -4.50    2.90
  -2 -11   2   -1.30    4.50
  -2 -11   2    1.80    6.80
   1  11  -2   27.30    7.50
   1  11  -2   12.80    7.10
  -1 -11   2   27.10    8.00
  -1 -11   2    9.30    8.00
   0  11  -2   49.00    8.50
   0  11  -2   59.19   14.00
   0 -11   2   63.29   10.70
   0 -11   2   54.39   17.40
  -1  11  -2   -2.00    3.50
  -1  11  -2   -0.20    5.40
   1 -11   2  -17.80    7.10
   1 -11   2   -1.30    6.50
  -2  11  -2    1.60    3.60
  -2  11  -2    1.10    5.80
   2 -11   2    0.50    5.60
  -3  11  -2   12.40    5.10
  -3  11  -2   30.90   10.80
   3 -11   2   15.90    8.70
  -4  11  -2    2.80    4.20
  -4  11  -2   -1.20    3.30
   4 -11   2   13.90    8.70
   9  10  -2   27.80    6.90
   8  10  -2    5.90    4.50
   7  10  -2    7.30    5.00
  -7 -10   2   11.50    9.10
   6  10  -2   -5.50    3.50
  -6 -10   2    4.50    6.80
   5  10  -2    2.90    4.70
  -5 -10   2   11.20    5.30
  -5 -10   2   23.00   10.70
   4  10  -2   -2.70    4.00
  -4 -10   2    8.80    5.20
  -4 -10   2    1.80    5.60
   3  10  -2   53.49    9.70
   3  10  -2   55.49    8.40
  -3 -10   2   57.79   14.90
  -3 -10   2   44.70    9.10
   2  10  -2    5.80    5.20
   2  10  -2   -6.90    2.70
  -2 -10   2   -7.70    3.70
  -2 -10   2    3.70    6.60
   1  10  -2   17.60    5.40
   1  10  -2   32.00    9.40
  -1 -10   2   10.20    5.90
  -1 -10   2   32.80   12.50
   0  10  -2    7.00    4.20
   0  10  -2    4.60    5.40
   0 -10   2    2.70    5.90
   0 -10   2   -6.90    4.30
  -1  10  -2   15.30    9.00
  -1  10  -2   18.10    5.90
   1 -10   2    6.90    8.10
   1 -10   2   17.30    6.50
  -2  10  -2   14.20    6.30
  -2  10  -2   25.60    9.90
   2 -10   2   24.60    8.80
   2 -10   2   16.30   10.30
  -3  10  -2    9.90    6.60
  -3  10  -2   -3.30    3.80
   3 -10   2    7.10    6.80
  -4  10  -2  103.79   11.30
  -4  10  -2   92.49   14.80
   4 -10   2   76.49   15.20
  -5  10  -2   27.80    5.80
  -5  10  -2    9.40    6.80
   5 -10   2   23.30    8.80
   9   9  -2    2.20    3.70
  -9  -9   2    4.70    6.00
   8   9  -2   -1.90    3.80
  -8  -9   2   -6.60    5.00
   7   9  -2    3.90    4.20
  -7  -9   2    4.70    6.00
  -7  -9   2    6.10    5.90
   6   9  -2   64.29   10.40
  -6  -9   2  132.79   16.60
  -6  -9   2   81.89   15.40
   5   9  -2   20.30    6.60
  -5  -9   2   16.60    8.30
  -5  -9   2    9.00    6.50
   4   9  -2   84.79   10.90
   4   9  -2   99.69   12.60
  -4  -9   2  104.99   13.30
  -4  -9   2  116.29   17.90
   3   9  -2   39.80    9.70
   3   9  -2   47.10    7.80
  -3  -9   2   49.50   10.70
  -3  -9   2   65.09   15.80
   2   9  -2   11.40    5.40
   2   9  -2   14.30    5.60
  -2  -9   2    5.10    4.10
  -2  -9   2   26.70   10.80
   1   9  -2    8.40    6.20
   1   9  -2   13.00    4.50
  -1  -9   2   14.90    8.00
  -1  -9   2   31.20    7.70
   0   9  -2   35.30   10.30
   0   9  -2   43.10    7.10
   0  -9   2   46.30    8.60
   0  -9   2   22.60   10.70
  -1   9  -2  248.08   21.70
  -1   9  -2  231.78   25.10
   1  -9   2  266.67   24.30
   1  -9   2  245.78   29.40
  -2   9  -2    1.50    5.20
  -2   9  -2    1.00    4.20
   2  -9   2    0.40    4.90
   2  -9   2   -4.90    5.80
  -3   9  -2    1.10    3.50
  -3   9  -2    5.50    5.50
   3  -9   2    1.30    4.30
   3  -9   2   -6.90    5.00
  -4   9  -2    9.70    5.20
  -4   9  -2    4.50    5.40
   4  -9   2   -4.20    5.30
  -5   9  -2    8.00    4.50
  -5   9  -2    1.00    4.10
   5  -9   2    6.40    5.40
  -6   9  -2    2.60    3.60
  -6   9  -2   21.10    6.20
  10   8  -2   38.40   10.20
 -10  -8   2   62.09   12.30
   9   8  -2    4.50    4.20
  -9  -8   2    2.00    5.90
   8   8  -2    0.40    4.40
  -8  -8   2    3.70    5.60
   7   8  -2   -0.70    3.70
  -7  -8   2   -6.40    3.50
  -7  -8   2   -2.20    4.30
   6   8  -2   15.50    6.10
  -6  -8   2   24.50    9.80
  -6  -8   2   21.60    7.90
  -6  -8   2   30.70   10.40
   5   8  -2    1.90    3.60
  -5  -8   2    1.00    4.80
  -5  -8   2   -6.00    4.10
  -5  -8   2    6.00    5.00
   4   8  -2    5.60    4.20
   4   8  -2   -2.00    4.30
  -4  -8   2   -3.40    2.50
  -4  -8   2    1.70    4.70
  -4  -8   2   -4.40    4.50
   3   8  -2   32.20    8.00
   3   8  -2   24.10    6.30
  -3  -8   2   29.50    7.50
  -3  -8   2   28.60    9.90
   2   8  -2   54.69    7.80
   2   8  -2   64.79    9.60
  -2  -8   2   63.89   12.50
  -2  -8   2   50.59    8.90
   1   8  -2  238.98   21.30
   1   8  -2  264.87   24.90
  -1  -8   2  275.97   28.30
  -1  -8   2  285.77   23.50
   0   8  -2  128.59   16.60
   0   8  -2  160.98   14.90
   0  -8   2  158.88   20.30
   0  -8   2  170.08   16.10
  -1   8  -2   11.80    6.90
  -1   8  -2   11.20    4.70
   1  -8   2   12.10    6.10
   1  -8   2   39.00   12.70
  -2   8  -2  308.87   25.80
  -2   8  -2  295.17   29.10
   2  -8   2  324.97   28.00
   2  -8   2  275.87   31.50
  -3   8  -2   -3.10    5.30
  -3   8  -2   -1.70    4.20
   3  -8   2    3.60    7.40
   3  -8   2    8.10    4.90
  -4   8  -2   46.20    8.20
  -4   8  -2   32.60   10.50
   4  -8   2   34.40   12.50
  -5   8  -2  221.08   25.90
  -5   8  -2  237.68   22.60
   5  -8   2  248.98   28.40
  -6   8  -2    8.20    6.10
  -6   8  -2    6.00    3.90
  -7   8  -2   -5.70    4.30
  10   7  -2    3.80    5.20
 -10  -7   2   -0.70    5.40
   9   7  -2    1.50    4.40
  -9  -7   2    7.00    6.10
   8   7  -2   85.19   12.00
  -8  -7   2   79.59   19.00
   7   7  -2   -4.70    3.80
  -7  -7   2   -1.60    6.20
  -7  -7   2    2.60    4.40
   6   7  -2   65.19    9.80
  -6  -7   2   82.19   11.80
  -6  -7   2   76.09   13.90
  -6  -7   2   86.39   13.60
   5   7  -2    8.80    4.50
  -5  -7   2    0.80    4.10
  -5  -7   2    6.30    4.60
  -5  -7   2    5.30    6.20
   4   7  -2    3.10    3.40
   4   7  -2    4.40    3.90
  -4  -7   2    1.00    4.50
  -4  -7   2    1.30    3.40
  -4  -7   2   -0.90    2.90
   3   7  -2  141.09   13.50
   3   7  -2  145.59   15.10
  -3  -7   2  165.68   15.30
  -3  -7   2  163.78   18.90
  -3  -7   2  131.09   16.20
  -3  -7   2  142.79   15.50
   2   7  -2    4.20    4.20
   2   7  -2    0.00    2.70
  -2  -7   2    1.00    5.00
  -2  -7   2   -4.60    2.10
  -2  -7   2    5.50    4.10
  -2  -7   2    3.10    2.50
   1   7  -2   29.30    5.50
   1   7  -2   31.00    7.80
  -1  -7   2   38.90    6.90
  -1  -7   2   24.10    8.70
  -1  -7   2   34.70    5.60
   0   7  -2  195.68   17.40
   0   7  -2  191.38   19.70
   0  -7   2  212.38   20.40
   0  -7   2  179.78   21.80
   0  -7   2  227.18   18.70
  -1   7  -2   34.00    6.90
  -1   7  -2   33.90    8.80
   1  -7   2   40.40    8.80
   1  -7   2   28.80   10.30
  -2   7  -2   62.19   11.10
  -2   7  -2   49.80    8.00
   2  -7   2   58.49    9.50
   2  -7   2   44.70   12.50
  -3   7  -2   69.69   12.10
  -3   7  -2   72.49    9.50
   3  -7   2   74.39   13.80
   3  -7   2   64.59   11.40
  -4   7  -2    1.40    3.90
  -4   7  -2    0.60    5.30
   4  -7   2   -1.70    4.80
   4  -7   2    3.50    6.60
  -5   7  -2  127.39   17.50
  -5   7  -2  136.79   15.10
   5  -7   2  128.09   18.50
  -6   7  -2    5.10    5.10
  -6   7  -2   -4.80    4.00
  -7   7  -2   47.60   11.70
  -8   7  -2   14.40    6.10
  -8   7  -2   22.60    5.50
  10   6  -2   18.70    5.50
 -10  -6   2   21.60    9.90
   9   6  -2    5.70    5.70
  -9  -6   2    1.90    5.30
   8   6  -2    8.90    6.00
  -8  -6   2    4.90    8.10
   7   6  -2   43.90   10.10
  -7  -6   2   56.99   14.90
   6   6  -2   72.49    9.80
  -6  -6   2   57.29   12.20
  -6  -6   2   63.29   10.80
  -6  -6   2   72.89   12.20
   5   6  -2  311.27   31.70
   5   6  -2  349.27   30.10
  -5  -6   2  421.46   32.70
  -5  -6   2  415.46   32.40
  -5  -6   2  414.46   34.70
  -5  -6   2  409.16   35.90
   4   6  -2    4.40    3.00
   4   6  -2    1.80    3.30
  -4  -6   2    4.70    3.60
  -4  -6   2    0.80    3.30
  -4  -6   2    0.30    3.30
  -4  -6   2    0.20    4.00
   3   6  -2  135.69   12.60
   3   6  -2  133.99   12.70
   3   6  -2  139.59   13.50
  -3  -6   2  146.49   13.20
  -3  -6   2  129.49   16.40
  -3  -6   2  115.89   14.30
  -3  -6   2  145.99   13.90
   2   6  -2   36.30    5.00
   2   6  -2   18.00    4.80
   2   6  -2   39.00    7.10
  -2  -6   2   28.30    5.20
  -2  -6   2   37.70    9.80
  -2  -6   2   32.70    5.50
  -2  -6   2   39.10    6.70
   1   6  -2    3.20    3.10
   1   6  -2    5.20    2.40
   1   6  -2   -2.50    3.00
  -1  -6   2   -1.10    3.20
  -1  -6   2    1.10    2.70
  -1  -6   2    0.10    2.80
  -1  -6   2   -0.30    1.30
   0   6  -2   20.40    6.30
   0   6  -2   24.10    4.60
   0   6  -2   29.70    4.90
   0  -6   2   16.20    6.70
   0  -6   2   28.60    4.90
   0  -6   2   27.80    3.40
   0  -6   2   34.60    6.30
  -1   6  -2   64.89    9.80
  -1   6  -2   64.69    7.60
  -1   6  -2   45.40    6.90
  -1   6  -2   50.99   10.20
   1  -6   2   86.69    9.90
   1  -6   2   69.49    8.20
   1  -6   2   45.10    9.90
  -2   6  -2   86.89    9.40
  -2   6  -2   88.49   12.10
   2  -6   2   81.49    9.80
   2  -6   2   47.10   10.90
   2  -6   2   96.89   11.40
  -3   6  -2  224.98   21.30
  -3   6  -2  178.88   17.20
   3  -6   2  215.18   19.70
   3  -6   2  135.29   20.00
  -4   6  -2   56.49    8.70
  -4   6  -2   54.49   11.00
   4  -6   2   48.20   12.80
   4  -6   2   45.50   10.70
  -5   6  -2   16.80    5.50
  -5   6  -2   14.60    6.80
   5  -6   2   10.30    6.80
  -6   6  -2   19.60    8.50
  -6   6  -2   29.90    8.10
   6  -6   2   64.89   11.60
  -7   6  -2   41.80   11.50
  -8   6  -2   18.40    6.60
  -8   6  -2    4.90    4.60
  10   5  -2   -0.10    6.40
 -10  -5   2   19.00    7.60
   9   5  -2    5.70    4.70
  -9  -5   2   11.60    8.10
   8   5  -2   15.60    6.60
  -8  -5   2   24.80   11.50
   7   5  -2    5.60    4.70
  -7  -5   2    6.20    6.50
   6   5  -2  198.18   19.50
  -6  -5   2  218.38   20.30
  -6  -5   2  236.88   25.70
  -6  -5   2  194.98   21.40
  -6  -5   2  248.38   21.80
   5   5  -2    4.80    4.10
   5   5  -2    5.30    3.50
  -5  -5   2   17.00    6.70
  -5  -5   2   12.30    6.40
  -5  -5   2    8.70    4.30
  -5  -5   2    5.90    4.70
   4   5  -2  133.49   12.80
   4   5  -2  131.69   12.60
   4   5  -2  144.09   12.80
  -4  -5   2  142.59   14.30
  -4  -5   2  141.29   13.50
  -4  -5   2  138.39   16.20
  -4  -5   2  130.49   15.20
   3   5  -2   36.60    6.10
   3   5  -2   37.50    5.70
   3   5  -2   38.80    5.70
  -3  -5   2   33.40    6.80
  -3  -5   2   40.90    8.30
  -3  -5   2   49.40    6.30
  -3  -5   2   44.30    7.70
   2   5  -2  429.96   37.40
   2   5  -2  514.95   37.00
   2   5  -2  517.15   37.00
  -2  -5   2  495.65   37.50
  -2  -5   2  535.45   37.90
  -2  -5   2  515.55   40.90
  -2  -5   2  490.85   38.50
   1   5  -2  149.29   12.70
   1   5  -2  142.89   12.70
   1   5  -2  153.48   14.30
  -1  -5   2  134.39   12.70
  -1  -5   2  159.28   13.80
  -1  -5   2  157.98   13.30
  -1  -5   2  160.48   16.30
   0   5  -2   71.39    7.30
   0   5  -2   61.49    7.10
   0   5  -2   64.79    9.20
   0  -5   2   72.49    7.70
   0  -5   2   72.99    6.40
   0  -5   2   60.69   10.00
   0  -5   2   66.19    8.20
  -1   5  -2   87.89    9.40
  -1   5  -2   90.89    9.30
  -1   5  -2  103.19    8.40
  -1   5  -2  104.49   11.80
   1  -5   2   94.29    9.90
   1  -5   2  100.79   10.90
   1  -5   2   65.89   11.70
  -2   5  -2    2.40    2.10
  -2   5  -2    2.50    3.00
  -2   5  -2    6.90    3.80
  -2   5  -2   -0.40    3.80
   2  -5   2   -2.30    3.80
   2  -5   2    0.80    4.70
   2  -5   2    8.40    3.50
  -3   5  -2  720.23   48.80
  -3   5  -2  606.44   48.30
  -3   5  -2  667.63   51.29
   3  -5   2  755.52   50.99
   3  -5   2  491.95   51.09
   3  -5   2  633.54   49.90
  -4   5  -2    2.60    4.60
  -4   5  -2    6.70    4.40
  -4   5  -2    7.80    4.80
   4  -5   2    0.30    4.00
   4  -5   2    0.60    4.60
   4  -5   2    7.10    4.50
  -5   5  -2   85.89   11.30
  -5   5  -2   94.59   13.80
   5  -5   2  115.19   15.50
   5  -5   2   68.59   12.30
  -6   5  -2   23.20    7.00
  -6   5  -2   23.70    8.40
   6  -5   2   39.50   11.00
  -7   5  -2    6.20    5.40
  -8   5  -2   52.59    8.70
  -9   5  -2   -2.70    4.00
 -11  -4   2   -0.90    5.80
 -10  -4   2  -10.60    4.60
   9   4  -2    8.20    4.50
  -9  -4   2    4.20    6.70
   8   4  -2   60.39    9.90
  -8  -4   2   43.90   14.60
   7   4  -2  339.17   30.50
  -7  -4   2  412.76   32.40
  -7  -4   2  350.26   36.50
   6   4  -2   41.50    8.90
  -6  -4   2   43.20    9.40
  -6  -4   2   23.00    8.40
  -6  -4   2   32.10   10.10
  -6  -4   2   29.40    7.90
   5   4  -2   46.00    6.60
   5   4  -2   38.90    6.50
   5   4  -2   47.80    6.40
  -5  -4   2   58.99    8.70
  -5  -4   2   38.40    8.00
  -5  -4   2   41.70   10.80
  -5  -4   2   38.80    7.00
   4   4  -2   95.69    9.50
   4   4  -2   87.69    9.50
   4   4  -2   91.69    8.90
  -4  -4   2   89.79    9.80
  -4  -4   2   95.99   10.90
  -4  -4   2   78.19   11.00
  -4  -4   2   78.29   12.00
   3   4  -2 1073.29   79.39
   3   4  -2 1163.18   79.69
   3   4  -2 1044.00   79.29
  -3  -4   2 1093.19   82.69
  -3  -4   2 1145.09   80.79
  -3  -4   2 1213.48   80.49
  -3  -4   2 1135.49   82.19
   2   4  -2  378.16   29.30
   2   4  -2  397.56   29.10
   2   4  -2  406.26   29.30
  -2  -4   2  373.56   31.70
  -2  -4   2  378.66   30.80
  -2  -4   2  382.66   29.60
  -2  -4   2  397.26   29.50
   1   4  -2   18.40    3.50
   1   4  -2   15.20    4.70
   1   4  -2   22.20    4.20
  -1  -4   2   13.80    4.10
  -1  -4   2   14.00    3.70
  -1  -4   2   22.30    4.30
  -1  -4   2   14.10    5.60
   0   4  -2  156.18   13.30
   0   4  -2  172.08   15.00
   0   4  -2  166.88   13.60
   0  -4   2  159.68   13.80
   0  -4   2  171.78   14.20
   0  -4   2  144.19   15.90
   0  -4   2  161.48   12.80
  -1   4  -2  555.24   41.80
  -1   4  -2  546.45   39.90
  -1   4  -2  574.64   39.20
  -1   4  -2  534.25   40.10
   1  -4   2  516.65   40.30
   1  -4   2  531.45   40.50
  -2   4  -2  575.34   42.70
  -2   4  -2  562.24   42.90
  -2   4  -2  593.14   44.70
  -2   4  -2  606.54   42.40
   2  -4   2  479.35   45.30
   2  -4   2  609.04   43.90
   2  -4   2  602.04   43.60
  -3   4  -2   57.49    9.10
  -3   4  -2   58.39    7.50
  -3   4  -2   46.70    7.20
  -3   4  -2   52.79    7.30
   3  -4   2   58.39    9.10
   3  -4   2   55.09    7.70
   3  -4   2   46.20   10.60
  -4   4  -2  353.86   29.90
  -4   4  -2  407.56   31.00
  -4   4  -2  358.86   31.90
   4  -4   2  362.66   31.10
   4  -4   2  336.87   32.50
   4  -4   2  378.86   31.30
  -5   4  -2   13.90    6.10
  -5   4  -2   15.60    7.00
  -5   4  -2   19.60    6.90
   5  -4   2   13.10    5.80
   5  -4   2   11.20    6.00
   5  -4   2   17.90    8.10
  -6   4  -2    5.00    5.40
  -6   4  -2    3.80    5.20
  -6   4  -2   -2.50    3.60
   6  -4   2    1.10    5.10
  -7   4  -2  309.77   29.50
  -7   4  -2  258.87   29.10
  -7   4  -2  307.57   27.80
  -8   4  -2  268.47   26.20
  -9   4  -2   78.99   11.10
 -11  -3   2    3.30    6.60
 -10  -3   2    4.10    7.50
  -9  -3   2   25.80   12.20
   8   3  -2   10.40    5.30
  -8  -3   2    4.40    7.60
  -8  -3   2    6.50    5.30
   7   3  -2    8.60    4.70
  -7  -3   2   -0.90    4.40
  -7  -3   2   14.60    8.80
   6   3  -2    5.70    5.90
   6   3  -2    0.50    2.60
   6   3  -2   -0.80    2.90
  -6  -3   2    3.80    4.70
  -6  -3   2    6.30    4.70
  -6  -3   2    2.60    4.10
  -6  -3   2   -1.20    5.50
   5   3  -2   40.80    6.60
   5   3  -2   30.20    6.10
   5   3  -2   34.90    7.00
   5   3  -2   44.80    6.20
  -5  -3   2   59.59    8.10
  -5  -3   2   34.60    7.30
  -5  -3   2   62.19    9.00
  -5  -3   2   29.00    9.70
   4   3  -2   18.80    4.00
   4   3  -2   21.90    5.30
   4   3  -2   10.50    4.10
  -4  -3   2   16.20    6.50
  -4  -3   2   19.80    5.30
  -4  -3   2   18.30    5.50
  -4  -3   2   13.00    4.60
   3   3  -2  837.92   59.19
   3   3  -2  850.01   58.79
   3   3  -2  837.02   59.19
  -3  -3   2  860.21   62.39
  -3  -3   2  798.72   60.59
  -3  -3   2  729.73   59.69
  -3  -3   2  874.11   59.79
   2   3  -2  100.99    8.80
   2   3  -2  105.19    9.10
   2   3  -2   95.89    8.90
  -2  -3   2   84.79   10.20
  -2  -3   2   87.89    9.30
  -2  -3   2   91.19   10.50
  -2  -3   2  101.19    9.30
   1   3  -2 2388.26  161.78
   1   3  -2 2365.36  162.28
   1   3  -2 2409.76  161.78
  -1  -3   2 2300.97  162.58
  -1  -3   2 2248.58  163.88
  -1  -3   2 2274.47  162.08
  -1  -3   2 2340.87  162.08
   0   3  -2    5.60    2.60
   0   3  -2    1.20    2.20
   0   3  -2    0.70    2.80
   0  -3   2    2.80    2.80
   0  -3   2    2.50    3.40
   0  -3   2    6.90    3.40
   0  -3   2    6.30    2.10
  -1   3  -2  128.89   12.70
  -1   3  -2  136.99   11.60
  -1   3  -2  159.18   11.40
  -1   3  -2  147.29   12.10
   1  -3   2  144.69   12.60
   1  -3   2  139.19   11.20
   1  -3   2  128.19   11.80
   1  -3   2   91.29   12.70
  -2   3  -2    4.40    2.60
  -2   3  -2    3.70    3.20
  -2   3  -2    6.50    3.90
  -2   3  -2    7.80    3.50
   2  -3   2    5.30    2.80
   2  -3   2    7.40    4.80
   2  -3   2    1.20    3.20
  -3   3  -2  320.57   26.30
  -3   3  -2  353.06   26.70
  -3   3  -2  323.57   27.40
  -3   3  -2  322.57   26.00
   3  -3   2  274.17   27.80
   3  -3   2  336.67   26.90
   3  -3   2  350.36   27.30
  -4   3  -2  474.15   36.50
  -4   3  -2  423.16   36.50
  -4   3  -2  443.36   35.40
  -4   3  -2  504.85   36.30
   4  -3   2  427.96   37.50
   4  -3   2  457.95   36.30
   4  -3   2  404.46   35.70
  -5   3  -2   26.00    7.10
  -5   3  -2   13.00    6.00
  -5   3  -2   24.40    7.30
   5  -3   2   21.80    7.80
   5  -3   2   25.70    7.30
   5  -3   2   29.30    8.00
  -6   3  -2   25.50    8.10
  -6   3  -2   12.80    6.90
  -6   3  -2   17.60    6.50
   6  -3   2   16.30    6.60
   6  -3   2   19.20    7.00
  -7   3  -2    2.60    5.20
  -7   3  -2   25.10    7.60
  -7   3  -2   16.00    6.90
  -8   3  -2    5.50    5.40
  -8   3  -2    2.70    5.40
  -9   3  -2   16.00    6.20
 -11  -2   2   45.70   13.30
 -10  -2   2    1.30    6.20
  -9  -2   2   -4.10    7.00
  -8  -2   2  101.59   18.10
  -8  -2   2  123.29   14.90
   7   2  -2  163.28   17.40
  -7  -2   2  141.69   20.70
  -7  -2   2  193.38   18.50
   6   2  -2    6.70    4.40
   6   2  -2   10.30    5.10
   6   2  -2   16.20    5.40
   6   2  -2    9.90    4.80
  -6  -2   2   10.00    5.80
  -6  -2   2    9.60    4.60
  -6  -2   2   12.00    4.00
  -6  -2   2    9.20    4.10
  -6  -2   2   19.40    8.30
   5   2  -2  127.19   13.30
   5   2  -2  156.38   13.80
   5   2  -2  160.18   14.30
   5   2  -2  150.68   14.20
  -5  -2   2  128.09   12.80
  -5  -2   2  124.19   16.70
  -5  -2   2  159.88   14.60
  -5  -2   2  146.49   14.10
  -5  -2   2  164.78   15.20
   4   2  -2   12.70    3.70
   4   2  -2   13.50    4.30
   4   2  -2   14.20    3.90
   4   2  -2   10.20    3.90
  -4  -2   2   11.00    5.30
  -4  -2   2   17.30    5.10
  -4  -2   2   15.20    4.40
  -4  -2   2   15.00    3.60
  -4  -2   2   12.60    4.80
   3   2  -2   10.70    3.30
   3   2  -2   16.80    3.60
   3   2  -2    7.30    3.10
   3   2  -2   14.20    4.20
  -3  -2   2   14.10    4.80
  -3  -2   2   12.90    3.30
  -3  -2   2    6.00    4.20
  -3  -2   2    8.30    3.70
  -3  -2   2   12.50    4.30
   2   2  -2 2770.52  191.28
   2   2  -2 2624.94  191.28
   2   2  -2 2753.82  191.38
  -2  -2   2 2554.34  192.08
  -2  -2   2 2849.51  193.68
  -2  -2   2 3009.20  192.18
  -2  -2   2 2814.12  191.78
   1   2  -2 9728.83  653.53
   1   2  -2 9999.00  653.53
   1   2  -2 9437.16  653.73
  -1  -2   2 9316.57  654.83
  -1  -2   2 9351.66  654.63
  -1  -2   2 9562.24  653.73
  -1  -2   2 9182.58  653.73
   0   2  -2  449.66   31.40
   0   2  -2  422.16   31.40
   0   2  -2  446.96   32.10
   0  -2   2  432.26   33.20
   0  -2   2  458.85   31.70
   0  -2   2  431.76   31.60
   0  -2   2  434.16   31.70
  -1   2  -2  386.86   27.80
  -1   2  -2  362.46   27.00
  -1   2  -2  353.06   26.80
  -1   2  -2  383.76   26.90
   1  -2   2  400.36   27.30
   1  -2   2  287.47   28.10
   1  -2   2  371.06   26.80
   1  -2   2  364.16   27.30
  -2   2  -2 4848.11  326.07
  -2   2  -2 4701.23  325.67
  -2   2  -2 4740.93  326.57
  -2   2  -2 4540.05  325.77
   2  -2   2 4334.77  327.57
   2  -2   2 4878.61  326.47
   2  -2   2 4952.60  326.47
  -3   2  -2   -0.20    3.10
  -3   2  -2    2.20    3.10
  -3   2  -2    5.60    4.00
  -3   2  -2    0.30    2.50
   3  -2   2    2.50    2.60
   3  -2   2    1.70    3.80
   3  -2   2    0.40    2.90
  -4   2  -2 1296.07   96.99
  -4   2  -2 1268.87   97.29
  -4   2  -2 1435.76   98.79
  -4   2  -2 1343.57   98.09
   4  -2   2 1403.96   97.69
   4  -2   2 1286.97   98.99
   4  -2   2 1441.96   98.29
  -5   2  -2  103.09   12.10
  -5   2  -2   92.39   12.00
  -5   2  -2  109.49   13.20
  -5   2  -2   90.09   11.00
   5  -2   2   97.99   12.10
   5  -2   2  101.59   12.40
   5  -2   2   91.49   12.30
  -6   2  -2  472.25   41.20
  -6   2  -2  583.14   44.30
   6  -2   2  475.35   42.10
   6  -2   2  492.65   41.10
  -7   2  -2   -6.20    3.30
  -7   2  -2   -1.70    4.20
  -7   2  -2    0.70    3.60
   7  -2   2    8.70    5.20
  -8   2  -2    9.10    7.10
  -8   2  -2    0.60    5.20
  -9   2  -2   15.90    8.00
 -10   2  -2   15.10    7.90
 -10  -1   2    7.40    7.90
  -9  -1   2   -3.30    5.50
  -9  -1   2    9.90    5.20
  -8  -1   2  103.39   18.00
  -8  -1   2  165.48   17.00
   7   1  -2  264.47   27.40
  -7  -1   2  354.06   29.00
  -7  -1   2  355.46   33.60
   6   1  -2   33.50    8.80
   6   1  -2   24.60    6.60
  -6  -1   2   21.80    8.80
  -6  -1   2   28.10    6.50
  -6  -1   2   18.10    6.40
   5   1  -2  212.58   16.60
   5   1  -2  182.08   17.20
   5   1  -2  166.88   16.90
  -5  -1   2  180.78   17.30
  -5  -1   2  204.28   17.90
  -5  -1   2  167.98   16.40
  -5  -1   2  187.88   20.20
   4   1  -2   53.59    7.80
   4   1  -2   63.19    6.80
   4   1  -2   55.19    7.40
  -4  -1   2   55.09    7.00
  -4  -1   2   70.09    8.30
  -4  -1   2   72.99    8.50
  -4  -1   2   65.29   10.20
   3   1  -2  503.65   36.00
   3   1  -2  482.25   36.50
   3   1  -2  485.55   36.30
  -3  -1   2  452.75   38.60
  -3  -1   2  541.05   37.10
  -3  -1   2  478.45   36.30
  -3  -1   2  500.25   36.60
   2   1  -2 5205.18  388.46
   2   1  -2 5985.30  388.76
   2   1  -2 5483.55  388.66
   2   1  -2 5813.02  388.86
  -2  -1   2 6011.80  389.06
  -2  -1   2 5110.89  388.46
  -2  -1   2 5244.38  390.46
  -2  -1   2 5766.12  388.86
  -2  -1   2 6192.78  389.36
   1   1  -2  114.99    8.90
   1   1  -2  109.09    8.60
  -1  -1   2  107.69    9.20
  -1  -1   2  118.39    9.00
  -1  -1   2   95.69    9.80
   0   1  -2    2.70    2.00
   0   1  -2    1.50    1.40
   0  -1   2    3.20    2.30
   0  -1   2    4.40    1.80
   0  -1   2    0.30    1.50
  -1   1  -2  153.88   11.50
  -1   1  -2  156.68   11.60
  -1   1  -2  139.19   11.10
  -1   1  -2  149.29   11.60
   1  -1   2  127.49   11.50
   1  -1   2  113.49   12.10
   1  -1   2  138.39   11.30
   1  -1   2  138.59   11.40
  -2   1  -2   59.49    6.90
  -2   1  -2   66.69    7.30
  -2   1  -2   56.49    6.40
  -2   1  -2   57.09    7.10
   2  -1   2   59.59    7.10
   2  -1   2   67.09    7.10
   2  -1   2   46.50    7.40
  -3   1  -2  197.18   17.50
  -3   1  -2  198.18   17.60
  -3   1  -2  202.98   18.10
  -3   1  -2  208.78   17.30
   3  -1   2  193.08   18.20
   3  -1   2  217.18   17.80
   3  -1   2  218.48   17.70
  -4   1  -2 1637.44  113.49
  -4   1  -2 1560.04  114.59
  -4   1  -2 1481.85  112.69
  -4   1  -2 1606.24  113.49
   4  -1   2 1593.74  113.39
   4  -1   2 1665.23  113.39
   4  -1   2 1562.74  114.49
  -5   1  -2  271.27   25.20
  -5   1  -2  265.57   23.00
  -5   1  -2  255.47   23.30
  -5   1  -2  261.67   23.60
   5  -1   2  247.88   23.10
   5  -1   2  245.38   24.00
   5  -1   2  304.47   23.90
  -6   1  -2    6.60    5.80
  -6   1  -2   -3.70    3.30
  -6   1  -2   10.40    4.30
  -6   1  -2    0.50    5.00
   6  -1   2    2.50    4.60
   6  -1   2   10.10    4.60
  -7   1  -2    3.30    6.10
  -7   1  -2    1.30    4.60
   7  -1   2   11.90    5.70
   7  -1   2   15.30    6.40
  -8   1  -2   90.39   16.00
   8  -1   2  124.59   14.90
  -9   1  -2   -3.30    4.60
 -10   1  -2    4.00    5.40
 -10   0   2   12.00    5.10
 -10   0   2    1.70    5.80
  -9   0   2   -3.80    6.10
  -9   0   2   -0.10    4.50
  -8   0   2    6.20    6.00
  -8   0   2   -3.40    4.00
  -7   0   2  285.97   32.60
  -7   0   2  396.36   31.30
  -7   0   2  345.07   32.40
   6   0  -2  205.98   19.20
   6   0  -2  215.38   19.30
  -6   0   2  183.28   18.70
  -6   0   2  179.08   18.00
  -6   0   2  167.88   20.90
   5   0  -2    0.40    3.50
   5   0  -2   -0.50    1.80
   5   0  -2   -2.30    2.30
  -5   0   2    2.80    2.90
  -5   0   2    0.40    2.80
  -5   0   2   -4.20    3.30
  -5   0   2    4.30    4.10
   4   0  -2  144.89   13.60
   4   0  -2  134.99   12.20
   4   0  -2  147.39   13.50
  -4   0   2  130.09   13.30
  -4   0   2  151.18   15.90
  -4   0   2  133.99   13.40
  -4   0   2  133.89   13.40
   3   0  -2   65.39    6.60
   3   0  -2   64.29    7.80
   3   0  -2   69.19    7.50
  -3   0   2   80.49    9.70
  -3   0   2   62.49    7.70
  -3   0   2   62.79    7.60
  -3   0   2   73.29    7.90
   2   0  -2 1142.09   78.69
   2   0  -2 1145.79   78.79
  -2   0   2 1097.09   78.59
  -2   0   2 1118.89   78.99
  -2   0   2 1083.69   79.99
   1   0  -2   83.99    7.10
  -1   0   2   74.59    7.80
  -1   0   2   82.69    7.00
  -1   0   2   86.89    7.50
   0   0  -2 3298.77  216.38
   0   0  -2 3295.17  215.98
   0   0   2 3000.90  215.98
   0   0   2 3090.09  216.38
   0   0   2 3025.10  216.68
  -1   0  -2   39.80    4.10
  -1   0  -2   38.70    3.80
  -1   0  -2   33.50    4.40
   1   0   2   31.10    3.90
   1   0   2   29.20    4.10
   1   0   2   32.00    4.70
  -2   0  -2   22.20    3.90
  -2   0  -2   18.70    4.20
  -2   0  -2   27.20    5.10
  -2   0  -2   19.80    4.70
   2   0   2   25.80    4.40
   2   0   2   25.30    5.90
   2   0   2   23.40    5.10
  -3   0  -2    1.30    2.50
  -3   0  -2   -0.10    3.70
  -3   0  -2    1.90    2.60
  -3   0  -2    4.60    3.70
   3   0   2    8.00    3.40
   3   0   2    6.00    3.20
   3   0   2    4.30    3.10
  -4   0  -2  427.96   36.70
  -4   0  -2  460.25   35.00
  -4   0  -2  433.96   34.40
  -4   0  -2  450.05   35.30
   4   0   2  458.95   36.00
   4   0   2  469.35   35.10
   4   0   2  466.35   35.00
  -5   0  -2    6.40    4.70
  -5   0  -2    4.40    3.50
  -5   0  -2    5.20    3.90
  -5   0  -2   -4.70    3.60
   5   0   2    4.00    3.30
   5   0   2   11.40    5.00
   5   0   2   -2.70    2.30
  -6   0  -2   -4.10    4.40
  -6   0  -2   20.60    5.50
  -6   0  -2    3.00    3.20
  -6   0  -2    8.90    6.70
   6   0   2    9.40    4.50
   6   0   2    0.60    3.70
  -7   0  -2  244.28   25.00
  -7   0  -2  189.68   20.00
   7   0   2  195.48   20.80
   7   0   2  200.58   20.60
  -8   0  -2    3.30    6.10
   8   0   2    6.80    5.00
  -9   0  -2    6.00    7.30
   9   0   2    2.00    5.20
 -10   0  -2   29.50   10.80
 -10   1   2  109.39   13.80
 -10   1   2  122.89   19.50
  -9   1   2   11.10    6.70
  -9   1   2   13.50    7.60
  -8   1   2    9.50    5.80
  -8   1   2    7.00    6.50
  -7   1   2  -12.30    4.10
  -7   1   2    2.20    3.90
  -7   1   2   -0.20    4.50
   6  -1  -2  523.25   50.19
   6  -1  -2  631.84   47.20
  -6   1   2  641.64   50.29
  -6   1   2  570.84   47.10
  -6   1   2  567.34   46.20
   5  -1  -2    5.30    3.80
   5  -1  -2    2.40    2.20
   5  -1  -2    1.30    4.10
  -5   1   2    1.90    5.00
  -5   1   2    0.90    3.30
  -5   1   2    3.40    4.00
   4  -1  -2  699.53   46.60
   4  -1  -2  632.34   47.50
   4  -1  -2  623.24   47.30
  -4   1   2  569.34   46.60
  -4   1   2  628.34   47.10
  -4   1   2  585.44   47.70
  -4   1   2  631.74   49.10
   3  -1  -2   16.00    5.30
   3  -1  -2   23.00    3.70
   3  -1  -2   21.90    5.50
  -3   1   2   12.70    4.30
  -3   1   2   12.20    4.00
  -3   1   2   12.50    4.80
  -3   1   2   16.80    5.20
   2  -1  -2   31.00    4.10
   2  -1  -2   31.50    5.20
  -2   1   2   30.20    5.50
  -2   1   2   27.10    4.50
  -2   1   2   30.40    5.50
   1  -1  -2   24.00    3.70
  -1   1   2   26.10    4.20
  -1   1   2   28.20    3.50
  -1   1   2   27.10    4.70
   0   1   2  453.35   33.30
   0   1   2  477.15   33.10
   0   1   2  470.05   33.10
  -1  -1  -2  182.18   14.20
  -1  -1  -2  161.18   13.20
   1   1   2  196.88   12.90
   1   1   2  178.08   14.30
  -2  -1  -2  811.52   54.19
  -2  -1  -2  652.63   54.69
   2   1   2  877.71   53.79
   2   1   2  688.93   54.69
  -3  -1  -2   46.40    8.30
  -3  -1  -2   46.60    5.80
  -3  -1  -2   59.19    7.40
   3   1   2   68.09    6.90
   3   1   2   68.69    7.90
   3   1   2   63.99    6.70
  -4  -1  -2    4.20    4.80
  -4  -1  -2   16.90    5.60
  -4  -1  -2   18.50    4.90
  -4  -1  -2   18.70    4.00
   4   1   2   10.90    4.30
   4   1   2   14.20    4.90
   4   1   2   18.00    4.70
  -5  -1  -2 1204.38   92.19
  -5  -1  -2 1301.07   90.09
  -5  -1  -2 1347.47   89.79
  -5  -1  -2 1084.59   87.59
   5   1   2 1275.17   88.59
   5   1   2 1383.36   89.59
   5   1   2 1066.69   89.69
  -6  -1  -2   37.00   11.00
  -6  -1  -2   30.00    7.20
  -6  -1  -2   30.70    8.50
  -6  -1  -2   29.90    8.40
   6   1   2   28.90    7.60
   6   1   2   27.00    7.80
  -7  -1  -2  260.97   24.60
  -7  -1  -2  239.38   22.70
  -7  -1  -2  198.98   24.20
   7   1   2  191.98   21.00
   7   1   2  214.58   22.10
  -8  -1  -2   38.40   12.50
   8   1   2   45.90   11.00
  -9  -1  -2   40.80   13.70
   9   1   2   48.00   12.10
 -10  -1  -2   15.20    8.90
  10   1   2   -2.60    5.10
 -11  -1  -2   -6.80    4.80
 -10   2   2    4.60    5.60
  -9   2   2   80.19   15.40
  -9   2   2   83.59   12.20
  -8   2   2   58.59   14.70
  -8   2   2   74.29   11.60
  -7   2   2   -3.30    4.20
  -7   2   2   -2.50    4.90
  -7   2   2   -0.60    4.80
   6  -2  -2  684.93   54.89
  -6   2   2  715.23   54.39
  -6   2   2  738.43   57.59
  -6   2   2  669.83   55.59
   5  -2  -2   47.90    7.40
   5  -2  -2   41.10    7.70
   5  -2  -2   61.39    9.80
  -5   2   2   46.30   10.60
  -5   2   2   49.60    9.20
  -5   2   2   51.79    9.70
   4  -2  -2   47.50    9.70
   4  -2  -2   38.90    5.60
   4  -2  -2   36.30    8.10
  -4   2   2   24.60    6.30
  -4   2   2   27.70    7.40
  -4   2   2   19.80    6.00
  -4   2   2   21.40    6.90
   3  -2  -2   32.20    7.20
   3  -2  -2   29.80    5.40
   3  -2  -2   29.90    5.00
  -3   2   2   22.70    7.60
  -3   2   2   24.30    5.70
  -3   2   2   30.80    6.00
  -3   2   2   30.80    6.40
   2  -2  -2  679.23   51.99
   2  -2  -2  762.92   52.19
  -2   2   2  713.63   53.39
  -2   2   2  714.33   52.39
  -2   2   2  718.33   51.59
   1  -2  -2  171.18   13.30
   1  -2  -2  143.99   12.70
  -1   2   2  181.38   13.10
  -1   2   2  144.29   13.90
   0  -2  -2 2426.56  174.38
   0  -2  -2 2296.07  175.68
   0   2   2 2637.74  176.08
   0   2   2 2582.84  174.38
   0   2   2 2716.43  174.28
  -1  -2  -2  339.47   28.90
  -1  -2  -2  395.46   30.60
  -1  -2  -2  390.36   29.70
   1   2   2  465.95   29.50
   1   2   2  413.96   30.50
   1   2   2  428.76   28.70
   1   2   2  438.36   29.00
  -2  -2  -2 3560.54  266.97
  -2  -2  -2 3923.91  268.37
   2   2   2 4156.38  266.37
   2   2   2 3830.82  268.17
  -3  -2  -2    3.80    3.50
  -3  -2  -2    4.90    3.20
  -3  -2  -2    4.00    3.90
   3   2   2   -0.30    1.80
   3   2   2    2.30    2.70
  -4  -2  -2  140.49   12.80
  -4  -2  -2  110.39    9.30
  -4  -2  -2  122.39   11.60
  -4  -2  -2   86.49   12.80
   4   2   2  128.69   10.80
   4   2   2  101.89   11.90
   4   2   2  122.19   11.00
  -5  -2  -2  558.34   53.79
  -5  -2  -2  639.54   49.20
  -5  -2  -2  798.32   53.09
  -5  -2  -2  777.82   52.49
   5   2   2  709.13   53.09
   5   2   2  680.23   51.09
   5   2   2  678.23   50.79
  -6  -2  -2   -0.60    5.00
  -6  -2  -2    3.00    4.10
  -6  -2  -2   -1.00    3.70
   6   2   2    0.80    3.30
   6   2   2    1.20    3.30
  -7  -2  -2   27.00   11.50
  -7  -2  -2   36.80    9.10
   7   2   2   43.10    8.10
   7   2   2   38.10    8.00
  -8  -2  -2   17.10    9.10
   8   2   2    8.30    5.20
  -9  -2  -2   88.19   17.80
   9   2   2   92.09   12.80
 -10  -2  -2   12.50    9.50
  10   2   2   63.09    9.50
 -11  -2  -2   -7.90    4.60
  11   2   2   -4.80    4.90
 -10   3   2  -11.10    4.20
  -9   3   2    3.80    4.30
  -9   3   2   14.10    6.50
  -8   3   2   44.90   13.10
  -8   3   2   45.30   10.70
  -7   3   2   -2.00    4.20
  -7   3   2   -0.60    4.20
  -7   3   2    3.70    5.20
   6  -3  -2   88.69   13.70
  -6   3   2  118.89   15.30
  -6   3   2   91.39   14.30
  -6   3   2   99.39   13.00
   5  -3  -2  198.58   18.60
   5  -3  -2  193.28   19.30
  -5   3   2  178.38   19.90
  -5   3   2  202.98   20.40
  -5   3   2  189.88   18.40
   4  -3  -2   23.90    7.70
   4  -3  -2   32.30    7.90
   4  -3  -2   30.10    6.00
  -4   3   2   21.30    7.10
  -4   3   2   23.50    7.10
  -4   3   2   25.50    6.50
   3  -3  -2    3.60    3.20
   3  -3  -2    2.00    3.70
   3  -3  -2    1.70    2.60
  -3   3   2   -1.60    3.20
  -3   3   2    7.90    3.90
   2  -3  -2 2501.35  162.88
   2  -3  -2 2074.99  161.48
  -2   3   2 2519.75  161.78
  -2   3   2 2288.37  163.38
  -2   3   2 2192.98  161.08
   1  -3  -2  430.86   34.80
   1  -3  -2  503.85   36.40
  -1   3   2  516.35   34.60
  -1   3   2  434.56   36.60
  -1   3   2  509.05   34.90
   0  -3  -2  610.34   48.10
   0  -3  -2  650.43   46.20
   0   3   2  654.83   46.10
   0   3   2  656.73   48.00
   0   3   2  695.83   46.10
  -1  -3  -2   85.89    9.80
  -1  -3  -2   88.49    8.20
  -1  -3  -2   87.59    8.40
   1   3   2   98.29    9.90
   1   3   2  119.29    9.50
   1   3   2   98.19    8.00
   1   3   2  109.89    7.90
  -2  -3  -2  409.36   30.70
  -2  -3  -2  334.77   29.10
  -2  -3  -2  385.06   31.20
   2   3   2  444.16   28.70
   2   3   2  414.76   28.60
   2   3   2  390.16   30.80
  -3  -3  -2   40.80    7.30
  -3  -3  -2   42.50    6.40
   3   3   2   42.90    6.70
   3   3   2   44.60    5.00
  -4  -3  -2   53.09    9.80
  -4  -3  -2   74.69    8.20
  -4  -3  -2   54.79    8.10
   4   3   2   51.69    8.10
   4   3   2   80.99    7.60
  -5  -3  -2   16.70    4.70
  -5  -3  -2   10.30    5.60
  -5  -3  -2   13.50    7.00
   5   3   2   12.00    2.50
   5   3   2   21.40    4.80
   5   3   2   18.00    6.20
   5   3   2   17.40    5.10
  -6  -3  -2   65.19   15.70
  -6  -3  -2   89.29   11.20
  -6  -3  -2   90.59   11.90
   6   3   2   65.69    9.20
   6   3   2   75.99   10.70
  -7  -3  -2  118.69   14.30
  -7  -3  -2   87.69   16.50
   7   3   2   86.29   11.70
   7   3   2   98.59   13.10
  -8  -3  -2   48.60   14.50
   8   3   2   47.40    9.20
  -9  -3  -2  -11.10    5.90
   9   3   2   -0.30    4.80
 -10  -3  -2   13.70   10.00
  10   3   2    1.00    4.00
 -11  -3  -2    6.20    6.80
  11   3   2    0.00    4.60
  -9   4   2    8.60    5.40
  -8   4   2   83.59   14.10
  -8   4   2   85.69   12.30
  -7   4   2   36.70   10.40
  -7   4   2   29.90    8.60
  -7   4   2   19.30    6.90
   6  -4  -2  458.15   41.80
  -6   4   2  492.55   40.70
  -6   4   2  513.05   43.90
  -6   4   2  550.94   43.70
   5  -4  -2  305.87   32.70
   5  -4  -2  331.37   30.50
  -5   4   2  388.66   31.80
  -5   4   2  354.26   29.60
  -5   4   2  372.76   33.00
   4  -4  -2  973.70   68.49
   4  -4  -2  847.02   67.09
  -4   4   2  844.62   65.89
  -4   4   2  858.71   68.89
  -4   4   2  962.70   67.59
   3  -4  -2  142.19   15.10
   3  -4  -2  154.58   15.10
   3  -4  -2  129.69   13.90
  -3   4   2  177.78   14.60
  -3   4   2  147.49   16.20
  -3   4   2  125.09   13.20
   2  -4  -2   50.99    7.30
   2  -4  -2   56.59    8.30
   2  -4  -2   57.29    7.70
  -2   4   2   47.10    6.60
  -2   4   2   58.79    6.60
  -2   4   2   61.69    9.00
   1  -4  -2  610.94   47.00
   1  -4  -2  697.53   49.40
  -1   4   2  688.93   49.60
  -1   4   2  654.73   45.80
  -1   4   2  621.74   46.70
   0  -4  -2  391.96   26.90
   0  -4  -2  331.87   29.10
   0   4   2  383.76   26.50
   0   4   2  347.27   26.70
   0   4   2  338.87   28.50
  -1  -4  -2   59.29    5.80
  -1  -4  -2   57.19    6.10
  -1  -4  -2   52.09    7.80
   1   4   2   59.09    5.90
   1   4   2   50.69    7.10
   1   4   2   64.29    5.70
  -2  -4  -2   10.30    3.60
  -2  -4  -2   12.30    5.40
  -2  -4  -2    9.00    3.80
   2   4   2   10.60    2.80
   2   4   2    5.70    3.10
   2   4   2    9.10    4.60
  -3  -4  -2  361.56   30.90
  -3  -4  -2  347.37   28.80
  -3  -4  -2  374.66   30.90
   3   4   2  394.06   27.80
   3   4   2  359.36   30.40
   3   4   2  402.16   27.30
  -4  -4  -2  185.48   18.10
  -4  -4  -2  167.88   16.20
  -4  -4  -2  197.98   19.40
  -4  -4  -2  195.58   16.10
   4   4   2  179.48   13.30
   4   4   2  174.18   14.80
   4   4   2  166.58   17.20
  -5  -4  -2  335.37   24.10
  -5  -4  -2  273.17   25.30
  -5  -4  -2  260.67   23.60
  -5  -4  -2  284.27   27.40
   5   4   2  248.38   24.40
   5   4   2  262.27   22.00
  -6  -4  -2  188.98   17.80
  -6  -4  -2  144.59   20.30
   6   4   2  159.98   15.40
   6   4   2  162.68   17.70
  -7  -4  -2   51.49   10.50
  -7  -4  -2   66.99   16.70
   7   4   2   70.09   10.80
   7   4   2   62.89    9.70
  -8  -4  -2   46.40   12.70
  -8  -4  -2   44.40   14.00
   8   4   2   56.09    9.50
  -9  -4  -2   -1.80    6.70
   9   4   2   -4.40    4.50
 -10  -4  -2   58.89   16.10
  10   4   2   70.09   10.90
 -11  -4  -2   12.30   10.50
  11   4   2   38.70    8.10
  -9   5   2    2.70    4.90
  -8   5   2   24.00    8.30
  -8   5   2   17.90    6.60
  -7   5   2   70.49   16.00
  -7   5   2   62.39   13.40
   6  -5  -2   91.39   13.00
  -6   5   2   79.39   11.90
  -6   5   2   98.99   14.50
   5  -5  -2   73.39   12.80
  -5   5   2   90.99   14.70
  -5   5   2  112.19   12.60
   4  -5  -2   91.09   12.50
   4  -5  -2   85.49   12.30
  -4   5   2   85.29   11.30
  -4   5   2  109.09   14.70
   3  -5  -2   12.90    5.80
   3  -5  -2   11.90    5.80
  -3   5   2   16.00    5.20
  -3   5   2   13.80    4.70
  -3   5   2   11.70    5.90
   2  -5  -2  326.57   26.90
   2  -5  -2  282.97   24.40
   2  -5  -2  286.27   24.50
  -2   5   2  261.47   26.00
  -2   5   2  271.47   23.40
  -2   5   2  342.27   23.20
   1  -5  -2   83.99    9.30
   1  -5  -2   70.99   10.50
  -1   5   2   88.69   11.10
  -1   5   2   79.89    8.00
   0  -5  -2   76.99   10.90
   0  -5  -2   92.79    9.00
   0   5   2   95.09    8.80
   0   5   2   92.09   11.00
   0   5   2   92.09    8.40
  -1  -5  -2  213.18   15.90
  -1  -5  -2  169.28   18.30
  -1  -5  -2  187.08   14.90
   1   5   2  196.98   15.20
   1   5   2  181.78   14.90
   1   5   2  203.78   17.30
  -2  -5  -2   46.00    8.10
  -2  -5  -2   48.00    6.40
  -2  -5  -2   49.99    6.60
   2   5   2   47.00    6.50
   2   5   2   47.50    5.20
  -3  -5  -2   52.49    9.10
  -3  -5  -2   58.99    7.90
  -3  -5  -2   82.29   10.80
   3   5   2   67.59    6.80
   3   5   2   63.49    9.20
   3   5   2   56.09    6.50
  -4  -5  -2   40.20    7.50
  -4  -5  -2   17.70    7.40
  -4  -5  -2   33.00    7.60
  -4  -5  -2   23.10    7.80
   4   5   2   35.40    8.40
   4   5   2   23.70    4.40
   4   5   2   24.20    3.40
  -5  -5  -2  169.58   17.70
  -5  -5  -2  141.89   18.10
  -5  -5  -2  158.28   15.80
   5   5   2  145.59   16.40
   5   5   2  154.88   13.90
  -6  -5  -2  132.39   19.30
  -6  -5  -2  144.79   17.20
  -6  -5  -2  159.58   16.40
   6   5   2  154.08   17.00
   6   5   2  138.39   14.10
  -7  -5  -2  113.89   16.10
  -7  -5  -2  122.69   19.50
  -7  -5  -2  155.18   16.80
   7   5   2  125.19   13.60
   7   5   2  106.89   15.10
  -8  -5  -2  208.38   21.80
  -8  -5  -2  175.78   24.10
  -8  -5  -2  173.98   19.80
   8   5   2  175.68   18.30
   8   5   2  188.58   20.70
  -9  -5  -2   12.30    8.50
   9   5   2   11.90    5.90
 -10  -5  -2   40.60   13.50
 -11  -5  -2  -10.40    5.00
  11   5   2   -5.40    4.50
  -8   6   2    3.50    4.20
  -8   6   2    8.50    4.40
  -7   6   2   67.89   13.30
  -7   6   2   69.09   10.30
   6  -6  -2   10.10    7.00
  -6   6   2   -5.50    4.30
  -6   6   2    5.20    5.00
   5  -6  -2   10.30    6.20
  -5   6   2   10.10    7.20
  -5   6   2    1.00    4.90
   4  -6  -2  248.78   26.00
   4  -6  -2  243.38   24.90
  -4   6   2  274.67   23.50
  -4   6   2  319.17   28.50
   3  -6  -2  191.88   20.60
   3  -6  -2  186.08   18.90
  -3   6   2  190.78   20.80
  -3   6   2  184.88   17.30
   2  -6  -2   51.89    9.40
   2  -6  -2   43.50    7.80
  -2   6   2   35.00    6.10
  -2   6   2   44.30   10.40
   1  -6  -2   54.29    9.60
   1  -6  -2   56.59    8.00
  -1   6   2   52.79    9.40
  -1   6   2   71.89    7.40
   0  -6  -2   83.59    9.00
   0  -6  -2   74.29   11.00
   0   6   2   81.79    7.80
   0   6   2   71.99   10.40
   0   6   2   76.79    7.80
  -1  -6  -2  690.73   46.40
  -1  -6  -2  536.95   49.50
  -1  -6  -2  653.33   44.80
   1   6   2  634.84   48.10
   1   6   2  630.84   45.60
   1   6   2  613.44   45.40
  -2  -6  -2   38.90    5.80
  -2  -6  -2   25.70    5.00
  -2  -6  -2   40.90    9.40
   2   6   2   30.60    6.20
   2   6   2   34.10    4.70
   2   6   2   29.30    4.40
  -3  -6  -2  119.99   14.30
  -3  -6  -2  101.49   11.10
  -3  -6  -2   93.29   11.90
  -3  -6  -2  125.29   12.90
   3   6   2   98.29    9.60
   3   6   2  122.09   10.80
  -4  -6  -2   20.50    7.80
  -4  -6  -2   23.30    6.80
  -4  -6  -2   22.40    7.60
   4   6   2   19.60    3.50
   4   6   2   15.10    4.00
  -5  -6  -2   50.49   11.30
  -5  -6  -2   29.70    8.80
  -5  -6  -2   41.00    7.90
   5   6   2   40.40    9.90
   5   6   2   21.30    5.80
  -6  -6  -2   24.50    9.70
  -6  -6  -2   37.50   10.80
  -6  -6  -2   25.10    7.60
   6   6   2   38.40    8.20
   6   6   2   33.00    9.10
  -7  -6  -2   29.60    9.10
  -7  -6  -2   74.59   11.00
  -7  -6  -2   16.70   11.60
   7   6   2   30.90    8.00
   7   6   2   16.10    7.70
  -8  -6  -2   24.10    9.00
  -8  -6  -2    7.90    8.10
  -8  -6  -2   12.50    6.00
   8   6   2   19.50    6.80
   8   6   2   11.00    5.00
  -9  -6  -2   -1.40    6.50
   9   6   2   -0.80    4.50
 -10  -6  -2   32.50   12.40
  10   6   2   23.40    7.10
 -11  -6  -2   14.20    9.50
  11   6   2   -0.20    4.00
  -8   7   2   31.10    8.60
  -8   7   2   35.40    8.30
  -7   7   2   37.70    9.80
  -7   7   2   45.20   10.10
   6  -7  -2   11.40    6.60
  -6   7   2    9.20    5.00
  -6   7   2   12.10    8.10
   5  -7  -2    7.00    6.30
  -5   7   2   14.00    6.70
  -5   7   2    8.00    6.30
   4  -7  -2    0.30    4.30
   4  -7  -2    0.70    5.60
  -4   7   2    3.30    4.50
  -4   7   2    1.30    5.80
   3  -7  -2   68.39   12.70
   3  -7  -2   90.69   12.00
  -3   7   2   72.59   12.70
  -3   7   2   73.59    9.90
   2  -7  -2   10.00    6.00
   2  -7  -2    4.00    5.60
  -2   7   2    9.90    4.30
  -2   7   2   11.70    7.00
   1  -7  -2   25.10    6.60
   1  -7  -2   22.70    8.20
  -1   7   2   28.60    8.60
  -1   7   2   29.10    5.90
   0  -7  -2    6.10    4.90
   0  -7  -2    2.90    3.60
   0   7   2    2.20    2.70
   0   7   2    0.70    4.40
  -1  -7  -2  662.43   57.09
  -1  -7  -2  792.42   52.99
   1   7   2  705.43   54.79
   1   7   2  691.73   51.59
  -2  -7  -2  304.17   22.80
  -2  -7  -2  286.07   22.50
  -2  -7  -2  251.57   26.50
   2   7   2  291.77   24.00
   2   7   2  246.88   21.00
  -3  -7  -2   44.70    9.40
  -3  -7  -2   45.20   10.80
  -3  -7  -2   45.40    7.10
   3   7   2   47.40    7.20
   3   7   2   29.10    5.10
  -4  -7  -2    1.70    3.30
  -4  -7  -2   -0.10    3.00
  -4  -7  -2   -1.30    4.20
   4   7   2    5.60    3.20
   4   7   2    4.50    2.70
  -5  -7  -2  110.49   13.40
  -5  -7  -2   92.99   14.70
  -5  -7  -2  120.19   16.00
   5   7   2  122.79   11.60
  -6  -7  -2  148.89   15.60
  -6  -7  -2  138.49   17.30
  -6  -7  -2  137.29   18.60
   6   7   2  101.29   12.20
  -7  -7  -2   16.50    6.90
  -7  -7  -2    5.60    6.00
  -7  -7  -2   12.70    8.30
   7   7   2   10.00    6.00
  -8  -7  -2   26.70    9.10
  -8  -7  -2   17.50    8.40
  -8  -7  -2   30.60   11.90
   8   7   2   25.90    9.40
   8   7   2   38.90    9.10
  -9  -7  -2   30.10   11.80
   9   7   2   15.90    6.90
 -10  -7  -2    9.90    8.20
  10   7   2    1.50    3.80
  -7   8   2    4.60    4.90
  -7   8   2   11.90    5.00
  -6   8   2   14.10    7.30
  -6   8   2   19.20    5.40
   5  -8  -2   73.99   11.80
  -5   8   2   49.20   13.80
  -5   8   2   53.89   11.50
   4  -8  -2   29.60    9.70
   4  -8  -2   28.40    8.80
  -4   8   2   20.10    6.50
  -4   8   2   33.90   11.30
   3  -8  -2    8.00    5.40
   3  -8  -2   -3.10    4.40
  -3   8   2   19.60    6.10
  -3   8   2    7.50    6.50
   2  -8  -2    2.70    5.20
   2  -8  -2    2.80    4.30
  -2   8   2   12.20    4.80
  -2   8   2   11.60    7.40
   1  -8  -2    1.20    4.70
   1  -8  -2   -1.40    4.70
  -1   8   2    1.40    4.60
  -1   8   2    1.40    3.20
   0  -8  -2   50.09    8.00
   0  -8  -2   33.90   10.60
   0   8   2   44.30    6.60
   0   8   2   39.00    9.90
  -1  -8  -2    1.90    3.10
  -1  -8  -2    4.90    5.50
   1   8   2    3.60    3.10
   1   8   2   -4.40    3.80
  -2  -8  -2  237.18   27.50
  -2  -8  -2  304.17   23.80
   2   8   2  275.97   22.10
   2   8   2  298.87   25.40
  -3  -8  -2   78.39    9.70
  -3  -8  -2   76.99   13.40
   3   8   2   71.59    8.00
   3   8   2   59.69    9.30
  -4  -8  -2   -3.70    3.90
  -4  -8  -2    0.40    4.20
  -4  -8  -2    7.40    4.80
   4   8   2    0.70    2.80
  -5  -8  -2   -1.30    4.50
  -5  -8  -2    0.00    5.00
  -5  -8  -2    4.90    4.20
   5   8   2    6.40    3.70
  -6  -8  -2   11.20    8.30
  -6  -8  -2   10.10    6.50
  -6  -8  -2   22.30    7.80
   6   8   2   14.50    5.60
  -7  -8  -2   12.40    8.80
  -7  -8  -2   21.90    8.70
  -7  -8  -2   20.30    8.00
   7   8   2   15.50    5.20
  -8  -8  -2   61.99   17.40
  -8  -8  -2   52.09   13.00
  -8  -8  -2   56.39   10.40
   8   8   2   52.59    9.50
  -9  -8  -2   27.70   11.50
   9   8   2   29.40    7.40
 -10  -8  -2    0.70    5.50
  10   8   2   11.30    5.40
  -6   9   2    5.10    4.00
  -6   9   2   15.70    5.90
   5  -9  -2   11.80    6.50
  -5   9   2    3.10    5.30
  -5   9   2   13.40    4.80
   4  -9  -2   45.80   12.00
   4  -9  -2   15.80    8.20
  -4   9   2   18.40    8.50
  -4   9   2   29.20    7.30
   3  -9  -2  484.85   43.90
   3  -9  -2  434.26   38.60
  -3   9   2  451.95   36.20
  -3   9   2  451.15   41.70
   2  -9  -2   82.79   12.30
   2  -9  -2   87.99   15.60
  -2   9   2   73.29   13.90
  -2   9   2  103.99   10.90
   1  -9  -2   14.80    6.20
   1  -9  -2    7.30    7.20
  -1   9   2   16.20    7.90
  -1   9   2    3.90    4.10
   0  -9  -2   14.10    7.90
   0  -9  -2   32.00    7.50
   0   9   2   18.00    7.60
   0   9   2   24.90    5.70
  -1  -9  -2   65.59    9.20
  -1  -9  -2   65.59   13.60
   1   9   2   45.60   11.80
   1   9   2   68.39    7.80
  -2  -9  -2   -6.40    4.40
  -2  -9  -2    1.80    3.70
   2   9   2    3.80    4.10
   2   9   2    1.70    2.90
  -3  -9  -2    7.70    5.10
  -3  -9  -2   18.30    8.40
   3   9   2    9.40    4.30
   3   9   2    7.20    5.60
  -4  -9  -2    7.60    7.00
  -4  -9  -2   13.70    5.70
   4   9   2    8.10    4.20
  -5  -9  -2   27.60   10.50
  -5  -9  -2   27.50    9.30
   5   9   2   16.70    5.20
  -6  -9  -2    3.40    4.90
  -6  -9  -2   -1.60    4.60
  -6  -9  -2   -0.30    5.80
   6   9   2   -0.20    3.50
  -7  -9  -2   36.80   12.20
  -7  -9  -2   32.10    9.60
  -7  -9  -2   67.29   13.50
   7   9   2   21.10    6.40
  -8  -9  -2    0.90    5.30
  -8  -9  -2    8.20    7.80
  -8  -9  -2    6.90    5.80
   8   9   2   -4.50    2.90
  -9  -9  -2   -8.40    4.50
   9   9   2    2.70    3.70
 -10  -9  -2   38.70   11.60
  10   9   2   12.50    5.50
  -6  10   2   -8.10    3.10
  -6  10   2   11.50    4.40
  -5  10   2    6.90    3.90
  -5  10   2    7.50    6.30
   4 -10  -2   37.10   10.40
  -4  10   2   41.30    7.10
  -4  10   2   58.59   14.00
   3 -10  -2   19.90    9.40
   3 -10  -2   10.10    6.80
  -3  10   2   20.70    9.40
  -3  10   2   24.00    6.30
   2 -10  -2   17.80    9.40
   2 -10  -2   29.80    9.30
  -2  10   2   12.30    7.70
  -2  10   2   14.00    5.40
   1 -10  -2   54.39   10.40
   1 -10  -2   34.80   11.30
  -1  10   2   56.89   11.40
  -1  10   2   47.80    7.40
   0 -10  -2   14.00    8.40
   0 -10  -2   12.10    5.70
   0  10   2   11.00    4.50
   0  10   2   11.30    6.60
  -1 -10  -2    2.40    4.60
  -1 -10  -2   -2.80    6.20
   1  10   2   -1.30    4.50
   1  10   2    3.20    3.80
  -2 -10  -2    3.40    4.40
  -2 -10  -2    0.90    5.60
   2  10   2    3.90    5.20
   2  10   2   -1.30    3.10
  -3 -10  -2    8.30    7.30
  -3 -10  -2    4.70    4.60
   3  10   2    3.20    4.50
   3  10   2    3.20    3.60
  -4 -10  -2   30.50    8.30
  -4 -10  -2   35.10   12.20
   4  10   2   21.20    6.30
  -5 -10  -2   31.60    9.10
  -5 -10  -2   48.30   13.90
   5  10   2   38.30    7.10
  -6 -10  -2   15.40    9.60
  -6 -10  -2   24.90    8.10
   6  10   2   13.50    5.30
  -7 -10  -2   11.90    5.60
  -7 -10  -2    2.50    7.30
   7  10   2   11.20    4.90
  -8 -10  -2    4.40    6.00
  -8 -10  -2    0.40    4.80
   8  10   2   -5.30    3.10
  -9 -10  -2   -1.30    5.70
   9  10   2    2.00    3.30
  -5  11   2   36.30    9.50
  -5  11   2   34.50    6.30
   4 -11  -2   15.10    6.80
  -4  11   2    5.30    4.50
   3 -11  -2    3.30    5.20
   3 -11  -2   16.90    6.30
  -3  11   2    5.80    3.40
  -3  11   2    2.30    7.30
   2 -11  -2  173.28   20.10
   2 -11  -2  161.28   23.70
  -2  11   2  180.18   16.90
  -2  11   2  182.78   22.50
   1 -11  -2   -3.10    4.60
   1 -11  -2    1.60    4.80
  -1  11   2    4.20    6.40
  -1  11   2    5.40    4.50
   0 -11  -2   50.19    9.80
   0 -11  -2   50.49   15.50
   0  11   2   52.09   12.70
   0  11   2   64.59    8.30
  -1 -11  -2    3.40    4.90
  -1 -11  -2    1.20    7.60
   1  11   2    3.70    6.10
   1  11   2    1.40    3.50
  -2 -11  -2    7.50    5.10
  -2 -11  -2   10.20    7.90
   2  11   2   10.00    4.00
   2  11   2    4.10    5.50
  -3 -11  -2    8.90    8.10
  -3 -11  -2    0.70    5.40
   3  11   2    7.10    3.70
  -4 -11  -2    1.50    6.70
  -4 -11  -2    7.90    5.10
   4  11   2   -1.90    3.10
  -5 -11  -2    3.90    7.80
  -5 -11  -2    1.70    5.00
   5  11   2    4.50    4.40
  -6 -11  -2   28.20    8.60
  -6 -11  -2   29.00   12.40
   6  11   2   27.50    6.40
  -7 -11  -2    9.60    7.60
  -7 -11  -2   11.00    6.20
   7  11   2   10.60    4.40
  -8 -11  -2   39.60   12.40
  -9 -11  -2   -9.70    8.40
   9  11   2    6.70    4.90
  -4  12   2    2.20    8.20
   3 -12  -2   20.70    6.80
   3 -12  -2   30.20    7.20
  -3  12   2   12.40    7.40
  -3  12   2    9.40    4.30
   2 -12  -2  128.69   16.30
   2 -12  -2  141.09   20.80
  -2  12   2  133.89   13.90
  -2  12   2  105.89   17.70
   1 -12  -2    4.90    5.50
   1 -12  -2    1.70    6.60
  -1  12   2   -2.10    3.90
  -1  12   2   -3.40    4.70
   0 -12  -2   31.30   12.20
   0 -12  -2   56.29   10.50
   0  12   2   44.30    7.40
   0  12   2   31.30   10.60
  -1 -12  -2    2.10    5.80
  -1 -12  -2   -4.20    5.20
   1  12   2    2.30    3.60
   1  12   2   -4.50    5.30
  -2 -12  -2    3.80    5.50
  -2 -12  -2   11.40    8.10
   2  12   2    5.90    6.10
   2  12   2    4.40    4.10
  -3 -12  -2   12.20    5.70
  -3 -12  -2   31.10   12.70
   3  12   2   35.90    6.50
  -4 -12  -2   23.40    8.10
  -4 -12  -2   45.60   14.80
   4  12   2   12.50    4.70
  -5 -12  -2    3.50    5.40
  -5 -12  -2    9.30    8.00
   5  12   2    4.40    4.40
  -6 -12  -2   13.80    7.10
  -6 -12  -2   28.10   12.60
   6  12   2   24.80    6.40
  -7 -12  -2   -4.50    4.70
  -7 -12  -2   11.20    7.20
   7  12   2    3.00    3.60
  -8 -12  -2    4.40    6.70
   8  12   2   13.30    4.10
   2 -13  -2    8.30    7.20
   2 -13  -2   13.30    6.20
  -2  13   2   12.30    7.00
  -2  13   2    9.20    4.40
   1 -13  -2    9.20    6.90
   1 -13  -2   -1.30    6.10
  -1  13   2    7.70    6.50
  -1  13   2    6.60    3.80
   0 -13  -2    4.00    5.30
   0 -13  -2    2.50    6.20
   0  13   2   -0.20    3.70
   0  13   2   -2.80    4.40
  -1 -13  -2   -3.80    4.80
  -1 -13  -2   -1.80    5.50
   1  13   2   -0.40    5.80
   1  13   2   -2.60    3.20
  -2 -13  -2    1.40    4.60
  -2 -13  -2    1.20    5.00
   2  13   2    1.60    5.80
   2  13   2    4.90    4.40
  -3 -13  -2   -5.80    4.90
  -3 -13  -2    1.40    4.50
   3  13   2    3.70    4.10
  -4 -13  -2   27.20   12.70
  -4 -13  -2    5.60    4.60
   4  13   2    8.40    4.30
  -5 -13  -2   29.40   14.40
  -5 -13  -2   20.70    8.70
   5  13   2   11.10    4.40
  -6 -13  -2    9.80    6.40
  -6 -13  -2    6.20    7.90
   6  13   2    4.10    4.30
  -7 -13  -2   40.50   12.60
  -7 -13  -2   47.70   12.30
   7  13   2   38.60    7.00
   0 -14  -2    2.40    5.60
   0 -14  -2    9.80    6.90
   0  14   2    4.00    3.70
   0  14   2    0.60    5.50
  -1 -14  -2   -8.20    6.00
  -1 -14  -2    5.70    7.00
   1  14   2    5.80    5.30
   1  14   2   -3.30    2.60
  -2 -14  -2    8.90    6.40
  -2 -14  -2   12.70    6.70
   2  14   2    1.90    3.20
  -3 -14  -2   -5.50    5.40
  -3 -14  -2    4.30    5.90
   3  14   2    2.30    3.10
  -4 -14  -2   17.50   10.30
  -4 -14  -2    7.30    5.60
   4  14   2    8.20    3.70
  -5 -14  -2    2.20    6.70
  -5 -14  -2   11.40    5.40
   5  14   2    4.80    3.30
  -6 -14  -2    6.40    6.30
  -6 -14  -2    2.80    5.30
   6  14   2    0.80    3.00
   3  14  -3    4.10    3.30
  -3 -14   3    7.80    6.10
   2  14  -3   13.10    6.90
   2  14  -3    9.50    3.80
  -2 -14   3   28.60   13.80
   1  14  -3   18.20    6.40
   6  13  -3   11.50    4.70
  -6 -13   3   -4.10    5.20
   5  13  -3    1.60    3.60
  -5 -13   3   -2.60    6.10
  -4 -13   3   23.90   11.30
   3  13  -3   -1.20    2.60
  -3 -13   3    4.50    8.40
   2  13  -3    7.80    4.50
   2  13  -3   12.70    7.80
  -2 -13   3   10.70    7.90
   1  13  -3   -2.90    5.50
   1  13  -3    2.30    3.30
  -1 -13   3   -2.30    5.50
   0  13  -3   40.90    6.60
   0  13  -3   18.50    8.20
   0 -13   3   30.40   12.40
  -1  13  -3   -2.70    4.40
  -1  13  -3   -0.30    3.00
   1 -13   3   -2.00    6.90
   7  12  -3   -3.10    3.70
  -7 -12   3   22.70    9.60
   6  12  -3    7.20    4.80
  -6 -12   3    5.70    7.20
   5  12  -3   51.49    7.50
  -5 -12   3   45.90   16.40
   4  12  -3    8.00    5.30
  -4 -12   3   24.70   11.50
   3  12  -3   -7.70    4.40
   3  12  -3   -6.60    2.90
  -3 -12   3   -3.60    7.70
   2  12  -3    2.80    2.70
   2  12  -3   -5.10    5.60
  -2 -12   3    2.90    6.90
   1  12  -3   11.50    5.60
   1  12  -3   21.00    8.90
  -1 -12   3   19.90   10.00
   0  12  -3    7.80    6.70
   0  12  -3    1.90    3.20
   0 -12   3   -2.70    6.00
  -1  12  -3   -6.70    4.60
  -1  12  -3    3.10    3.20
   1 -12   3   -7.80    5.30
  -2  12  -3    1.30    3.20
  -2  12  -3    7.70    5.90
   2 -12   3    4.00    6.60
  -3  12  -3   98.99   16.20
  -3  12  -3  118.09   13.20
   3 -12   3  131.69   20.00
   8  11  -3    2.90    4.70
   7  11  -3   72.09   10.20
  -7 -11   3   80.29   15.40
   6  11  -3   17.50    5.80
  -6 -11   3   40.90   13.90
   5  11  -3   19.30    6.30
  -5 -11   3   24.90   10.50
   4  11  -3    7.10    5.40
  -4 -11   3   -1.00    7.30
   3  11  -3   -1.20    4.80
   3  11  -3    2.60    5.00
  -3 -11   3   -0.90    5.90
   2  11  -3   -1.90    3.10
   2  11  -3   11.40    6.60
  -2 -11   3  -11.10    4.60
  -2 -11   3   -2.70    6.00
   1  11  -3    1.70    5.10
   1  11  -3   -2.90    3.80
  -1 -11   3    0.60    5.70
   0  11  -3    8.80    4.60
   0  11  -3    9.10    7.10
   0 -11   3   23.70   11.40
  -1  11  -3    6.80    7.20
  -1  11  -3   -0.90    4.00
   1 -11   3   12.30    7.70
  -2  11  -3   12.70    8.20
  -2  11  -3    4.50    3.00
   2 -11   3   -3.10    7.00
  -3  11  -3    8.50    6.70
  -3  11  -3    0.90    3.60
   3 -11   3    0.80    5.30
  -4  11  -3   -0.70    3.30
  -4  11  -3   -3.20    4.50
   4 -11   3   19.70    7.90
   9  10  -3   -0.20    4.00
   8  10  -3   -0.40    3.80
   7  10  -3   -5.10    3.40
  -7 -10   3   -8.80    4.70
  -6 -10   3   57.99   16.30
   5  10  -3   18.30    6.60
  -5 -10   3   21.80   10.20
   4  10  -3    2.50    4.30
  -4 -10   3   -0.20    4.90
  -4 -10   3   14.10    8.00
   3  10  -3   23.60    6.60
   3  10  -3   28.60    8.30
  -3 -10   3   22.60    6.90
  -3 -10   3   52.39   15.30
   2  10  -3   -2.40    3.70
   2  10  -3    6.80    4.70
  -2 -10   3    1.90    6.50
  -2 -10   3   -3.80    3.60
   1  10  -3   27.80    9.10
   1  10  -3   19.40    5.90
  -1 -10   3   38.80   13.20
  -1 -10   3   27.30    7.10
   0  10  -3    1.40    5.80
   0  10  -3    2.80    3.80
   0 -10   3    4.60    7.40
   0 -10   3    0.40    4.40
  -1  10  -3  500.35   39.90
  -1  10  -3  495.55   44.30
   1 -10   3  493.55   49.40
   1 -10   3  544.75   46.10
  -2  10  -3   -2.70    5.60
  -2  10  -3   -2.70    3.50
   2 -10   3    3.80    8.20
  -3  10  -3   -2.40    3.40
  -3  10  -3    6.00    6.20
   3 -10   3    2.90    6.80
  -4  10  -3   16.10    5.30
  -4  10  -3    2.50    5.00
   4 -10   3    7.90    6.00
  -5  10  -3    5.30    3.80
  -5  10  -3    0.90    5.00
   5 -10   3   -3.10    4.90
  -9  -9   3   49.99   14.00
   8   9  -3    9.00    4.00
  -8  -9   3   -0.90    4.30
   7   9  -3    0.80    4.30
  -7  -9   3   -1.10    5.10
  -7  -9   3    1.60    5.10
   6   9  -3    4.30    4.40
  -6  -9   3   -1.90    5.60
  -6  -9   3    3.10    4.50
   5   9  -3   16.10    5.50
  -5  -9   3    4.10    6.00
  -5  -9   3   19.40    9.10
   4   9  -3    3.30    3.20
   4   9  -3    2.30    3.90
  -4  -9   3   16.10    7.00
  -4  -9   3   -0.20    4.70
   3   9  -3   44.50    7.90
   3   9  -3   46.50    9.10
  -3  -9   3   58.79   10.10
  -3  -9   3   67.59   15.90
   2   9  -3    6.20    4.30
   2   9  -3    8.40    4.70
  -2  -9   3   -1.10    5.40
  -2  -9   3   -1.50    4.00
   1   9  -3   29.60    7.30
   1   9  -3   44.50   10.50
  -1  -9   3   23.90   10.30
  -1  -9   3   36.40    8.20
   0   9  -3    4.00    4.70
   0   9  -3   10.90    4.30
   0  -9   3   -4.10    5.80
   0  -9   3    7.90    5.90
  -1   9  -3   37.90   10.20
  -1   9  -3   52.49    7.70
   1  -9   3   29.70   12.10
   1  -9   3   56.69   10.40
  -2   9  -3   -1.80    3.20
  -2   9  -3    5.00    5.90
   2  -9   3   -2.50    4.50
   2  -9   3    1.30    6.90
  -3   9  -3    9.20    6.60
  -3   9  -3    2.70    4.20
   3  -9   3    6.00    8.60
  -4   9  -3  132.29   15.70
  -4   9  -3  159.08   19.70
   4  -9   3  174.28   23.70
  -5   9  -3   -2.40    4.60
  -5   9  -3    1.20    3.90
   5  -9   3   -2.00    5.60
  -6   9  -3   48.70    7.60
  -6   9  -3   49.50    9.70
  10   8  -3    6.30    4.80
 -10  -8   3   13.40    7.40
   9   8  -3    5.60    4.20
  -9  -8   3   -6.80    4.30
   8   8  -3   70.09   11.40
  -8  -8   3   92.59   16.90
   7   8  -3   14.10    5.50
  -7  -8   3   11.50    8.50
   6   8  -3   12.70    5.00
  -6  -8   3   13.90    6.60
  -6  -8   3    5.70    5.60
   5   8  -3   56.99    8.80
  -5  -8   3   55.69   11.10
  -5  -8   3   63.09   12.90
  -5  -8   3   48.20    9.80
   4   8  -3    8.50    4.50
   4   8  -3    9.40    6.00
  -4  -8   3    7.60    5.00
  -4  -8   3    9.50    6.40
  -4  -8   3   14.00    5.30
   3   8  -3   53.29    7.90
   3   8  -3   59.19   10.20
  -3  -8   3   42.40    8.80
  -3  -8   3   78.59   13.10
   2   8  -3    6.90    4.00
   2   8  -3   -1.20    3.80
  -2  -8   3   -3.70    3.70
  -2  -8   3    5.50    5.80
   1   8  -3   67.89    9.30
   1   8  -3   89.29   12.40
  -1  -8   3  106.69   12.00
  -1  -8   3  106.69   15.80
   0   8  -3  203.68   17.20
   0   8  -3  143.59   18.50
   0  -8   3  193.08   17.80
   0  -8   3  172.78   22.40
  -1   8  -3  559.44   46.50
  -1   8  -3  540.95   42.90
   1  -8   3  621.14   45.60
   1  -8   3  534.35   50.19
  -2   8  -3  302.77   25.60
  -2   8  -3  282.47   28.40
   2  -8   3  284.57   31.60
   2  -8   3  331.47   28.10
  -3   8  -3    1.20    5.50
  -3   8  -3    8.00    4.50
   3  -8   3   -0.30    6.50
   3  -8   3    6.80    6.10
  -4   8  -3   10.50    7.20
  -4   8  -3    0.40    3.40
   4  -8   3    3.50    6.80
  -5   8  -3   15.70    7.60
  -5   8  -3   45.30    9.60
   5  -8   3   20.70    9.90
  -6   8  -3   84.39   12.10
  -6   8  -3  139.19   17.40
   6  -8   3  148.89   27.60
  -7   8  -3    1.70    4.50
  -7   8  -3    0.60    4.60
  10   7  -3   -5.70    5.20
 -10  -7   3   19.00    7.40
   9   7  -3   20.40    6.70
  -9  -7   3   26.00    9.60
   8   7  -3   89.49   12.20
  -8  -7   3   90.69   17.70
   7   7  -3   95.99   12.30
  -7  -7   3  106.29   17.00
   6   7  -3   18.70    5.90
  -6  -7   3   22.50    8.50
  -6  -7   3   18.00    8.80
  -5  -7   3  457.95   37.10
  -5  -7   3  449.95   40.60
  -5  -7   3  432.96   40.10
   4   7  -3  109.29   11.50
   4   7  -3  103.49   12.10
  -4  -7   3  102.99   15.20
  -4  -7   3   91.19   12.00
  -4  -7   3  106.99   14.00
   3   7  -3   92.99   10.40
   3   7  -3   86.29   11.60
  -3  -7   3   97.99   11.70
  -3  -7   3  133.79   16.40
  -3  -7   3   97.09   11.00
  -3  -7   3   97.19   12.00
   2   7  -3    7.40    4.80
   2   7  -3   -0.80    3.10
  -2  -7   3    2.80    2.50
  -2  -7   3   -0.30    2.60
  -2  -7   3    1.10    3.90
  -2  -7   3   -4.90    3.80
   1   7  -3   28.60    6.40
   1   7  -3   26.70    7.00
  -1  -7   3   29.60    6.40
  -1  -7   3   25.80    6.70
  -1  -7   3   36.80   11.10
   0   7  -3   97.39   11.00
   0   7  -3  110.79   13.70
   0  -7   3   97.49   15.30
   0  -7   3  117.89   12.10
   0  -7   3  127.29   12.70
  -1   7  -3   93.19   10.70
  -1   7  -3  100.29   13.10
   1  -7   3  135.39   13.50
   1  -7   3   97.59   15.80
  -2   7  -3  140.59   15.10
  -2   7  -3  186.88   18.90
   2  -7   3  153.08   20.70
   2  -7   3  174.48   17.30
  -3   7  -3    8.20    4.70
  -3   7  -3   11.20    7.10
   3  -7   3    6.10    7.40
   3  -7   3    1.30    5.70
  -4   7  -3   65.39   12.20
  -4   7  -3   85.79   10.20
   4  -7   3   44.00   13.70
  -5   7  -3   -0.50    5.30
  -5   7  -3   -3.20    3.80
   5  -7   3   -0.80    5.30
  -6   7  -3   50.39    9.70
  -6   7  -3   56.39   10.80
   6  -7   3   62.89   12.70
  -7   7  -3    1.20    4.50
  -7   7  -3    2.20    3.60
  -8   7  -3   54.59    9.10
  -8   7  -3   27.90    7.90
 -10  -6   3   -1.50    5.40
   9   6  -3   -1.50    4.50
  -9  -6   3   10.40    6.40
   8   6  -3    4.50    5.00
  -8  -6   3   10.30    7.80
   7   6  -3   72.49   10.80
  -7  -6   3   83.69   14.90
   6   6  -3    1.00    4.40
  -6  -6   3    3.50    5.30
  -6  -6   3    5.70    6.60
   5   6  -3   16.50    5.30
   5   6  -3   15.80    5.20
  -5  -6   3   22.50    7.40
  -5  -6   3   10.10    4.90
  -5  -6   3   15.30    6.00
  -5  -6   3   18.20    7.80
   4   6  -3  101.29   11.30
   4   6  -3   84.19   10.50
  -4  -6   3   84.69   13.40
  -4  -6   3  104.49   11.50
  -4  -6   3  126.39   12.60
  -4  -6   3  120.29   14.70
   3   6  -3   54.49    8.00
   3   6  -3   43.10    6.20
   3   6  -3   46.10    6.50
  -3  -6   3   47.10   11.00
  -3  -6   3   36.90    7.80
  -3  -6   3   38.70    6.70
  -3  -6   3   57.79    8.30
   2   6  -3   77.89    9.00
   2   6  -3   92.49   10.90
   2   6  -3  102.19    9.60
  -2  -6   3   91.29   13.40
  -2  -6   3  100.69   10.60
  -2  -6   3   80.59   10.10
  -2  -6   3  102.59   10.20
   1   6  -3   24.60    4.80
   1   6  -3   33.70    5.10
   1   6  -3   33.40    7.90
  -1  -6   3   31.30    6.20
  -1  -6   3   38.30    9.80
  -1  -6   3   27.40    5.20
  -1  -6   3   29.00    4.50
   0   6  -3   -3.60    2.30
   0   6  -3    1.50    4.00
   0   6  -3   -1.30    2.50
   0  -6   3    2.10    3.70
   0  -6   3    0.60    2.20
   0  -6   3    1.00    1.40
   0  -6   3   -1.10    2.90
  -1   6  -3    2.30    4.10
  -1   6  -3    5.20    3.00
  -1   6  -3    3.60    1.80
  -1   6  -3    7.60    3.80
   1  -6   3    8.70    4.10
   1  -6   3    3.50    4.60
   1  -6   3    1.30    4.70
  -2   6  -3  471.35   39.80
  -2   6  -3  463.45   37.10
   2  -6   3  583.24   39.80
   2  -6   3  498.95   38.70
   2  -6   3  413.76   41.60
  -3   6  -3   24.30    6.30
  -3   6  -3   42.20   10.40
   3  -6   3   26.90    9.60
   3  -6   3   21.00    8.10
   3  -6   3   44.50    8.70
  -4   6  -3  341.47   28.70
  -4   6  -3  319.37   31.20
   4  -6   3  356.76   34.20
   4  -6   3  335.17   30.60
  -5   6  -3    3.80    5.00
  -5   6  -3   -6.10    3.20
   5  -6   3   -4.40    4.80
  -6   6  -3   89.19   15.00
  -6   6  -3  101.99   12.80
   6  -6   3  109.79   16.70
  -7   6  -3   63.69   11.20
  -7   6  -3   52.29    9.60
  -8   6  -3   12.60    6.20
  -8   6  -3   19.80    5.60
 -10  -5   3   24.50   10.10
   9   5  -3   -0.10    4.10
  -9  -5   3    7.50    5.80
   8   5  -3   14.20    5.10
  -8  -5   3    7.00    7.80
   7   5  -3  223.48   20.60
  -7  -5   3  188.78   25.50
   6   5  -3    5.60    4.40
  -6  -5   3   -1.40    3.80
  -6  -5   3    6.60    7.60
  -6  -5   3   -7.50    2.80
  -6  -5   3    2.70    5.30
   5   5  -3   12.30    4.30
   5   5  -3    5.90    4.00
  -5  -5   3    0.90    4.90
  -5  -5   3   10.60    4.60
  -5  -5   3   17.70    6.60
  -5  -5   3    5.70    4.60
   4   5  -3  510.05   39.70
   4   5  -3  540.25   39.90
   4   5  -3  508.85   39.60
  -4  -5   3  569.84   41.40
  -4  -5   3  537.85   40.70
  -4  -5   3  527.65   43.00
  -4  -5   3  501.05   43.70
   3   5  -3    1.30    2.50
   3   5  -3   -1.80    2.80
   3   5  -3    1.80    2.80
  -3  -5   3    3.80    3.10
  -3  -5   3    2.00    3.10
  -3  -5   3    3.50    3.90
  -3  -5   3    1.90    3.40
   2   5  -3 1928.81  132.69
   2   5  -3 1967.90  132.69
   2   5  -3 1736.43  133.09
  -2  -5   3 1875.61  134.39
  -2  -5   3 2040.60  133.49
  -2  -5   3 1726.63  133.09
  -2  -5   3 1987.20  136.69
   1   5  -3   61.89    8.40
   1   5  -3   55.39    6.50
   1   5  -3   51.09    6.40
  -1  -5   3   61.19   10.10
  -1  -5   3   46.10    6.50
  -1  -5   3   58.59    7.60
  -1  -5   3   47.20    6.20
   0   5  -3  219.38   19.10
   0   5  -3  251.77   19.50
   0   5  -3  246.88   21.20
   0  -5   3  230.48   18.60
   0  -5   3  229.38   23.00
   0  -5   3  253.27   19.90
   0  -5   3  256.77   20.10
  -1   5  -3  133.09   10.90
  -1   5  -3  135.79   14.00
  -1   5  -3  114.29   11.80
  -1   5  -3  120.49   11.60
   1  -5   3   96.39   14.40
   1  -5   3  138.79   13.10
   1  -5   3  129.29   12.30
   1  -5   3  121.19   10.60
  -2   5  -3  263.27   23.20
  -2   5  -3  301.07   24.00
  -2   5  -3  324.97   23.20
  -2   5  -3  274.57   25.40
   2  -5   3  352.76   25.70
   2  -5   3  222.08   26.50
   2  -5   3  299.27   24.70
  -3   5  -3   61.39    9.90
  -3   5  -3   65.29    8.00
  -3   5  -3   55.89    7.70
   3  -5   3   35.50   10.70
   3  -5   3   56.49    8.60
   3  -5   3   52.79    9.40
  -4   5  -3  153.08   15.90
  -4   5  -3  182.98   19.00
  -4   5  -3  181.68   16.70
   4  -5   3  159.48   17.00
   4  -5   3  172.08   18.00
   4  -5   3  132.09   18.90
  -5   5  -3    1.00    4.00
  -5   5  -3   -1.10    3.70
   5  -5   3    3.80    6.10
  -6   5  -3    8.10    5.00
  -6   5  -3   10.00    5.70
   6  -5   3   11.70    6.70
  -7   5  -3  139.59   17.30
  -7   5  -3  106.09   14.20
  -8   5  -3   35.60    8.70
 -10  -4   3   25.60   10.10
  -9  -4   3   92.79   17.10
   8   4  -3  114.79   14.10
  -8  -4   3  118.49   19.40
   7   4  -3   87.59   11.80
  -7  -4   3  102.99   16.70
  -7  -4   3   99.49   12.70
   6   4  -3    1.20    3.10
  -6  -4   3   -1.90    3.30
  -6  -4   3    2.20    5.70
  -6  -4   3   -1.10    4.80
  -6  -4   3   -5.30    2.90
   5   4  -3  236.08   22.60
   5   4  -3  290.67   22.50
   5   4  -3  257.07   22.90
  -5  -4   3  345.57   25.50
  -5  -4   3  287.17   24.80
  -5  -4   3  273.97   23.60
  -5  -4   3  252.87   27.10
   4   4  -3    8.70    3.90
   4   4  -3    5.10    3.40
   4   4  -3    6.20    3.00
  -4  -4   3    6.80    4.70
  -4  -4   3    3.70    3.80
  -4  -4   3    2.90    4.20
  -4  -4   3    3.50    3.40
   3   4  -3   52.19    6.70
   3   4  -3   49.80    7.00
   3   4  -3   51.49    6.60
  -3  -4   3   50.69    6.90
  -3  -4   3   52.39    8.30
  -3  -4   3   48.20    8.60
  -3  -4   3   39.90    6.80
   2   4  -3  122.19   11.50
   2   4  -3  132.19   11.20
   2   4  -3  122.49   11.30
  -2  -4   3  127.19   11.50
  -2  -4   3  109.59   12.40
  -2  -4   3  148.49   14.40
  -2  -4   3  113.69   11.60
   1   4  -3   -0.10    2.20
   1   4  -3    5.40    3.80
   1   4  -3    2.30    1.90
  -1  -4   3   -0.70    2.20
  -1  -4   3    1.40    3.60
  -1  -4   3    1.90    3.40
  -1  -4   3    2.00    2.10
   0   4  -3   27.30    6.20
   0   4  -3   21.80    4.30
   0   4  -3   25.60    4.70
   0  -4   3   28.60    3.90
   0  -4   3   26.80    5.20
   0  -4   3   23.60    4.30
   0  -4   3   18.10    6.30
  -1   4  -3  453.45   32.80
  -1   4  -3  399.06   33.90
  -1   4  -3  439.36   32.60
  -1   4  -3  476.45   32.20
   1  -4   3  440.46   33.30
   1  -4   3  437.76   33.10
   1  -4   3  335.77   34.80
   1  -4   3  455.35   32.10
  -2   4  -3    4.60    3.80
  -2   4  -3    2.30    2.60
  -2   4  -3    3.20    3.10
  -2   4  -3    5.30    3.70
   2  -4   3    5.40    3.70
   2  -4   3    1.10    4.30
   2  -4   3   -0.80    3.60
  -3   4  -3    1.00    3.30
  -3   4  -3   -0.40    3.60
  -3   4  -3    5.30    3.20
  -3   4  -3    5.70    3.60
   3  -4   3   -3.90    3.30
   3  -4   3    3.50    3.20
   3  -4   3   -0.80    3.50
  -4   4  -3  334.77   29.10
  -4   4  -3  341.27   32.20
  -4   4  -3  317.97   30.60
  -4   4  -3  398.56   30.50
   4  -4   3  383.06   30.90
   4  -4   3  401.16   31.20
   4  -4   3  329.27   32.40
  -5   4  -3  399.86   35.10
  -5   4  -3  480.05   38.20
  -5   4  -3  477.95   37.10
   5  -4   3  365.76   38.30
   5  -4   3  407.76   36.50
   5  -4   3  529.05   46.50
  -6   4  -3   66.29   11.70
  -6   4  -3   64.39   11.00
  -6   4  -3   51.49    9.00
   6  -4   3   44.50   11.70
  -7   4  -3   12.00    6.20
  -7   4  -3   22.30    7.90
  -8   4  -3   17.70    5.50
 -10  -3   3   -0.10    6.30
  -9  -3   3    3.00    7.40
  -8  -3   3    2.90    8.10
  -8  -3   3   21.30    7.50
   7   3  -3  157.28   17.00
  -7  -3   3  178.48   22.20
  -7  -3   3  168.48   17.80
   6   3  -3  214.28   18.10
   6   3  -3  207.98   19.10
   6   3  -3  204.48   19.00
  -6  -3   3  217.88   19.70
  -6  -3   3  222.98   24.40
  -6  -3   3  174.88   17.80
   5   3  -3  155.58   15.40
   5   3  -3  158.48   14.80
   5   3  -3  177.88   15.60
  -5  -3   3  168.98   15.80
  -5  -3   3  188.18   16.80
  -5  -3   3  153.28   18.90
  -5  -3   3  147.99   15.50
   4   3  -3  619.34   46.20
   4   3  -3  628.34   46.20
   4   3  -3  639.64   45.90
  -4  -3   3  555.84   49.60
  -4  -3   3  656.03   47.50
  -4  -3   3  659.93   47.20
  -4  -3   3  620.14   47.30
   3   3  -3   86.59    8.40
   3   3  -3   70.89    8.50
   3   3  -3   84.59    8.50
  -3  -3   3   81.39   10.90
  -3  -3   3   84.89   10.00
  -3  -3   3  100.39   10.00
  -3  -3   3   85.09    8.80
   2   3  -3   25.10    4.90
   2   3  -3   17.10    3.90
   2   3  -3   23.40    4.90
  -2  -3   3   23.90    4.90
  -2  -3   3   24.70    5.30
  -2  -3   3   23.90    5.90
  -2  -3   3   24.00    5.90
   1   3  -3  211.88   15.90
   1   3  -3  210.68   15.80
   1   3  -3  198.18   16.30
  -1  -3   3  182.58   16.40
  -1  -3   3  194.28   16.10
  -1  -3   3  187.88   15.80
  -1  -3   3  215.58   18.10
   0   3  -3  532.05   37.20
   0   3  -3  483.05   38.00
   0   3  -3  525.45   37.30
   0  -3   3  533.15   37.60
   0  -3   3  464.15   39.50
   0  -3   3  539.85   37.60
   0  -3   3  507.15   37.50
  -1   3  -3  155.88   14.20
  -1   3  -3  182.38   13.40
  -1   3  -3  154.68   13.10
  -1   3  -3  156.28   13.30
   1  -3   3  145.39   12.80
   1  -3   3  166.28   14.00
   1  -3   3  123.19   15.10
   1  -3   3  161.38   13.60
  -2   3  -3   83.69    8.20
  -2   3  -3   76.49    8.30
  -2   3  -3   64.99    7.40
  -2   3  -3   67.79    8.80
   2  -3   3   64.49    8.30
   2  -3   3   49.40    8.90
   2  -3   3   79.29    8.50
  -3   3  -3  982.50   72.49
  -3   3  -3  979.30   73.69
  -3   3  -3 1137.39   73.49
  -3   3  -3  976.70   72.69
   3  -3   3 1078.09   73.99
   3  -3   3 1082.49   74.09
   3  -3   3  799.62   74.69
  -4   3  -3    1.70    3.70
  -4   3  -3    8.30    4.50
  -4   3  -3    1.50    3.40
  -4   3  -3   -2.00    2.80
   4  -3   3   -0.80    3.90
   4  -3   3    6.10    4.60
   4  -3   3    1.70    3.40
  -5   3  -3    1.80    3.10
  -5   3  -3    0.70    3.60
  -5   3  -3    2.40    3.90
   5  -3   3    9.20    5.70
   5  -3   3   -0.20    3.30
   5  -3   3    0.80    3.80
  -6   3  -3   25.60    8.30
  -6   3  -3   47.20    9.40
  -6   3  -3   33.60    8.10
   6  -3   3   25.60    8.50
   6  -3   3   38.40    9.30
  -7   3  -3  329.47   30.80
  -7   3  -3  312.07   31.30
   7  -3   3  328.17   31.90
  -8   3  -3   18.30    8.00
  -9   3  -3   35.90   10.50
 -10  -2   3    5.90    7.80
  -9  -2   3   -1.30    5.30
  -9  -2   3   10.90    8.00
  -8  -2   3  116.49   14.10
  -8  -2   3   76.29   16.30
   7   2  -3   24.90    7.70
  -7  -2   3   27.70   10.30
  -7  -2   3   19.20    8.10
   6   2  -3    5.90    4.30
   6   2  -3   12.60    5.00
   6   2  -3    9.30    4.70
  -6  -2   3    6.50    4.80
  -6  -2   3    0.20    4.50
  -6  -2   3    8.30    3.40
   5   2  -3    1.60    2.10
   5   2  -3    0.50    2.90
   5   2  -3    4.50    3.70
   5   2  -3    2.70    3.50
  -5  -2   3    6.60    3.30
  -5  -2   3    4.50    2.90
  -5  -2   3    0.30    4.40
  -5  -2   3    7.00    3.90
  -5  -2   3    0.80    3.40
   4   2  -3  102.19   10.90
   4   2  -3  122.49   11.20
  -4  -2   3  107.69   10.80
  -4  -2   3  154.28   12.80
  -4  -2   3   99.99   13.50
  -4  -2   3  116.49   11.70
  -4  -2   3  106.19   10.80
   3   2  -3  507.85   37.90
   3   2  -3  533.55   37.90
   3   2  -3  509.75   38.10
  -3  -2   3  494.35   37.90
  -3  -2   3  523.45   38.50
  -3  -2   3  577.04   39.00
  -3  -2   3  488.75   40.80
  -3  -2   3  501.65   38.30
   2   2  -3  940.01   65.69
   2   2  -3  909.01   65.59
   2   2  -3  932.91   65.69
  -2  -2   3  914.61   66.59
  -2  -2   3  976.50   66.29
  -2  -2   3  914.51   65.89
  -2  -2   3  919.31   67.99
   1   2  -3  410.46   28.00
   1   2  -3  393.86   28.20
   1   2  -3  403.96   27.90
  -1  -2   3  351.36   28.90
  -1  -2   3  351.26   28.10
  -1  -2   3  385.16   29.40
  -1  -2   3  384.56   28.10
   0   2  -3  272.17   20.80
   0   2  -3  293.17   21.70
   0   2  -3  289.27   20.90
   0  -2   3  271.37   21.10
   0  -2   3  283.57   21.50
   0  -2   3  278.17   21.10
   0  -2   3  297.67   23.20
  -1   2  -3 2915.31  207.78
  -1   2  -3 2956.10  207.78
  -1   2  -3 3310.07  208.28
  -1   2  -3 3088.19  208.58
   1  -2   3 3128.79  208.18
   1  -2   3 2982.10  208.18
   1  -2   3 2599.14  209.68
   1  -2   3 3030.10  208.08
  -2   2  -3  315.17   23.50
  -2   2  -3  301.17   23.10
  -2   2  -3  290.77   22.60
  -2   2  -3  290.67   22.30
   2  -2   3  266.57   22.80
   2  -2   3  267.97   24.60
   2  -2   3  289.37   23.10
  -3   2  -3  242.28   21.20
  -3   2  -3  256.37   21.80
  -3   2  -3  282.37   22.00
  -3   2  -3  233.58   20.70
   3  -2   3  212.48   22.60
   3  -2   3  300.87   22.30
   3  -2   3  291.17   22.10
  -4   2  -3  659.43   49.60
  -4   2  -3  602.84   48.20
  -4   2  -3  644.54   48.80
  -4   2  -3  608.14   48.90
   4  -2   3  656.03   49.30
   4  -2   3  631.44   50.69
   4  -2   3  681.03   49.00
  -5   2  -3   22.20    6.90
  -5   2  -3   21.10    6.40
  -5   2  -3   16.60    6.00
  -5   2  -3   25.40    7.20
   5  -2   3   20.60    6.60
   5  -2   3   16.80    6.40
   5  -2   3   24.80    7.40
  -6   2  -3   57.09    9.50
  -6   2  -3   44.90    8.00
  -6   2  -3   48.40   10.10
   6  -2   3   58.99   10.60
   6  -2   3   61.19    9.90
  -7   2  -3  132.79   16.90
  -7   2  -3  149.88   18.70
  -7   2  -3  143.19   16.30
   7  -2   3  141.29   17.50
   7  -2   3  120.09   16.00
  -8   2  -3   -7.30    4.30
  -9   2  -3  202.68   24.50
 -10   2  -3   -3.10    4.70
 -10  -1   3   28.50    7.40
 -10  -1   3   12.00    8.30
  -9  -1   3   48.10   12.20
  -9  -1   3   52.09   15.00
  -8  -1   3    2.00    6.40
  -8  -1   3    0.90    4.20
  -7  -1   3  115.19   18.20
  -7  -1   3  138.69   15.40
   6   1  -3   93.19   11.40
   6   1  -3  108.09   12.10
  -6  -1   3   90.69   10.80
  -6  -1   3   86.69   11.30
  -6  -1   3   76.29   13.40
   5   1  -3    9.40    3.00
   5   1  -3    9.20    3.90
   5   1  -3   10.30    5.10
  -5  -1   3   14.20    6.90
  -5  -1   3    7.20    4.40
  -5  -1   3    9.10    4.30
  -5  -1   3    9.20    4.50
   4   1  -3  506.45   41.60
   4   1  -3  566.74   41.70
   4   1  -3  565.24   40.60
  -4  -1   3  547.15   41.70
  -4  -1   3  492.75   44.20
  -4  -1   3  620.24   42.50
  -4  -1   3  576.24   40.80
  -4  -1   3  554.84   42.00
   3   1  -3   53.29    6.40
   3   1  -3   58.29    6.80
   3   1  -3   47.30    5.40
  -3  -1   3   51.49    5.70
  -3  -1   3   61.29    7.10
  -3  -1   3   66.29    7.20
  -3  -1   3   58.89    6.60
  -3  -1   3   51.99    8.90
   2   1  -3 3793.52  250.27
   2   1  -3 3661.33  250.07
   2   1  -3 3839.22  250.17
  -2  -1   3 3307.17  249.58
  -2  -1   3 3723.93  250.37
  -2  -1   3 3197.48  251.77
  -2  -1   3 3690.33  250.07
  -2  -1   3 3728.13  250.37
   1   1  -3  170.78   13.00
   1   1  -3  159.08   12.50
  -1  -1   3  161.58   13.10
  -1  -1   3  170.98   12.80
  -1  -1   3  159.08   14.00
   0   1  -3   32.60    3.70
   0   1  -3   28.80    4.00
   0  -1   3   38.90    5.40
   0  -1   3   25.80    3.60
   0  -1   3   19.00    3.70
  -1   1  -3 6708.03  434.96
  -1   1  -3 6779.22  436.16
  -1   1  -3 5756.82  434.46
  -1   1  -3 6582.34  435.36
   1  -1   3 5618.44  436.16
   1  -1   3 6334.27  435.26
   1  -1   3 6440.96  434.96
  -2   1  -3  107.79   10.30
  -2   1  -3  109.89   10.40
  -2   1  -3  117.49   11.00
  -2   1  -3  119.29   10.10
   2  -1   3  120.49   10.70
   2  -1   3  111.99   10.50
   2  -1   3   92.19   11.50
  -3   1  -3 1327.87   94.19
  -3   1  -3 1350.96   93.89
  -3   1  -3 1384.76   94.09
  -3   1  -3 1351.26   94.89
   3  -1   3 1353.56   94.19
   3  -1   3 1370.76   94.49
   3  -1   3 1115.29   95.09
  -4   1  -3    0.80    3.50
  -4   1  -3    0.80    2.60
  -4   1  -3   -1.50    2.90
  -4   1  -3    2.00    4.00
   4  -1   3   -0.20    3.20
   4  -1   3   -3.60    2.20
   4  -1   3    1.50    3.50
  -5   1  -3   35.40    6.60
  -5   1  -3   33.00    8.00
  -5   1  -3   34.10    7.70
  -5   1  -3   27.70    8.30
   5  -1   3   38.30    8.60
   5  -1   3   49.90    7.70
   5  -1   3   45.40    8.30
  -6   1  -3   12.60    6.80
  -6   1  -3   14.10    6.10
  -6   1  -3   11.30    5.00
   6  -1   3   20.00    7.00
   6  -1   3   22.00    7.10
  -7   1  -3  369.16   32.70
  -7   1  -3  375.66   35.90
   7  -1   3  345.37   33.40
   7  -1   3  407.06   33.30
  -8   1  -3   35.50   11.50
   8  -1   3   26.70    7.60
  -9   1  -3   -3.30    5.20
 -10   1  -3    5.10    6.00
 -10   0   3  122.99   14.60
  -9   0   3   17.80    8.70
  -9   0   3   20.50    6.50
  -8   0   3   39.30   13.70
  -8   0   3   37.80   10.10
   7   0  -3    6.80    5.70
  -7   0   3    0.30    3.60
  -7   0   3    9.50    5.40
  -7   0   3   -1.00    5.20
   6   0  -3  387.66   32.60
   6   0  -3  400.76   34.00
  -6   0   3  386.66   32.80
  -6   0   3  375.66   32.70
  -6   0   3  435.26   37.10
   5   0  -3  126.49   11.20
   5   0  -3  109.89   12.60
   5   0  -3  131.39   13.50
  -5   0   3  117.79   15.30
  -5   0   3  106.79   12.50
  -5   0   3  128.59   13.70
  -5   0   3  116.89   13.00
   4   0  -3   -1.90    1.10
   4   0  -3   -2.20    1.90
   4   0  -3   -1.30    2.80
  -4   0   3    1.30    3.90
  -4   0   3   -0.20    2.90
  -4   0   3   -2.10    2.80
  -4   0   3    2.50    3.30
   3   0  -3   19.20    5.10
   3   0  -3   23.60    3.10
   3   0  -3   26.40    4.60
  -3   0   3   28.10    4.80
  -3   0   3   25.00    5.10
  -3   0   3   29.70    7.30
  -3   0   3   24.10    4.80
   2   0  -3  184.68   14.70
  -2   0   3  179.58   14.50
  -2   0   3  202.18   15.50
  -2   0   3  160.48   16.00
   1   0  -3  290.77   21.90
  -1   0   3  327.57   22.90
  -1   0   3  305.17   21.90
  -1   0   3  293.57   23.50
   0   0  -3    4.80    1.90
   0   0  -3    1.70    1.10
   0   0   3   -0.20    1.70
   0   0   3    4.30    2.30
   0   0   3    3.10    1.50
   0   0   3    2.20    2.10
  -1   0  -3  234.68   17.00
  -1   0  -3  229.68   18.10
  -1   0  -3  250.07   17.20
   1   0   3  222.48   17.20
   1   0   3  227.68   18.00
   1   0   3  229.88   18.60
  -2   0  -3  273.57   22.10
  -2   0  -3  271.47   21.00
  -2   0  -3  290.67   20.70
   2   0   3  245.28   22.20
   2   0   3  282.87   21.10
  -3   0  -3   80.89    9.20
  -3   0  -3   92.29   10.10
  -3   0  -3   63.89    7.80
  -3   0  -3   91.39    8.70
   3   0   3   90.59    8.80
   3   0   3   84.09    8.70
   3   0   3   72.89    9.60
  -4   0  -3   42.20    7.70
  -4   0  -3   37.40    7.50
  -4   0  -3   46.70    6.30
  -4   0  -3   36.50    5.70
   4   0   3   35.60    6.40
   4   0   3   50.09    8.10
   4   0   3   55.99    7.40
  -5   0  -3  103.89   12.70
  -5   0  -3   95.49   11.40
  -5   0  -3  139.69   15.40
  -5   0  -3  121.89   12.50
   5   0   3  114.99   12.50
   5   0   3  134.19   12.50
   5   0   3  102.19   13.10
  -6   0  -3   26.40    7.50
  -6   0  -3   33.50    6.00
  -6   0  -3   29.60   10.00
  -6   0  -3   33.50    8.50
   6   0   3   26.50    6.90
   6   0   3   33.80    8.40
  -7   0  -3  153.78   19.50
   7   0   3  138.99   16.20
   7   0   3  132.39   16.40
  -8   0  -3   85.89   15.30
   8   0   3   69.49   11.30
  -9   0  -3   16.80    9.30
   9   0   3   25.00    8.20
 -10   0  -3   42.30   13.00
 -10   1   3    3.10    7.20
 -10   1   3   11.10    4.50
  -9   1   3    7.00    6.10
  -9   1   3   -5.60    4.70
  -8   1   3   -7.40    4.20
  -8   1   3    3.40    5.70
   7  -1  -3    6.70    6.10
  -7   1   3   12.50    8.30
  -7   1   3   20.50    6.80
  -7   1   3   22.00    7.40
   6  -1  -3   76.39   11.40
  -6   1   3   71.39   10.80
  -6   1   3   72.09   12.70
  -6   1   3   66.79   10.80
   5  -1  -3   -0.20    2.50
   5  -1  -3    0.90    3.60
  -5   1   3   -2.60    3.50
  -5   1   3    5.10    3.80
  -5   1   3    1.40    4.20
   4  -1  -3  337.37   27.20
   4  -1  -3  326.37   27.20
   4  -1  -3  355.36   25.60
  -4   1   3  349.27   26.80
  -4   1   3  311.27   27.80
  -4   1   3  300.67   26.50
  -4   1   3  338.87   29.10
   3  -1  -3  860.11   56.89
   3  -1  -3  803.32   58.29
   3  -1  -3  825.12   58.39
  -3   1   3  831.02   59.99
  -3   1   3  752.72   58.99
  -3   1   3  715.43   57.49
   2  -1  -3   80.99    8.50
  -2   1   3   86.59    9.20
  -2   1   3   90.89    9.70
  -2   1   3   76.99    7.70
   1  -1  -3  699.83   54.59
  -1   1   3  816.92   54.39
  -1   1   3  780.32   55.99
  -1   1   3  829.52   55.99
   0   1   3   80.89    7.20
   0   1   3   78.69    7.30
   0   1   3   78.79    6.90
  -1  -1  -3  502.35   37.90
  -1  -1  -3  505.35   36.60
  -1  -1  -3  454.75   36.40
  -1  -1  -3  550.14   36.70
   1   1   3  544.05   38.30
   1   1   3  571.24   38.10
   1   1   3  559.04   36.70
  -2  -1  -3  255.47   23.70
  -2  -1  -3  336.77   23.20
  -2  -1  -3  324.37   22.30
   2   1   3  336.27   22.60
   2   1   3  263.27   23.90
  -3  -1  -3  911.51   66.19
  -3  -1  -3 1043.30   67.89
  -3  -1  -3 1047.30   67.59
  -3  -1  -3  833.12   68.59
   3   1   3  776.22   68.09
   3   1   3 1038.80   67.19
  -4  -1  -3   98.69   10.90
  -4  -1  -3   87.49    8.80
  -4  -1  -3   99.69   12.30
   4   1   3   81.29   10.80
   4   1   3   98.29    9.60
   4   1   3  100.39   10.00
  -5  -1  -3 1055.29   72.89
  -5  -1  -3 1109.19   72.89
  -5  -1  -3  903.01   70.49
  -5  -1  -3  798.42   73.69
   5   1   3 1019.70   73.89
   5   1   3  977.50   71.29
   5   1   3 1030.80   72.09
  -6  -1  -3   22.00    7.10
  -6  -1  -3    4.20    5.80
  -6  -1  -3    7.20    4.10
   6   1   3   10.50    5.60
   6   1   3    6.80    4.10
  -7  -1  -3   86.79   12.60
  -7  -1  -3   63.09   13.50
   7   1   3   89.99   12.80
   7   1   3  118.09   13.30
  -8  -1  -3   38.00   12.80
   8   1   3   25.40    8.10
  -9  -1  -3   31.60   12.60
   9   1   3   65.29   10.20
 -10  -1  -3   24.10   11.50
  10   1   3   20.90    5.60
 -11  -1  -3   26.50   10.90
 -10   2   3    1.80    3.90
 -10   2   3   -1.40    5.50
  -9   2   3   11.50    7.30
  -9   2   3    7.10    5.00
  -8   2   3  -10.10    4.00
  -8   2   3    2.80    5.10
   7  -2  -3  250.47   25.70
  -7   2   3  283.77   27.00
  -7   2   3  293.37   25.90
  -7   2   3  261.57   28.10
   6  -2  -3   56.99   10.40
  -6   2   3   56.19   11.20
  -6   2   3   56.79   10.70
  -6   2   3   56.19   11.20
   5  -2  -3 1439.36  102.99
  -5   2   3 1359.96  101.79
  -5   2   3 1441.26  104.89
  -5   2   3 1416.06  104.19
   4  -2  -3   61.99    6.90
   4  -2  -3   46.80    7.50
   4  -2  -3   57.29    8.80
  -4   2   3   51.89    6.50
  -4   2   3   59.39    9.10
  -4   2   3   49.40    8.90
  -4   2   3   55.19    7.70
   3  -2  -3  179.38   16.70
   3  -2  -3  198.88   16.00
   3  -2  -3  184.08   16.70
  -3   2   3  197.28   17.80
  -3   2   3  177.88   17.70
  -3   2   3  188.98   16.10
   2  -2  -3   69.09    7.30
   2  -2  -3   76.79    8.30
  -2   2   3   79.39    8.90
  -2   2   3   82.29    9.70
  -2   2   3   73.69    7.60
   1  -2  -3 3725.23  286.37
   1  -2  -3 4535.25  287.27
  -1   2   3 4063.49  286.17
  -1   2   3 4350.76  287.27
  -1   2   3 3911.21  286.07
  -1   2   3 4390.46  288.57
   0  -2  -3  141.79   12.30
   0   2   3  151.48   11.70
   0   2   3  152.88   12.30
   0   2   3  148.69   13.00
  -1  -2  -3  114.99    8.90
  -1  -2  -3  113.99    9.10
  -1  -2  -3  106.69   10.30
   1   2   3  138.59   10.70
   1   2   3  142.99   10.20
   1   2   3  138.29   11.20
  -2  -2  -3    2.70    2.70
  -2  -2  -3    2.10    2.90
   2   2   3    1.70    1.60
   2   2   3   -0.20    2.30
  -3  -2  -3    1.00    2.80
  -3  -2  -3    1.60    3.30
   3   2   3    0.10    2.50
   3   2   3    4.40    2.30
  -4  -2  -3   13.70    2.50
  -4  -2  -3   18.00    4.60
  -4  -2  -3    8.70    5.20
  -4  -2  -3   15.80    6.30
   4   2   3   17.90    4.20
   4   2   3   17.70    5.80
  -5  -2  -3  303.37   22.60
  -5  -2  -3  214.88   18.00
  -5  -2  -3  198.68   22.70
  -5  -2  -3  246.38   20.70
   5   2   3  236.08   20.00
   5   2   3  267.87   19.90
   5   2   3  206.28   21.60
  -6  -2  -3   -0.90    3.00
  -6  -2  -3   -0.30    4.60
  -6  -2  -3   -2.20    3.80
   6   2   3    2.60    3.70
   6   2   3    4.80    3.50
  -7  -2  -3  136.49   19.40
  -7  -2  -3  137.09   15.80
   7   2   3  107.99   14.70
   7   2   3  134.49   14.50
  -8  -2  -3    1.00    6.30
   8   2   3    7.30    5.00
  -9  -2  -3   33.10   13.30
   9   2   3   40.50   10.00
 -10  -2  -3    4.50    8.40
  10   2   3   19.40    5.30
 -11  -2  -3   14.30    7.70
  11   2   3    8.30    5.30
  -9   3   3   -2.10    4.50
  -9   3   3   -6.70    4.40
  -8   3   3   -2.90    4.70
  -8   3   3    1.30    5.80
  -8   3   3    6.00    6.00
   7  -3  -3   40.60   10.70
  -7   3   3   50.79   10.70
  -7   3   3   38.70   10.80
  -7   3   3   42.70   11.20
   6  -3  -3  134.59   15.80
  -6   3   3   96.89   14.90
  -6   3   3  104.39   13.50
  -6   3   3  121.59   15.80
   5  -3  -3  441.46   34.00
  -5   3   3  358.86   31.90
  -5   3   3  427.56   34.90
  -5   3   3  355.76   34.10
   4  -3  -3   35.70    9.50
   4  -3  -3   27.60    5.40
   4  -3  -3   40.00    9.60
  -4   3   3   27.60    7.20
  -4   3   3   27.60    6.70
  -4   3   3   18.50    7.00
   3  -3  -3   96.19   10.50
   3  -3  -3   99.79   11.20
   3  -3  -3   98.59   10.70
  -3   3   3  118.99   11.70
  -3   3   3  105.09   12.30
  -3   3   3   84.39    9.70
   2  -3  -3  302.07   22.90
   2  -3  -3  280.37   22.60
  -2   3   3  258.77   21.60
  -2   3   3  301.87   22.70
  -2   3   3  265.87   24.10
   1  -3  -3  539.05   41.80
   1  -3  -3  656.23   43.60
  -1   3   3  518.95   43.70
  -1   3   3  551.14   41.20
  -1   3   3  656.73   42.00
   0  -3  -3  328.67   24.80
   0  -3  -3  312.57   24.60
   0  -3  -3  334.97   26.70
   0   3   3  379.96   24.90
   0   3   3  336.57   26.80
   0   3   3  369.96   24.40
  -1  -3  -3   31.00    5.10
  -1  -3  -3   27.40    3.40
  -1  -3  -3   24.30    3.90
  -1  -3  -3   27.50    3.20
   1   3   3   31.00    5.40
   1   3   3   30.80    4.80
  -2  -3  -3    9.50    3.50
  -2  -3  -3   11.20    3.20
   2   3   3    7.90    2.30
   2   3   3    3.90    2.90
   2   3   3    6.20    1.90
  -3  -3  -3   31.40    6.60
  -3  -3  -3   37.20    5.70
   3   3   3   38.90    4.40
   3   3   3   30.40    5.80
  -4  -3  -3  224.08   18.00
  -4  -3  -3  186.58   19.60
  -4  -3  -3  223.78   17.70
   4   3   3  190.18   16.10
   4   3   3  174.48   18.10
  -5  -3  -3    0.50    4.00
  -5  -3  -3   -2.50    4.40
  -5  -3  -3    1.10    2.80
   5   3   3    1.30    2.80
   5   3   3    4.40    3.40
  -6  -3  -3   78.49   14.10
  -6  -3  -3   93.19   11.80
   6   3   3   86.99   10.30
   6   3   3   98.79   12.40
  -7  -3  -3   -9.70    6.50
  -7  -3  -3    7.20    5.20
   7   3   3    1.80    4.00
   7   3   3    4.00    4.70
  -8  -3  -3   49.00    9.50
  -8  -3  -3   51.79   14.10
   8   3   3   36.90    8.70
   8   3   3   30.70    9.00
  -9  -3  -3   59.29   16.50
   9   3   3   68.49   11.10
 -10  -3  -3   25.70   12.00
  10   3   3   23.20    6.70
 -11  -3  -3    5.10    6.00
  11   3   3   12.30    4.70
  -9   4   3   21.20    6.60
  -8   4   3    9.40    6.20
  -8   4   3   16.80    7.70
   7  -4  -3  219.28   24.00
  -7   4   3  247.98   26.20
  -7   4   3  246.48   23.20
  -7   4   3  220.18   25.20
   6  -4  -3  106.39   14.10
  -6   4   3  112.59   13.30
  -6   4   3   80.79   13.90
  -6   4   3   83.39   13.90
   5  -4  -3 1187.28   90.39
  -5   4   3 1236.28   88.99
  -5   4   3 1227.18   91.09
  -5   4   3 1223.18   92.59
   4  -4  -3   62.89    8.90
   4  -4  -3   58.89    9.90
  -4   4   3   53.89    8.20
  -4   4   3   67.89   11.00
  -4   4   3   60.99    9.30
   3  -4  -3  140.39   15.30
   3  -4  -3  171.28   16.20
   3  -4  -3  165.48   16.00
  -3   4   3  190.48   16.00
  -3   4   3  152.38   14.50
  -3   4   3  149.39   17.00
   2  -4  -3   72.19    8.90
   2  -4  -3   67.39    8.50
  -2   4   3   82.59    7.90
  -2   4   3   51.29    9.10
  -2   4   3   66.29    7.40
   1  -4  -3 1251.77   99.89
   1  -4  -3 1523.05  102.49
  -1   4   3 1429.06  102.79
  -1   4   3 1507.55   99.89
  -1   4   3 1559.54   99.39
  -1   4   3 1306.17   99.29
   0  -4  -3 4327.87  302.47
   0  -4  -3 4127.09  305.17
   0   4   3 4440.86  302.17
   0   4   3 4345.57  304.97
   0   4   3 4676.53  302.07
  -1  -4  -3   18.00    3.20
  -1  -4  -3   18.40    5.30
  -1  -4  -3   15.90    3.00
  -1  -4  -3   19.20    3.90
   1   4   3   16.70    2.80
   1   4   3   16.00    3.10
   1   4   3   23.60    5.50
  -2  -4  -3  290.07   24.60
  -2  -4  -3  291.97   23.10
  -2  -4  -3  255.57   21.80
   2   4   3  281.77   20.90
   2   4   3  265.17   23.70
   2   4   3  308.07   21.50
   2   4   3  323.97   22.30
  -3  -4  -3  345.17   30.10
  -3  -4  -3  371.46   30.70
  -3  -4  -3  311.47   27.90
   3   4   3  358.46   30.10
   3   4   3  361.16   27.00
   3   4   3  438.26   26.80
  -4  -4  -3    4.40    4.10
  -4  -4  -3    5.00    3.70
  -4  -4  -3   -0.50    4.00
   4   4   3    3.10    3.50
   4   4   3    2.30    2.50
  -5  -4  -3   -1.70    4.50
  -5  -4  -3   -1.50    3.50
   5   4   3    0.30    2.80
   5   4   3    5.30    2.90
  -6  -4  -3   59.99   14.30
  -6  -4  -3   59.09    9.50
   6   4   3   62.39    9.80
   6   4   3   47.90    8.00
  -7  -4  -3   -1.50    7.70
  -7  -4  -3   -1.20    5.10
   7   4   3   -1.30    4.80
   7   4   3    7.60    5.00
  -8  -4  -3  135.79   16.60
  -8  -4  -3  142.89   21.20
   8   4   3  128.09   15.50
   8   4   3  154.38   17.90
  -9  -4  -3   73.49   18.90
   9   4   3   81.59   12.30
 -10  -4  -3   24.30    9.50
  10   4   3   47.20    8.80
 -11  -4  -3   -6.70    5.90
  11   4   3   11.80    5.30
  -9   5   3    4.10    4.90
  -8   5   3   24.60    8.10
  -8   5   3   16.90    8.20
  -7   5   3   15.40    7.60
  -7   5   3    2.20    5.50
   6  -5  -3  444.56   39.70
  -6   5   3  472.75   42.10
  -6   5   3  468.15   38.20
   5  -5  -3   20.80    8.10
  -5   5   3   22.20    7.30
  -5   5   3   21.50    9.00
   4  -5  -3  180.88   17.90
   4  -5  -3  170.18   17.70
  -4   5   3  167.88   16.10
  -4   5   3  162.08   16.70
  -4   5   3  142.19   18.80
   3  -5  -3  136.99   14.10
   3  -5  -3  123.99   14.20
  -3   5   3  120.19   12.40
  -3   5   3  111.99   14.90
   2  -5  -3   63.39    9.30
   2  -5  -3   61.49    8.70
  -2   5   3   71.59    7.10
  -2   5   3   59.29    6.80
  -2   5   3   55.29    7.10
  -2   5   3   63.79   10.10
   1  -5  -3   36.20    6.20
   1  -5  -3   28.20    7.10
  -1   5   3   26.80    4.10
  -1   5   3   37.40    3.60
  -1   5   3   24.60    7.30
  -1   5   3   28.00    4.80
   0  -5  -3  592.64   52.29
   0  -5  -3  688.53   49.50
   0   5   3  660.33   51.99
   0   5   3  721.83   49.00
   0   5   3  746.43   49.00
  -1  -5  -3   64.59    6.60
  -1  -5  -3   57.89    5.80
  -1  -5  -3   45.80    8.40
   1   5   3   51.89    7.90
   1   5   3   56.59    5.80
   1   5   3   64.09    6.00
  -2  -5  -3  155.28   17.40
  -2  -5  -3  180.18   15.40
  -2  -5  -3  193.58   16.20
   2   5   3  191.78   16.00
   2   5   3  189.88   14.70
   2   5   3  187.18   14.20
  -3  -5  -3  218.58   20.70
  -3  -5  -3  229.38   21.80
  -3  -5  -3  206.38   18.90
   3   5   3  254.07   18.30
   3   5   3  197.48   20.40
   3   5   3  262.77   18.60
   3   5   3  227.78   17.60
  -4  -5  -3   53.19    9.40
  -4  -5  -3   31.80    8.50
  -4  -5  -3   35.90    9.60
  -4  -5  -3   32.60    6.70
   4   5   3   24.80    7.40
   4   5   3   35.20    5.10
   4   5   3   41.40    4.00
  -5  -5  -3    6.10    4.10
  -5  -5  -3    1.00    5.50
  -5  -5  -3   13.60    6.30
   5   5   3   10.70    4.00
   5   5   3    1.70    3.40
  -6  -5  -3   37.60   10.20
  -6  -5  -3   26.60    8.40
  -6  -5  -3   22.20    9.60
   6   5   3   33.40    7.30
   6   5   3   34.80    8.90
  -7  -5  -3   10.60   10.10
  -7  -5  -3   25.00    8.90
  -7  -5  -3   35.20    9.60
   7   5   3   32.70    7.50
   7   5   3   32.40    9.50
  -8  -5  -3    7.60    5.40
  -8  -5  -3    0.80    6.90
  -8  -5  -3    8.90    6.10
   8   5   3   -4.60    3.50
   8   5   3    0.40    4.30
  -9  -5  -3   19.90   11.00
   9   5   3   19.00    6.90
 -10  -5  -3  118.29   19.60
  10   5   3   93.79   12.80
 -11  -5  -3   -6.10    5.00
  11   5   3   -3.00    4.10
  -8   6   3    8.30    5.90
  -8   6   3   21.80    6.00
  -7   6   3  105.19   16.10
  -7   6   3   83.19   11.60
   6  -6  -3    6.60    6.90
  -6   6   3   14.40    7.20
  -6   6   3   10.40    5.50
   5  -6  -3   52.49   10.30
  -5   6   3   58.89   11.90
  -5   6   3   44.80    8.60
   4  -6  -3   68.19   11.00
   4  -6  -3   72.29   11.80
  -4   6   3   72.69   13.00
  -4   6   3   71.29   10.30
   3  -6  -3  261.07   24.20
   3  -6  -3  223.98   22.30
  -3   6   3  241.88   20.80
  -3   6   3  248.88   24.90
   2  -6  -3  317.67   26.00
   2  -6  -3  312.27   28.10
  -2   6   3  290.77   28.30
  -2   6   3  318.17   24.80
   1  -6  -3    6.00    4.70
   1  -6  -3   13.30    5.00
  -1   6   3    5.60    5.20
  -1   6   3    5.80    2.30
  -1   6   3    5.50    3.50
   0  -6  -3   38.90    9.60
   0  -6  -3   36.90    6.00
   0   6   3   39.20    8.50
   0   6   3   41.30    4.60
   0   6   3   35.90    5.00
  -1  -6  -3   49.00    9.30
  -1  -6  -3   45.20    5.10
  -1  -6  -3   69.99    7.10
   1   6   3   60.79    6.00
   1   6   3   48.60    5.70
   1   6   3   55.19    8.70
  -2  -6  -3  211.48   19.00
  -2  -6  -3  243.08   19.00
  -2  -6  -3  196.38   21.70
   2   6   3  253.37   17.80
   2   6   3  233.78   18.10
   2   6   3  229.98   19.80
  -3  -6  -3   42.90    7.80
  -3  -6  -3   48.60    7.10
  -3  -6  -3   45.60    9.20
   3   6   3   47.20    5.60
   3   6   3   60.89    6.40
   3   6   3   61.09    7.00
  -4  -6  -3   14.10    5.10
  -4  -6  -3   20.00    7.40
  -4  -6  -3    8.70    6.80
   4   6   3   15.70    3.50
   4   6   3    8.80    3.20
   4   6   3   11.10    5.20
  -5  -6  -3    4.00    5.60
  -5  -6  -3    1.00    4.10
  -5  -6  -3    2.00    4.60
   5   6   3    5.30    3.70
   5   6   3    4.10    4.30
  -6  -6  -3   26.80    9.40
  -6  -6  -3   33.30    9.00
  -6  -6  -3   34.80   10.60
   6   6   3   14.20    7.00
   6   6   3   25.30    6.10
  -7  -6  -3  216.78   25.80
  -7  -6  -3  173.88   20.20
  -7  -6  -3  190.38   22.30
   7   6   3  210.58   18.90
   7   6   3  226.18   23.00
  -8  -6  -3   71.59   12.00
  -8  -6  -3   49.90   16.40
  -8  -6  -3   55.59   11.80
   8   6   3   77.09   12.50
   8   6   3   67.59   10.30
  -9  -6  -3   -5.50    5.00
   9   6   3   -2.70    3.70
 -10  -6  -3   60.29   18.20
  10   6   3   56.09    8.60
 -11  -6  -3   -7.50    4.90
  11   6   3    8.80    4.30
  -8   7   3   -9.20    3.50
  -8   7   3   -1.30    5.10
  -7   7   3   15.90    5.20
  -7   7   3   24.80    8.40
   6  -7  -3    6.60    7.10
  -6   7   3   15.70    6.20
  -6   7   3   13.90    7.30
   5  -7  -3   14.60    6.10
  -5   7   3   -0.40    5.40
  -5   7   3   12.80    6.00
   4  -7  -3  366.26   34.30
   4  -7  -3  337.27   32.00
  -4   7   3  395.76   35.40
   3  -7  -3   29.00    8.70
   3  -7  -3   41.20    9.60
  -3   7   3   49.40   12.20
  -3   7   3   35.90    7.50
   2  -7  -3  151.98   16.10
   2  -7  -3  147.89   17.90
  -2   7   3  146.39   18.30
  -2   7   3  177.68   15.00
   1  -7  -3   56.09    8.70
   1  -7  -3   56.79   10.20
  -1   7   3   50.69   10.00
  -1   7   3   57.79    7.10
   0  -7  -3  218.38   25.30
   0  -7  -3  280.27   22.20
   0   7   3  270.67   24.90
   0   7   3  289.27   21.20
  -1  -7  -3  228.88   25.10
  -1  -7  -3  284.07   21.40
   1   7   3  250.27   20.20
   1   7   3  255.37   20.00
   1   7   3  273.57   23.70
  -2  -7  -3  284.07   23.90
  -2  -7  -3  265.77   27.70
  -2  -7  -3  319.67   24.30
   2   7   3  295.67   23.30
   2   7   3  312.37   22.90
   2   7   3  317.77   25.80
  -3  -7  -3  100.59   14.30
  -3  -7  -3   86.99   11.50
  -3  -7  -3  117.99   11.40
   3   7   3   91.79    9.20
   3   7   3  108.49   11.30
  -4  -7  -3    5.00    4.50
  -4  -7  -3    3.80    4.50
  -4  -7  -3    7.20    6.40
   4   7   3    3.50    2.90
  -5  -7  -3   -2.10    4.30
  -5  -7  -3    6.20    4.90
  -5  -7  -3    7.10    5.40
   5   7   3    6.20    3.70
  -6  -7  -3   20.40    7.80
  -6  -7  -3   24.60    7.80
  -6  -7  -3   32.50   10.90
   6   7   3   16.30    7.10
   6   7   3   14.60    5.20
  -7  -7  -3   52.39   14.60
  -7  -7  -3   51.79   12.50
  -7  -7  -3   41.80   12.00
   7   7   3   61.89   11.60
   7   7   3   51.89    8.10
  -8  -7  -3   18.10    7.00
  -8  -7  -3   31.70   11.90
  -8  -7  -3   16.40    8.30
   8   7   3   21.00    7.60
   8   7   3   30.50    8.00
  -9  -7  -3   49.70   16.60
   9   7   3   29.80    8.20
 -10  -7  -3    6.70    7.10
  10   7   3    9.20    4.60
 -11  -7  -3   -2.00    5.50
  11   7   3    4.70    4.70
  -7   8   3   -7.90    4.60
  -7   8   3   -3.10    3.60
   6  -8  -3   -0.10    5.70
  -6   8   3    0.50    4.90
  -6   8   3    6.70    4.40
   5  -8  -3   18.10    7.30
  -5   8   3    4.40    4.10
  -5   8   3   13.80    7.80
   4  -8  -3   15.30    7.30
   4  -8  -3   22.40   10.60
  -4   8   3    2.80    5.60
   3  -8  -3   19.10    7.20
   3  -8  -3   20.30    9.20
  -3   8   3   10.70    4.90
  -3   8   3    5.30    6.40
   2  -8  -3  737.53   55.69
   2  -8  -3  618.54   50.09
  -2   8   3  614.24   48.20
  -2   8   3  658.93   53.79
   1  -8  -3    8.90    6.90
   1  -8  -3    8.50    5.30
  -1   8   3    6.30    3.70
  -1   8   3    7.10    6.20
   0  -8  -3   35.20    7.50
   0  -8  -3   37.00   11.20
   0   8   3   38.80    5.70
   0   8   3   36.50    9.60
  -1  -8  -3    7.90    3.90
  -1  -8  -3    1.30    5.20
   1   8   3    2.60    4.60
   1   8   3    5.80    3.20
  -2  -8  -3  220.18   18.90
  -2  -8  -3  191.68   23.00
   2   8   3  206.48   20.20
   2   8   3  219.78   17.30
  -3  -8  -3  127.99   13.40
  -3  -8  -3  139.89   17.50
   3   8   3  120.09   13.90
   3   8   3  140.99   11.90
  -4  -8  -3   28.00    9.50
  -4  -8  -3    4.20    5.60
  -4  -8  -3   24.80    6.60
   4   8   3   19.70    4.50
  -5  -8  -3   17.50    6.40
  -5  -8  -3    8.30    8.00
  -5  -8  -3   14.80    7.40
   5   8   3   20.90    5.30
  -6  -8  -3   20.30    7.70
  -6  -8  -3    1.70    7.00
  -6  -8  -3   17.40    8.10
   6   8   3   12.50    4.40
  -7  -8  -3    4.80    6.30
  -7  -8  -3   24.30    7.70
  -7  -8  -3   11.40    7.60
   7   8   3   13.00    5.10
  -8  -8  -3    8.80    7.10
  -8  -8  -3   10.90    9.30
  -8  -8  -3    3.30    6.00
   8   8   3    8.90    5.30
  -9  -8  -3    2.40    6.20
  -9  -8  -3   -3.70    6.50
   9   8   3   -4.40    3.40
 -10  -8  -3    0.70    5.30
  10   8   3    8.70    4.20
  -6   9   3   11.80    4.20
  -6   9   3   -0.80    4.40
   5  -9  -3    7.70    6.20
  -5   9   3    9.60    4.80
  -5   9   3    0.60    5.70
   4  -9  -3   -2.50    5.90
  -4   9   3    2.40    5.60
   3  -9  -3    2.40    5.80
   3  -9  -3    5.10    4.90
  -3   9   3    4.40    4.00
  -3   9   3    3.20    6.00
   2  -9  -3  100.59   15.70
   2  -9  -3   84.39   12.10
  -2   9   3   71.99   13.90
  -2   9   3   96.29   10.40
   1  -9  -3    2.40    4.40
   1  -9  -3   -6.70    4.30
  -1   9   3   -1.00    3.00
  -1   9   3    0.30    4.90
   0  -9  -3  189.48   22.40
   0  -9  -3  166.68   17.10
   0   9   3  196.38   15.90
   0   9   3  177.08   20.30
  -1  -9  -3  157.68   21.00
  -1  -9  -3  172.78   15.90
   1   9   3  158.28   13.80
   1   9   3  134.89   17.40
  -2  -9  -3    7.30    7.10
  -2  -9  -3    5.20    4.20
   2   9   3   -1.00    2.90
   2   9   3   -2.60    4.30
  -3  -9  -3    4.40    5.30
  -3  -9  -3    9.70    5.00
   3   9   3    7.20    4.70
   3   9   3    8.20    3.50
  -4  -9  -3   15.20    5.90
  -4  -9  -3   28.90   10.80
   4   9   3   26.60    5.70
  -5  -9  -3   11.60    7.30
  -5  -9  -3    6.00    5.60
   5   9   3   11.50    4.70
  -6  -9  -3   16.50    8.90
  -6  -9  -3    3.60    4.70
  -6  -9  -3    3.80    5.80
   6   9   3   10.60    5.10
  -7  -9  -3  105.29   15.90
  -7  -9  -3   85.19   15.40
  -7  -9  -3   55.69   11.10
   7   9   3   51.59    8.70
  -8  -9  -3   -6.30    5.10
  -8  -9  -3    9.70    6.60
  -8  -9  -3    2.20    6.70
   8   9   3    0.50    3.70
  -9  -9  -3   36.60   13.30
  -9  -9  -3   14.60    7.20
   9   9   3    6.60    4.30
 -10  -9  -3   16.50    7.20
  10   9   3    8.90    4.30
  -6  10   3   -3.50    4.60
  -6  10   3   -2.90    3.20
   5 -10  -3    9.90    5.70
  -5  10   3    4.70    3.80
  -5  10   3   -5.60    4.40
   4 -10  -3   12.00    6.70
  -4  10   3   11.30    6.30
   3 -10  -3   15.00    6.70
   3 -10  -3    2.90    6.90
  -3  10   3    6.30    7.40
  -3  10   3    7.80    4.60
   2 -10  -3   44.20   13.10
   2 -10  -3   40.80   10.10
  -2  10   3   41.70    7.70
  -2  10   3   44.60   12.80
   1 -10  -3    6.40    7.00
   1 -10  -3   10.70    6.40
  -1  10   3    5.90    6.70
  -1  10   3   14.40    5.10
   0 -10  -3    1.40    5.00
   0 -10  -3   -4.30    4.10
   0  10   3    3.10    3.60
   0  10   3    0.20    4.80
  -1 -10  -3    6.10    5.00
  -1 -10  -3    5.40    6.80
   1  10   3   -0.30    4.90
   1  10   3    3.00    2.90
  -2 -10  -3    8.10    4.20
  -2 -10  -3    1.00    5.20
   2  10   3    0.10    3.00
   2  10   3    2.60    4.50
  -3 -10  -3   17.30    8.90
  -3 -10  -3   16.00    6.10
   3  10   3    1.20    4.70
   3  10   3    3.60    2.90
  -4 -10  -3   46.40    8.40
  -4 -10  -3   57.99   15.20
   4  10   3   34.40    6.30
  -5 -10  -3  112.49   18.40
  -5 -10  -3   89.89   12.60
   5  10   3  103.79   10.70
  -6 -10  -3   18.60    6.10
  -6 -10  -3   15.30    8.30
   6  10   3    1.00    3.80
  -7 -10  -3   42.50   13.70
  -7 -10  -3   27.40    9.60
   7  10   3   26.50    6.50
  -8 -10  -3   21.60    7.90
  -8 -10  -3   21.90   11.20
   8  10   3    5.50    4.10
  -9 -10  -3   16.20    7.20
  -9 -10  -3   -5.50    5.80
   9  10   3   -3.20    3.10
 -10 -10  -3   -2.60    5.10
  10  10   3    3.70    6.50
  -5  11   3   17.60    5.50
  -5  11   3   22.50    6.80
   4 -11  -3   13.20    6.70
  -4  11   3    4.80    4.90
  -4  11   3   31.90   10.20
   3 -11  -3   -4.00    5.70
   3 -11  -3   15.20    6.90
  -3  11   3   12.20    5.00
  -3  11   3    6.60    7.50
   2 -11  -3   18.70   10.20
   2 -11  -3    2.30    6.80
  -2  11   3   13.60    8.80
  -2  11   3   13.10    5.30
   1 -11  -3   13.90    9.20
   1 -11  -3   32.00    7.80
  -1  11   3   32.00   10.80
  -1  11   3   37.40    6.80
   0 -11  -3   14.80    9.40
   0 -11  -3    9.80    5.70
   0  11   3    3.30    6.90
   0  11   3    9.10    4.00
  -1 -11  -3   91.99   17.00
  -1 -11  -3   90.29   12.00
   1  11   3  101.39   14.70
   1  11   3  104.29   10.50
  -2 -11  -3   33.60   12.80
  -2 -11  -3   42.30    8.30
   2  11   3   42.00   10.50
   2  11   3   36.80    6.40
  -3 -11  -3   70.59   17.40
  -3 -11  -3   72.79   10.90
   3  11   3   71.39    8.70
  -4 -11  -3    4.40    4.20
  -4 -11  -3    1.90    7.40
   4  11   3    1.30    3.80
  -5 -11  -3    7.90    6.20
  -5 -11  -3   22.00   12.20
   5  11   3   25.50    6.50
  -6 -11  -3   40.00   11.00
  -6 -11  -3   57.19   16.50
   6  11   3   44.80    7.70
  -7 -11  -3   56.49   15.30
  -7 -11  -3   58.79   10.60
   7  11   3   55.89    8.10
  -8 -11  -3    8.60    8.00
  -8 -11  -3   29.20   10.00
   8  11   3   12.40    4.50
  -9 -11  -3   23.40   10.00
   9  11   3    8.10    4.70
   4 -12  -3    5.80    6.80
  -4  12   3   24.40    8.40
  -4  12   3   12.30    4.90
   3 -12  -3   15.80    7.50
   3 -12  -3   10.80   11.30
  -3  12   3    6.60    7.20
   2 -12  -3   -0.60    6.00
   2 -12  -3    3.20    5.10
  -2  12   3    5.70    4.60
  -2  12   3    6.00    7.10
   1 -12  -3   11.50    7.80
   1 -12  -3    7.90    6.60
  -1  12   3   16.60    7.80
  -1  12   3   -0.10    3.50
   0 -12  -3   15.40    7.70
   0 -12  -3   12.50    6.70
   0  12   3    6.80    3.80
   0  12   3    1.80    4.90
  -1 -12  -3   28.70   11.60
  -1 -12  -3   24.20    7.40
   1  12   3   37.40    6.10
   1  12   3   23.20    8.70
  -2 -12  -3    6.70    6.10
  -2 -12  -3   30.10   13.10
   2  12   3   12.70    7.10
   2  12   3   16.60    5.40
  -3 -12  -3   -5.00    4.20
  -3 -12  -3    0.40    7.00
   3  12   3    5.00    3.90
  -4 -12  -3    6.70    8.10
  -4 -12  -3    7.90    5.20
   4  12   3    6.20    3.70
  -5 -12  -3   15.60    7.20
  -5 -12  -3   12.90    9.30
   5  12   3    5.30    4.20
  -6 -12  -3    6.10    7.30
  -6 -12  -3   -4.40    4.70
   6  12   3    5.00    4.40
  -7 -12  -3   -4.30    4.70
  -7 -12  -3   13.20    7.80
   7  12   3    4.60    4.60
  -8 -12  -3   -9.90    6.00
  -8 -12  -3   -4.40    3.90
   8  12   3    6.80    4.00
   2 -13  -3    2.90    5.80
   2 -13  -3  -10.70    5.90
  -2  13   3    0.00    5.30
  -2  13   3   -6.30    2.80
   1 -13  -3   47.80   15.90
   1 -13  -3   25.50    8.40
  -1  13   3   28.10    6.20
  -1  13   3   42.30   13.20
   0 -13  -3   -7.70    4.50
   0 -13  -3    8.90    6.00
   0  13   3    2.80    3.70
   0  13   3    7.70    6.60
  -1 -13  -3    3.50    5.30
  -1 -13  -3   -7.00    5.60
   1  13   3    3.30    5.10
   1  13   3    4.90    3.70
  -2 -13  -3    7.40    6.10
  -2 -13  -3   -1.20    4.80
   2  13   3   -1.00    2.90
  -3 -13  -3    6.40    5.00
  -3 -13  -3   -2.90    6.10
   3  13   3    8.10    4.10
  -4 -13  -3   31.20    9.20
  -4 -13  -3   56.59   17.60
   4  13   3   50.29    7.20
  -5 -13  -3    3.90    5.40
  -5 -13  -3   -0.70    7.60
   5  13   3    8.30    3.70
  -6 -13  -3   -2.00    4.80
  -6 -13  -3    4.00    5.40
   6  13   3    4.70    3.90
  -7 -13  -3   11.20    8.00
  -7 -13  -3    9.50    5.30
   7  13   3    6.20    4.00
   0 -14  -3    1.40    6.10
   0 -14  -3   -0.50    5.50
   0  14   3   -4.30    2.70
   0  14   3    4.30    6.30
  -1 -14  -3   12.50    7.00
  -1 -14  -3   40.30   13.40
   1  14   3   13.10    7.70
   1  14   3   18.70    4.80
  -2 -14  -3   -5.20    4.50
  -2 -14  -3    2.70    5.60
   2  14   3    3.10    3.40
  -3 -14  -3    4.40    5.50
  -3 -14  -3    9.30    6.00
   3  14   3    0.80    3.30
  -4 -14  -3    8.60    6.00
  -4 -14  -3   28.80   13.50
   4  14   3   14.40    4.40
  -5 -14  -3    8.20    5.60
  -5 -14  -3    2.10    5.60
   5  14   3   -1.70    3.10
  -6 -14  -3   12.20    6.70
  -6 -14  -3   -9.50    6.10
   6  14   3   -1.10    2.60
   6  13  -4    9.10    4.70
  -6 -13   4   16.10    8.70
   5  13  -4   20.50    6.40
  -5 -13   4   13.90   10.10
   4  13  -4    1.00    3.40
  -4 -13   4    0.40    6.40
   3  13  -4    2.00    2.90
  -3 -13   4   -4.80    5.00
   2  13  -4   -0.70    3.10
   2  13  -4   11.20    6.00
  -2 -13   4  -10.40    6.60
   1  13  -4   -1.90    5.50
   1  13  -4    2.00    3.80
  -1 -13   4   -3.40    7.50
   0  13  -4   13.50    5.40
   0  13  -4   16.00    7.80
   0 -13   4   14.20    7.90
  -1  13  -4    5.40    5.10
  -1  13  -4   17.30    9.70
   1 -13   4   11.50    8.60
   7  12  -4   52.79    8.20
   6  12  -4    4.60    3.80
  -6 -12   4    8.40    7.80
   5  12  -4   10.70    4.00
  -5 -12   4   -3.20    6.10
   4  12  -4    4.90    4.10
  -4 -12   4    9.10    8.40
   3  12  -4   46.70    7.80
   3  12  -4   72.19   12.50
  -3 -12   4  101.29   18.50
   2  12  -4   50.79    7.80
   2  12  -4   51.99   12.50
  -2 -12   4   76.89   19.60
   1  12  -4    5.00    6.40
   1  12  -4   10.00    4.30
  -1 -12   4   15.10   11.30
   0  12  -4   34.10   11.40
   0  12  -4   34.40    6.00
   0 -12   4   39.80   14.50
  -1  12  -4   -1.80    3.30
  -1  12  -4   12.70    7.60
   1 -12   4   -6.80    6.10
  -2  12  -4   14.00    6.90
  -2  12  -4    4.10    3.70
   2 -12   4    1.60    5.70
  -3  12  -4    7.30    4.20
  -3  12  -4    8.00    5.10
   3 -12   4    0.30    6.40
   8  11  -4   19.80    5.40
   7  11  -4    6.70    4.60
   6  11  -4    4.30    3.70
  -6 -11   4  -10.70    4.90
   5  11  -4   16.60    6.30
  -5 -11   4   30.30   12.60
   4  11  -4   13.40    6.30
  -4 -11   4   12.80    7.60
   3  11  -4    8.70    5.80
   3  11  -4   13.60    6.80
  -3 -11   4    7.30    8.70
   2  11  -4    4.90    4.70
   2  11  -4    2.90    4.90
  -2 -11   4    4.00    6.10
   1  11  -4   32.30    9.90
   1  11  -4   50.19    8.30
  -1 -11   4   45.00   14.30
   0  11  -4   13.30    6.00
   0  11  -4   15.80    8.60
   0 -11   4   23.60   10.10
  -1  11  -4    4.40    5.50
  -1  11  -4   -0.50    3.70
   1 -11   4    1.70    6.40
  -2  11  -4    2.70    6.40
  -2  11  -4   -0.80    4.70
   2 -11   4    2.10    4.60
  -3  11  -4    5.10    5.80
  -3  11  -4   -0.50    3.70
   3 -11   4    5.90    7.10
  -4  11  -4   19.00    6.50
  -4  11  -4   36.60    6.50
   4 -11   4   29.80    9.90
   9  10  -4   11.20    5.20
   8  10  -4    0.80    4.10
   7  10  -4    3.70    4.30
   6  10  -4   10.40    5.80
  -6 -10   4   19.70    9.70
   5  10  -4    4.20    4.00
  -5 -10   4    3.90    7.10
   4  10  -4   17.50    7.00
   4  10  -4    3.30    3.90
  -4 -10   4   -2.70    5.80
   3  10  -4   -3.50    3.70
   3  10  -4    1.00    3.90
  -3 -10   4   -3.00    5.40
   2  10  -4    2.90    5.10
   2  10  -4   -5.40    3.30
  -2 -10   4    1.90    6.30
   1  10  -4   13.90    4.90
   1  10  -4   23.80    7.40
  -1 -10   4   38.30   13.30
   0  10  -4    4.20    4.50
   0  10  -4   -0.80    5.10
   0 -10   4    6.00    7.40
  -1  10  -4   26.00    9.60
  -1  10  -4   37.70    6.80
   1 -10   4   21.80   10.60
  -2  10  -4   23.10    6.10
  -2  10  -4   17.10    8.80
   2 -10   4   17.00   10.00
  -3  10  -4   39.50    7.30
  -3  10  -4   55.79   13.80
   3 -10   4   38.40   12.10
  -4  10  -4   38.40    7.40
  -4  10  -4   74.59   11.50
   4 -10   4   29.50   11.30
  -5  10  -4   57.49    9.10
  -5  10  -4   75.89   12.70
   5 -10   4   87.69   14.30
   9   9  -4    3.50    4.00
  -9  -9   4   11.00    6.20
   8   9  -4   -6.60    3.30
  -8  -9   4    5.20    5.80
   7   9  -4    3.20    4.70
  -7  -9   4   16.60    7.10
  -6  -9   4   65.59   16.20
  -6  -9   4   63.09   16.00
   5   9  -4    3.90    4.70
  -5  -9   4    0.00    5.20
   4   9  -4    7.30    4.50
   4   9  -4   21.90    6.90
  -4  -9   4   11.40    6.60
   3   9  -4   23.90    7.60
   3   9  -4   25.70    6.60
  -3  -9   4   17.10    8.30
  -3  -9   4   29.80    8.40
   2   9  -4   67.79    9.70
   2   9  -4   76.79   11.90
  -2  -9   4   56.19   10.40
  -2  -9   4   77.39   14.30
   1   9  -4    4.30    5.40
   1   9  -4   -1.10    3.70
  -1  -9   4    0.00    5.70
  -1  -9   4    3.60    5.50
   0   9  -4    1.40    3.60
   0   9  -4    2.00    4.50
   0  -9   4   -2.80    5.60
   0  -9   4    4.60    6.10
  -1   9  -4    5.80    4.20
  -1   9  -4   -5.60    3.80
   1  -9   4    0.70    6.40
   1  -9   4   -6.70    5.20
  -2   9  -4    9.20    4.80
  -2   9  -4   10.80    7.20
   2  -9   4    8.40    9.40
  -3   9  -4   73.99    9.90
  -3   9  -4   73.49   14.10
   3  -9   4   84.79   16.60
  -4   9  -4    2.20    4.70
  -4   9  -4    3.00    4.30
   4  -9   4   -3.30    5.10
  -5   9  -4   -6.60    4.20
  -5   9  -4    4.60    3.40
   5  -9   4    3.20    5.00
  -6   9  -4  151.38   18.80
  -6   9  -4  148.59   15.70
  10   8  -4   -7.10    5.20
 -10  -8   4   -3.60    5.50
   9   8  -4   20.70    6.80
  -9  -8   4    6.10    5.70
   8   8  -4   30.30    8.50
  -8  -8   4   32.60   11.90
   7   8  -4    3.00    3.80
  -7  -8   4   12.50    7.50
   6   8  -4    5.20    4.00
  -6  -8   4    6.20    5.50
  -6  -8   4   -4.40    4.20
   5   8  -4    2.10    3.70
  -5  -8   4    7.50    5.40
  -5  -8   4    2.90    4.20
   4   8  -4  134.89   13.10
   4   8  -4   98.79   13.60
  -4  -8   4  120.89   15.00
  -4  -8   4  107.09   13.90
  -4  -8   4  120.79   17.20
   3   8  -4   42.90    7.50
   3   8  -4   59.09   11.50
  -3  -8   4   43.80    8.50
  -3  -8   4   58.39   13.90
   2   8  -4   34.50    6.60
   2   8  -4   32.60    8.80
  -2  -8   4   41.50    7.80
  -2  -8   4   33.60   11.60
   1   8  -4    3.00    4.90
   1   8  -4    5.20    3.90
  -1  -8   4    4.00    5.90
  -1  -8   4    3.60    5.20
   0   8  -4  417.46   31.70
   0   8  -4  349.67   33.70
   0  -8   4  385.26   38.20
   0  -8   4  399.96   32.30
  -1   8  -4    1.80    3.90
  -1   8  -4   -6.20    4.20
   1  -8   4    4.50    5.50
   1  -8   4    2.10    5.90
  -2   8  -4    6.70    5.80
  -2   8  -4   11.80    5.30
   2  -8   4   12.40    6.60
   2  -8   4    6.30    7.30
  -3   8  -4   10.10    5.40
  -3   8  -4    1.80    5.00
   3  -8   4   -1.00    6.70
  -4   8  -4   41.50    7.60
  -4   8  -4   42.50   11.70
   4  -8   4   55.59   15.70
  -5   8  -4   68.79   10.70
  -5   8  -4   65.59   12.50
   5  -8   4   98.09   17.40
  -6   8  -4    3.50    4.20
  -6   8  -4    0.90    3.80
   6  -8   4   -4.70    5.70
  -7   8  -4    6.00    4.10
  -7   8  -4   -0.90    5.00
 -10  -7   4   -6.00    5.30
   9   7  -4   -1.20    4.70
  -9  -7   4   -1.50    4.60
   8   7  -4    7.60    5.80
  -8  -7   4    6.30    7.00
   7   7  -4   25.70    7.50
  -7  -7   4   30.60   11.20
   6   7  -4    4.50    4.90
  -6  -7   4    5.30    5.70
  -6  -7   4    7.10    6.10
   5   7  -4   66.09    9.40
   5   7  -4   47.80   10.00
  -5  -7   4   70.09   12.30
  -5  -7   4   69.89   12.20
  -5  -7   4   66.89   12.50
   4   7  -4   18.80    5.90
   4   7  -4   19.90    6.50
  -4  -7   4   28.50    8.60
  -4  -7   4   33.10   10.40
  -4  -7   4   26.60    6.70
  -4  -7   4   24.70    7.10
   3   7  -4   84.89    9.90
   3   7  -4   72.69   11.10
  -3  -7   4   93.79   14.40
  -3  -7   4  100.19   11.60
  -3  -7   4   79.89   10.70
  -3  -7   4  100.29   10.70
   2   7  -4   26.40    6.30
   2   7  -4   26.20    7.70
  -2  -7   4   33.30   10.00
  -2  -7   4   23.10    6.60
  -2  -7   4   41.10    6.60
  -2  -7   4   21.30    6.00
   1   7  -4   76.49    9.70
   1   7  -4   88.39   11.80
  -1  -7   4   95.49   10.70
  -1  -7   4  111.09   15.50
  -1  -7   4  103.09   11.40
   0   7  -4    6.20    3.50
   0   7  -4    3.40    4.60
   0  -7   4    4.50    4.40
   0  -7   4    4.10    5.70
   0  -7   4    4.60    5.00
  -1   7  -4    5.30    4.80
  -1   7  -4    4.20    4.10
   1  -7   4   11.00    4.80
   1  -7   4    6.80    7.00
   1  -7   4    4.70    4.50
  -2   7  -4   -1.40    4.50
  -2   7  -4    6.30    4.40
   2  -7   4   -2.70    6.30
   2  -7   4    0.10    4.70
  -3   7  -4  119.49   15.50
  -3   7  -4  119.59   12.50
   3  -7   4  137.09   18.20
   3  -7   4   69.49   15.70
  -4   7  -4   -8.50    4.00
  -4   7  -4   -2.10    3.80
   4  -7   4    0.20    5.50
  -5   7  -4   -0.90    5.20
  -5   7  -4    6.40    5.70
   5  -7   4   -6.60    3.90
  -6   7  -4    1.90    4.30
  -6   7  -4    6.00    4.70
   6  -7   4   -1.00    6.10
  -7   7  -4  267.17   25.70
  -7   7  -4  298.37   29.60
  -8   7  -4   -2.00    4.50
 -10  -6   4   13.80    8.30
  -9  -6   4   13.60    7.30
   8   6  -4   36.80    9.10
  -8  -6   4   20.80    9.90
   7   6  -4   47.20   10.80
  -7  -6   4   41.90   13.40
   6   6  -4   35.70    8.60
  -6  -6   4   42.30   10.30
  -6  -6   4   26.70    8.10
  -6  -6   4   39.20   11.50
   5   6  -4    0.10    2.80
   5   6  -4    5.10    4.40
  -5  -6   4   -2.50    3.30
  -5  -6   4    0.80    4.40
  -5  -6   4   -3.30    2.90
  -5  -6   4   -4.60    3.30
   4   6  -4  531.55   46.00
   4   6  -4  561.34   46.40
  -4  -6   4  714.53   51.49
  -4  -6   4  674.93   47.80
  -4  -6   4  616.34   50.39
  -4  -6   4  633.64   47.30
   3   6  -4   76.79   10.30
   3   6  -4   92.69    9.80
   3   6  -4   88.89    9.70
  -3  -6   4   86.79   11.40
  -3  -6   4   99.09   10.80
  -3  -6   4   91.79   13.10
  -3  -6   4   83.49   10.20
   2   6  -4   32.00    5.40
   2   6  -4   42.50    7.50
   2   6  -4   31.90    5.50
  -2  -6   4   30.60    7.00
  -2  -6   4   32.80    6.30
  -2  -6   4   38.80    6.90
  -2  -6   4   38.00    9.90
   1   6  -4   -5.20    1.90
   1   6  -4   -1.00    2.60
   1   6  -4    1.10    3.90
  -1  -6   4   -0.40    2.90
  -1  -6   4   -5.40    2.90
  -1  -6   4    0.30    1.70
  -1  -6   4    1.80    4.60
   0   6  -4   96.99   12.30
   0   6  -4  105.19   10.40
   0   6  -4  105.69   10.50
   0  -6   4  114.89   11.60
   0  -6   4  110.39    9.80
   0  -6   4   75.09   13.90
   0  -6   4  118.29   11.70
  -1   6  -4   61.09    7.50
  -1   6  -4   62.69    6.50
  -1   6  -4   61.99    7.70
  -1   6  -4   56.39    9.50
   1  -6   4   69.59   11.90
   1  -6   4   53.99    7.90
   1  -6   4   48.60    6.50
   1  -6   4   68.19    9.40
  -2   6  -4   19.60    5.20
  -2   6  -4   20.50    7.20
   2  -6   4   22.60    6.80
   2  -6   4   23.00    9.50
   2  -6   4   14.40    6.70
  -3   6  -4   23.50    6.70
  -3   6  -4   32.60    8.40
   3  -6   4   19.70    7.40
   3  -6   4    9.30    7.50
   3  -6   4   20.70    6.80
  -4   6  -4   37.10   10.10
  -4   6  -4   34.80    8.60
   4  -6   4   21.30    9.80
  -5   6  -4    8.30    4.20
  -5   6  -4   23.30    8.30
   5  -6   4   15.50    8.30
  -6   6  -4    2.50    4.20
  -6   6  -4    3.70    5.10
   6  -6   4    5.40    6.10
  -7   6  -4  401.76   35.40
  -7   6  -4  413.06   38.20
 -10  -5   4   20.20   10.60
  -9  -5   4    7.20    8.30
   8   5  -4    9.10    5.00
  -8  -5   4    7.60    8.00
   7   5  -4   -1.70    3.90
  -7  -5   4    7.70    8.10
  -7  -5   4   10.60    6.10
   6   5  -4   70.69    9.90
  -6  -5   4   72.39   10.30
  -6  -5   4   69.89   11.70
  -6  -5   4   70.99   13.70
   5   5  -4   57.39    8.30
   5   5  -4   85.49    9.50
  -5  -5   4   72.49    9.50
  -5  -5   4   48.50   12.70
  -5  -5   4   54.49    9.90
  -5  -5   4   69.99   10.10
   4   5  -4   75.99    9.00
   4   5  -4   76.79    8.80
   4   5  -4   73.09    9.20
  -4  -5   4   64.79   11.30
  -4  -5   4   71.69   11.10
  -4  -5   4   87.09   10.50
  -4  -5   4   73.89    9.50
   3   5  -4  297.47   25.20
   3   5  -4  301.17   25.00
   3   5  -4  324.07   25.80
  -3  -5   4  347.37   28.90
  -3  -5   4  308.17   25.80
  -3  -5   4  322.87   28.20
  -3  -5   4  322.37   25.80
   2   5  -4   36.70    7.90
   2   5  -4   41.20    6.00
   2   5  -4   42.80    6.20
  -2  -5   4   47.10    6.60
  -2  -5   4   44.30    6.90
  -2  -5   4   46.60    7.30
  -2  -5   4   40.30    9.40
   1   5  -4  212.28   18.10
   1   5  -4  232.28   18.20
   1   5  -4  223.98   19.70
  -1  -5   4  204.48   18.60
  -1  -5   4  240.88   22.40
  -1  -5   4  241.48   19.10
   0   5  -4   29.20    5.50
   0   5  -4   33.90    5.70
   0   5  -4   42.10    7.80
   0  -5   4   34.60    4.70
   0  -5   4   37.90    9.90
   0  -5   4   40.30    7.30
   0  -5   4   33.30    6.70
  -1   5  -4   65.89    6.90
  -1   5  -4   55.69    9.10
  -1   5  -4   52.29    7.30
  -1   5  -4   64.49    7.40
   1  -5   4   71.29    8.90
   1  -5   4   50.09   11.80
   1  -5   4   58.69    6.40
   1  -5   4   59.09    8.10
  -2   5  -4    1.20    2.00
  -2   5  -4    3.70    2.90
  -2   5  -4   -1.90    3.00
  -2   5  -4    0.40    2.40
   2  -5   4   -1.40    4.00
   2  -5   4    3.00    5.00
   2  -5   4    2.80    3.40
  -3   5  -4   -2.90    3.50
  -3   5  -4    0.40    3.80
  -3   5  -4    1.70    2.70
  -3   5  -4   -1.70    2.50
   3  -5   4    0.40    3.30
   3  -5   4    0.80    4.50
   3  -5   4   -2.60    4.00
  -4   5  -4   36.00    6.60
  -4   5  -4   25.30    6.70
  -4   5  -4   32.60    9.00
   4  -5   4   32.70    8.70
   4  -5   4   33.20   10.90
   4  -5   4   25.30    7.90
  -5   5  -4  124.89   13.90
  -5   5  -4  124.19   15.80
   5  -5   4   95.99   14.20
   5  -5   4  136.89   17.80
  -6   5  -4   87.89   13.80
  -6   5  -4  100.59   12.40
   6  -5   4   83.79   14.90
  -7   5  -4   16.50    6.70
  -7   5  -4   33.40    8.10
   7  -5   4    3.70    7.00
 -10  -4   4    5.50    6.50
  -9  -4   4   -2.50    4.10
  -8  -4   4   -2.70    5.30
  -8  -4   4   -5.30    3.90
   7   4  -4   -3.90    3.30
  -7  -4   4    2.60    5.90
  -7  -4   4   19.30    7.50
   6   4  -4  351.76   33.90
   6   4  -4  416.16   33.30
  -6  -4   4  453.85   34.30
  -6  -4   4  429.06   39.10
   5   4  -4  255.07   20.80
   5   4  -4  250.17   21.40
   5   4  -4  222.58   20.80
  -5  -4   4  285.47   23.20
  -5  -4   4  263.47   23.00
  -5  -4   4  243.28   21.60
  -5  -4   4  194.58   24.00
   4   4  -4   22.20    5.90
   4   4  -4   20.90    5.60
   4   4  -4   22.50    5.80
  -4  -4   4   29.60    7.30
  -4  -4   4   23.10    7.90
  -4  -4   4   17.30    5.20
  -4  -4   4   22.70    6.10
   3   4  -4 1279.17   88.89
   3   4  -4 1232.28   89.09
   3   4  -4 1215.88   88.79
  -3  -4   4 1310.87   91.59
  -3  -4   4 1293.37   89.79
  -3  -4   4 1167.68   91.89
  -3  -4   4 1257.57   89.59
   2   4  -4   42.40    5.90
   2   4  -4   32.80    6.70
   2   4  -4   41.50    5.60
  -2  -4   4   33.40    6.90
  -2  -4   4   47.60    8.10
  -2  -4   4   38.70    6.10
  -2  -4   4   44.40    6.50
   1   4  -4    2.10    2.20
   1   4  -4    5.30    4.00
   1   4  -4    1.20    2.40
  -1  -4   4    2.60    2.30
  -1  -4   4    2.90    3.00
  -1  -4   4    3.20    3.90
  -1  -4   4    0.70    2.60
   0   4  -4   -1.20    2.50
   0   4  -4    2.40    2.00
   0   4  -4    5.90    4.10
   0  -4   4    1.00    2.30
   0  -4   4    3.00    4.20
   0  -4   4    1.30    1.80
   0  -4   4    5.70    3.60
  -1   4  -4  219.98   18.80
  -1   4  -4  267.97   19.20
  -1   4  -4  201.58   19.80
  -1   4  -4  252.47   19.30
   1  -4   4  228.98   18.60
   1  -4   4  252.87   20.00
   1  -4   4  244.98   19.70
   1  -4   4  182.58   21.30
  -2   4  -4   63.59    7.50
  -2   4  -4   60.39    7.20
  -2   4  -4   61.29    7.60
  -2   4  -4   53.79    8.50
   2  -4   4   55.49    8.20
   2  -4   4   63.69    8.40
   2  -4   4   49.40   10.00
  -3   4  -4  448.16   36.50
  -3   4  -4  477.35   35.10
  -3   4  -4  448.96   35.10
  -3   4  -4  450.85   34.80
   3  -4   4  462.65   36.20
   3  -4   4  347.67   37.50
   3  -4   4  499.45   36.60
  -4   4  -4  218.78   18.80
  -4   4  -4  213.18   18.50
  -4   4  -4  166.78   16.90
  -4   4  -4  182.68   19.00
   4  -4   4  204.98   19.20
   4  -4   4  154.28   20.00
   4  -4   4  174.48   18.40
  -5   4  -4    3.20    3.50
  -5   4  -4    1.20    4.30
  -5   4  -4   -1.00    3.20
   5  -4   4   -0.50    2.70
   5  -4   4   -0.60    5.70
  -6   4  -4   40.90    9.80
  -6   4  -4   37.90    8.50
  -6   4  -4   36.60    9.00
   6  -4   4   30.00    8.90
   6  -4   4   36.60   10.40
  -7   4  -4  145.49   21.70
  -7   4  -4  193.78   18.70
  -7   4  -4  162.28   19.30
   7  -4   4  177.88   21.20
 -10  -3   4   10.10    8.90
  -9  -3   4   -2.00    5.60
  -9  -3   4    7.20    5.30
  -8  -3   4    0.10    4.70
  -8  -3   4   -1.00    6.00
   7   3  -4   83.29   12.40
  -7  -3   4   88.09   15.90
  -7  -3   4  116.39   13.50
   6   3  -4  263.57   21.30
   6   3  -4  253.37   21.90
   6   3  -4  228.08   21.40
  -6  -3   4  248.58   22.30
  -6  -3   4  220.88   26.10
  -6  -3   4  225.28   20.60
   5   3  -4   20.50    5.80
   5   3  -4   19.20    5.70
   5   3  -4   20.20    5.70
  -5  -3   4   29.10    7.30
  -5  -3   4   13.00    6.30
  -5  -3   4   20.10    6.00
  -5  -3   4   20.50    5.60
   4   3  -4  225.28   18.30
   4   3  -4  186.78   17.70
   4   3  -4  225.78   18.20
  -4  -3   4  201.08   21.50
  -4  -3   4  198.48   18.40
  -4  -3   4  240.08   19.50
  -4  -3   4  219.78   19.10
   3   3  -4 3017.10  208.58
   3   3  -4 2995.50  208.58
   3   3  -4 2974.20  208.58
  -3  -3   4 3120.89  209.18
  -3  -3   4 2956.90  209.88
  -3  -3   4 2982.40  209.28
  -3  -3   4 2948.91  211.88
   2   3  -4  540.95   38.90
   2   3  -4  535.35   39.30
   2   3  -4  545.65   38.90
  -2  -3   4  504.35   41.10
  -2  -3   4  521.15   40.60
  -2  -3   4  554.34   39.60
  -2  -3   4  522.25   39.30
   1   3  -4  114.39    9.50
   1   3  -4   94.29    9.80
   1   3  -4  110.29    9.20
  -1  -3   4   90.49    9.10
  -1  -3   4   99.49    9.50
  -1  -3   4   99.99   11.10
  -1  -3   4   82.19    9.70
   0   3  -4    4.70    2.40
   0   3  -4   -1.20    2.30
   0   3  -4   -2.70    2.40
   0  -3   4   -4.10    2.50
   0  -3   4    1.40    2.90
   0  -3   4   -2.10    1.40
   0  -3   4    1.30    2.40
  -1   3  -4   -1.00    2.90
  -1   3  -4   -2.20    1.80
  -1   3  -4    2.00    2.90
   1  -3   4   -2.70    2.80
   1  -3   4    0.90    1.60
   1  -3   4   -0.10    2.50
   1  -3   4    1.60    3.80
  -2   3  -4  279.77   22.20
  -2   3  -4  270.17   21.70
  -2   3  -4  324.17   23.90
  -2   3  -4  282.87   22.10
   2  -3   4  230.78   24.40
   2  -3   4  272.37   22.70
   2  -3   4  273.07   22.60
  -3   3  -4  301.97   26.30
  -3   3  -4  299.77   25.20
  -3   3  -4  336.87   26.10
  -3   3  -4  324.87   25.80
   3  -3   4  305.17   26.20
   3  -3   4  301.37   28.50
   3  -3   4  339.67   26.70
  -4   3  -4   35.60    7.20
  -4   3  -4   40.80    7.50
  -4   3  -4   33.80    7.70
  -4   3  -4   34.40    6.00
   4  -3   4   21.10    8.40
   4  -3   4   33.00    8.60
   4  -3   4   35.10    8.70
  -5   3  -4    3.50    4.20
  -5   3  -4    1.10    4.00
  -5   3  -4    6.00    3.70
  -5   3  -4    4.30    4.20
   5  -3   4    3.60    4.60
   5  -3   4    4.80    4.40
  -6   3  -4  177.58   19.10
  -6   3  -4  178.08   18.90
  -6   3  -4  145.29   16.50
   6  -3   4  182.78   20.60
   6  -3   4  148.19   17.90
  -7   3  -4   14.10    6.00
  -7   3  -4   20.00    7.30
  -7   3  -4    6.40    5.40
   7  -3   4   23.40    8.30
   7  -3   4   15.90    6.50
  -8   3  -4    8.60    6.30
  -9   3  -4    8.00    6.40
 -10  -2   4   10.00    8.20
 -10  -2   4   10.20    5.90
  -9  -2   4   94.69   18.40
  -9  -2   4  154.18   16.70
  -8  -2   4   53.49   15.20
  -8  -2   4   42.70   10.50
  -7  -2   4  159.38   16.60
  -7  -2   4  107.19   17.90
   6   2  -4   34.50    8.00
   6   2  -4   44.70    7.50
   6   2  -4   43.10    7.70
  -6  -2   4   37.10   10.70
  -6  -2   4   56.09    8.40
  -6  -2   4   32.00    6.40
   5   2  -4  333.57   28.70
   5   2  -4  382.46   28.70
  -5  -2   4  339.57   28.20
  -5  -2   4  335.97   27.60
  -5  -2   4  418.16   30.10
  -5  -2   4  310.37   32.10
  -5  -2   4  366.36   29.10
   4   2  -4  189.78   15.40
   4   2  -4  171.78   15.20
   4   2  -4  163.38   14.90
  -4  -2   4  158.98   14.60
  -4  -2   4  175.38   15.70
  -4  -2   4  149.79   17.50
  -4  -2   4  174.68   15.60
  -4  -2   4  165.98   15.10
   3   2  -4  386.56   30.20
   3   2  -4  390.26   30.30
   3   2  -4  415.26   30.60
  -3  -2   4  396.96   30.70
  -3  -2   4  388.36   30.60
  -3  -2   4  480.95   31.70
  -3  -2   4  412.96   30.80
  -3  -2   4  366.66   33.20
   2   2  -4    2.50    2.50
   2   2  -4    2.30    2.80
   2   2  -4    0.30    1.80
  -2  -2   4   -1.30    2.10
  -2  -2   4    3.50    3.70
  -2  -2   4   -0.10    2.20
  -2  -2   4    0.30    2.20
   1   2  -4  971.80   69.29
   1   2  -4  993.30   69.69
   1   2  -4 1008.90   69.29
  -1  -2   4  999.80   69.49
  -1  -2   4  993.60   70.89
  -1  -2   4  936.51   70.69
  -1  -2   4  993.50   69.49
   0   2  -4  125.19   10.30
   0   2  -4  140.09   10.60
   0   2  -4  133.99   11.30
   0  -2   4  108.19   10.40
   0  -2   4  125.59   12.70
   0  -2   4  125.89   10.60
   0  -2   4  113.09   10.90
  -1   2  -4  167.98   14.30
  -1   2  -4  164.18   13.40
  -1   2  -4  159.08   13.70
   1  -2   4  173.28   14.10
   1  -2   4  170.98   14.20
   1  -2   4  153.68   15.80
   1  -2   4  182.08   14.30
  -2   2  -4   81.19    8.50
  -2   2  -4   76.99    8.70
  -2   2  -4   79.99    8.60
  -2   2  -4   76.29    7.80
   2  -2   4   57.19    9.70
   2  -2   4   94.49    9.30
   2  -2   4   75.19    8.50
  -3   2  -4  161.18   14.80
  -3   2  -4  161.28   14.50
  -3   2  -4  134.59   13.50
  -3   2  -4  167.58   15.10
   3  -2   4  178.78   15.20
   3  -2   4  163.88   15.00
   3  -2   4  130.99   16.10
  -4   2  -4  581.64   43.80
  -4   2  -4  530.65   42.70
  -4   2  -4  572.94   43.10
  -4   2  -4  537.65   42.20
   4  -2   4  513.35   42.90
   4  -2   4  591.04   43.10
   4  -2   4  540.25   45.10
  -5   2  -4    0.70    3.90
  -5   2  -4   -2.10    2.30
  -5   2  -4    2.60    3.80
  -5   2  -4   -1.70    2.60
   5  -2   4    1.10    3.70
   5  -2   4    0.80    3.20
  -6   2  -4  140.99   16.10
  -6   2  -4  150.98   17.60
  -6   2  -4  144.39   15.00
   6  -2   4  115.29   16.40
   6  -2   4  146.39   16.10
  -7   2  -4   17.00    7.60
   7  -2   4   25.70    8.80
   7  -2   4   30.70    9.20
  -8   2  -4   34.90   10.70
   8  -2   4   41.10   10.60
  -9   2  -4   18.90    7.50
 -10   2  -4   73.59   13.50
 -10  -1   4   -3.60    4.50
 -10  -1   4   -7.30    4.20
  -9  -1   4   18.60    6.70
  -9  -1   4    3.20    6.60
  -8  -1   4   82.59   16.60
  -8  -1   4  109.99   14.40
   7   1  -4   88.69   14.50
  -7  -1   4  101.79   12.60
  -7  -1   4   61.59   13.10
   6   1  -4   -4.20    3.30
   6   1  -4    1.50    2.90
  -6  -1   4   -4.90    4.00
  -6  -1   4   -4.00    2.50
  -6  -1   4    6.50    5.80
   5   1  -4  145.69   14.00
   5   1  -4  114.49   13.00
  -5  -1   4  127.59   13.60
  -5  -1   4  115.79   13.00
  -5  -1   4  154.08   17.60
  -5  -1   4  163.58   15.30
   4   1  -4    1.90    3.00
   4   1  -4   -0.10    2.30
  -4  -1   4    2.20    4.00
  -4  -1   4    1.50    2.80
  -4  -1   4    4.90    3.90
  -4  -1   4    3.00    3.30
  -4  -1   4    2.80    2.00
   3   1  -4    1.00    2.20
   3   1  -4    2.40    2.60
   3   1  -4    3.90    3.70
  -3  -1   4    3.00    3.80
  -3  -1   4    1.20    3.00
  -3  -1   4    0.30    1.50
  -3  -1   4    3.80    2.70
  -3  -1   4   -4.30    1.90
   2   1  -4 1648.04  109.89
   2   1  -4 1678.33  109.59
  -2  -1   4 1553.94  109.29
  -2  -1   4 1604.74  109.99
  -2  -1   4 1495.45  108.99
  -2  -1   4 1407.76  111.39
   1   1  -4  489.65   34.30
   1   1  -4  492.35   35.00
  -1  -1   4  418.16   35.70
  -1  -1   4  493.75   34.50
  -1  -1   4  500.05   35.30
   0   1  -4    1.00    1.80
   0   1  -4    2.70    2.30
   0  -1   4   -0.30    2.00
   0  -1   4   -1.40    2.10
   0  -1   4    3.40    3.10
  -1   1  -4   94.29    8.10
  -1   1  -4   88.39    7.70
   1  -1   4   72.29    7.70
   1  -1   4   83.39    9.60
   1  -1   4   79.89    8.30
  -2   1  -4 1357.46  100.09
  -2   1  -4 1483.55  100.49
  -2   1  -4 1539.25  101.29
  -2   1  -4 1464.75   99.99
   2  -1   4 1362.36  102.59
   2  -1   4 1497.85  100.79
   2  -1   4 1280.77  100.29
  -3   1  -4    2.30    2.70
  -3   1  -4   -0.30    3.30
  -3   1  -4    6.80    4.30
  -3   1  -4    6.80    3.30
   3  -1   4    2.30    3.00
   3  -1   4    7.40    4.40
   3  -1   4    4.60    3.40
  -4   1  -4 2705.23  189.58
  -4   1  -4 2613.64  188.28
  -4   1  -4 2689.43  187.98
  -4   1  -4 2775.02  188.18
   4  -1   4 2627.04  188.08
   4  -1   4 2671.33  188.28
  -5   1  -4  174.68   18.50
  -5   1  -4  185.08   17.90
  -5   1  -4  194.48   18.40
  -5   1  -4  220.08   20.60
   5  -1   4  206.48   18.70
   5  -1   4  199.28   18.60
   5  -1   4  189.88   20.20
  -6   1  -4    8.10    5.20
  -6   1  -4    0.90    3.10
  -6   1  -4    5.10    5.30
  -6   1  -4    4.30    3.70
   6  -1   4    8.50    5.20
   6  -1   4    6.10    5.20
  -7   1  -4   -2.20    5.60
   7  -1   4    2.20    5.40
   7  -1   4    4.00    5.50
  -8   1  -4   60.79   15.20
   8  -1   4   52.99    9.60
  -9   1  -4   17.80    8.60
   9  -1   4    1.20    4.70
 -10   1  -4   54.79   14.50
 -10   0   4    3.60    4.20
 -10   0   4   -4.10    6.00
  -9   0   4   10.60    7.70
  -9   0   4    0.70    6.30
  -8   0   4  478.25   37.70
  -8   0   4  370.96   40.80
   7   0  -4   52.39   11.40
  -7   0   4   47.00   12.70
  -7   0   4   46.30    9.10
  -7   0   4   51.49    9.20
   6   0  -4  219.58   20.20
  -6   0   4  188.98   19.50
  -6   0   4  214.48   20.30
  -6   0   4  210.18   23.50
   5   0  -4   54.39    8.60
   5   0  -4   42.70    7.20
  -5   0   4   55.79    8.00
  -5   0   4   57.19    8.40
  -5   0   4   67.29   11.10
   4   0  -4    3.80    1.50
   4   0  -4   -1.50    1.90
   4   0  -4    1.80    3.50
  -4   0   4    1.40    3.00
  -4   0   4    4.00    3.50
  -4   0   4   -0.90    4.20
  -4   0   4   -0.50    2.80
   3   0  -4  997.30   71.59
   3   0  -4  996.60   71.79
  -3   0   4  891.31   73.59
  -3   0   4 1018.20   71.49
  -3   0   4 1091.39   72.69
   2   0  -4 1574.54  110.79
  -2   0   4 1548.84  110.59
  -2   0   4 1732.93  111.99
  -2   0   4 1494.35  112.89
   1   0  -4  850.61   59.49
   1   0  -4  879.11   60.49
  -1   0   4  871.41   61.29
  -1   0   4  860.01   60.59
  -1   0   4  804.12   59.29
   0   0  -4 1884.01  125.49
   0   0  -4 1790.62  126.19
   0   0   4 1740.53  126.89
   0   0   4 1659.23  125.39
   0   0   4 2032.50  127.09
  -1   0  -4  262.67   19.40
  -1   0  -4  256.17   19.10
   1   0   4  257.87   20.40
   1   0   4  273.57   21.20
   1   0   4  256.67   19.30
  -2   0  -4 1623.44  117.89
  -2   0  -4 1719.83  116.69
  -2   0  -4 1837.72  116.59
   2   0   4 1514.25  118.49
   2   0   4 1647.04  116.79
  -3   0  -4    8.20    4.10
  -3   0  -4   14.00    4.10
  -3   0  -4    7.60    4.10
  -3   0  -4    6.40    2.90
   3   0   4    1.40    3.70
   3   0   4    7.20    3.50
  -4   0  -4  184.58   15.90
  -4   0  -4  198.58   16.90
  -4   0  -4  154.18   17.00
  -4   0  -4  158.38   15.10
   4   0   4  190.58   15.90
   4   0   4  181.58   16.10
   4   0   4  160.28   17.30
  -5   0  -4  395.36   30.70
  -5   0  -4  332.97   29.60
  -5   0  -4  347.07   32.40
  -5   0  -4  437.56   31.90
   5   0   4  383.86   30.60
   5   0   4  449.36   31.10
   5   0   4  298.07   31.30
  -6   0  -4  303.07   26.90
  -6   0  -4  308.07   28.10
  -6   0  -4  353.86   31.40
   6   0   4  320.07   29.50
   6   0   4  337.17   28.00
  -7   0  -4   27.80    8.90
  -7   0  -4   20.20    8.60
   7   0   4   15.20    6.90
   7   0   4   26.00    6.80
  -8   0  -4   53.59   14.20
   8   0   4   55.09   10.10
  -9   0  -4   -4.40    4.00
   9   0   4   -5.40    4.10
 -10   0  -4   20.70    8.60
  10   0   4   15.00    7.20
 -10   1   4    2.70    5.70
 -10   1   4   -5.30    4.20
  -9   1   4    6.10    5.30
  -9   1   4   -9.40    3.30
  -8   1   4    6.30    5.90
  -8   1   4   20.90    9.40
   7  -1  -4  148.69   18.40
  -7   1   4  186.28   21.90
  -7   1   4  190.98   19.50
  -7   1   4  164.78   18.10
   6  -1  -4   74.39   11.30
  -6   1   4   72.49   10.80
  -6   1   4   85.39   11.60
  -6   1   4   84.89   13.60
   5  -1  -4  143.19   14.90
  -5   1   4  151.58   17.40
  -5   1   4  132.59   14.80
  -5   1   4  132.79   14.20
   4  -1  -4  497.85   38.20
   4  -1  -4  488.65   38.20
   4  -1  -4  540.45   36.00
  -4   1   4  447.86   37.30
  -4   1   4  482.25   39.20
  -4   1   4  456.45   40.00
  -4   1   4  507.55   39.20
   3  -1  -4  634.84   46.00
   3  -1  -4  571.34   45.80
  -3   1   4  592.44   45.10
  -3   1   4  708.63   48.60
  -3   1   4  616.24   47.00
   2  -1  -4  744.33   51.79
  -2   1   4  754.12   52.99
  -2   1   4  707.13   53.19
  -2   1   4  676.53   50.99
   1  -1  -4 1260.17   97.09
  -1   1   4 1566.34   98.89
  -1   1   4 1433.96   96.89
  -1   1   4 1432.16   98.69
  -1   1   4 1322.07   96.59
   0   1   4 1571.94  109.89
   0   1   4 1620.24  109.89
   0   1   4 1533.05  110.09
  -1  -1  -4  241.58   16.90
  -1  -1  -4  203.18   17.00
  -1  -1  -4  248.18   19.00
  -1  -1  -4  245.68   17.60
   1   1   4  267.47   19.40
   1   1   4  264.97   19.10
  -2  -1  -4 1360.36   92.99
  -2  -1  -4 1402.26   93.69
  -2  -1  -4 1258.07   95.09
   2   1   4 1438.36   93.39
   2   1   4 1220.78   95.19
  -3  -1  -4   64.69    8.90
  -3  -1  -4   62.39    6.20
  -3  -1  -4   81.79    8.30
   3   1   4   53.69    8.10
   3   1   4   63.39    7.00
  -4  -1  -4   -0.80    2.30
  -4  -1  -4    1.40    3.80
  -4  -1  -4   -2.20    1.50
  -4  -1  -4    1.80    3.40
   4   1   4    1.30    2.20
   4   1   4    0.80    3.20
   4   1   4    1.00    4.90
  -5  -1  -4  403.36   32.90
  -5  -1  -4  423.06   37.30
  -5  -1  -4  485.35   35.50
   5   1   4  460.45   34.40
   5   1   4  460.35   34.30
   5   1   4  384.36   35.70
  -6  -1  -4    1.70    4.80
  -6  -1  -4    2.60    5.30
   6   1   4    0.70    3.80
   6   1   4   -0.20    3.70
  -7  -1  -4   14.40    6.00
  -7  -1  -4    2.40    5.20
   7   1   4    9.80    5.10
   7   1   4   16.40    7.10
  -8  -1  -4   97.89   17.30
   8   1   4   99.09   14.10
   8   1   4   77.29   12.00
  -9  -1  -4   61.59   16.80
   9   1   4   71.59   11.20
 -10  -1  -4   12.10    8.70
  10   1   4   -5.30    3.30
 -11  -1  -4   -5.60    5.30
  11   1   4    8.70    5.00
 -10   2   4   35.20    8.60
 -10   2   4   33.70   10.90
  -9   2   4    7.60    4.60
  -9   2   4    0.00    4.70
  -8   2   4    9.10    5.50
  -8   2   4    1.50    6.30
   7  -2  -4   48.20    9.90
  -7   2   4   45.00   10.90
  -7   2   4   72.69   13.00
  -7   2   4   71.09   11.30
   6  -2  -4  170.08   20.20
  -6   2   4  221.58   22.30
  -6   2   4  223.88   20.30
  -6   2   4  225.38   23.40
   5  -2  -4   26.10    8.00
  -5   2   4   14.60    5.90
  -5   2   4   11.20    6.50
  -5   2   4   10.50    6.60
   4  -2  -4    2.90    4.60
   4  -2  -4    6.00    2.30
   4  -2  -4   15.00    4.50
  -4   2   4    6.40    4.30
  -4   2   4    4.50    3.70
  -4   2   4    6.60    4.80
   3  -2  -4  345.27   27.10
   3  -2  -4  312.27   28.50
   3  -2  -4  334.17   25.60
  -3   2   4  341.47   28.50
  -3   2   4  361.46   28.60
  -3   2   4  337.47   26.20
   2  -2  -4  970.70   70.59
   2  -2  -4  987.00   71.39
  -2   2   4 1038.70   72.59
  -2   2   4 1047.70   73.39
  -2   2   4  975.20   70.59
   1  -2  -4  668.83   50.09
   1  -2  -4  637.64   49.99
   1  -2  -4  794.92   50.69
  -1   2   4  786.22   52.59
  -1   2   4  715.33   49.50
  -1   2   4  754.92   51.39
  -1   2   4  655.63   49.40
   0  -2  -4  146.79   13.10
   0   2   4  174.78   13.30
   0   2   4  154.68   13.80
   0   2   4  166.48   13.20
  -1  -2  -4   13.10    3.30
   1   2   4    9.10    3.50
   1   2   4   10.60    3.70
   1   2   4    7.40    2.80
  -2  -2  -4  283.47   23.60
  -2  -2  -4  267.87   21.80
  -2  -2  -4  276.47   21.10
   2   2   4  287.97   23.90
   2   2   4  316.47   21.30
   2   2   4  328.77   21.10
  -3  -2  -4  266.27   24.40
  -3  -2  -4  300.17   23.30
   3   2   4  305.97   25.10
   3   2   4  305.77   22.10
  -4  -2  -4   79.49    6.50
  -4  -2  -4   63.59    9.80
  -4  -2  -4   84.19    9.40
   4   2   4   81.39    8.10
   4   2   4   55.19    9.10
  -5  -2  -4   11.40    3.70
  -5  -2  -4    1.00    2.20
  -5  -2  -4    2.60    4.30
  -5  -2  -4    4.20    4.80
   5   2   4   -1.20    2.70
   5   2   4    3.70    2.90
  -6  -2  -4   24.40    7.30
  -6  -2  -4   25.30    9.30
   6   2   4   19.50    5.60
   6   2   4   20.10    7.40
  -7  -2  -4  165.98   17.40
  -7  -2  -4  123.79   18.50
   7   2   4  138.29   14.90
   7   2   4  123.79   16.50
  -8  -2  -4    4.30    6.30
  -8  -2  -4    3.00    6.90
   8   2   4    7.80    5.10
   8   2   4    4.00    4.90
  -9  -2  -4  172.18   23.60
   9   2   4  150.68   17.60
 -10  -2  -4   14.30    9.90
  10   2   4   22.50    6.20
 -11  -2  -4   59.09   15.90
  -9   3   4   47.80   13.50
  -9   3   4   62.89    9.80
  -8   3   4    8.30    5.80
  -8   3   4    8.20    5.20
  -8   3   4   12.60    6.90
   7  -3  -4    4.40    5.50
  -7   3   4   26.00    8.90
  -7   3   4   22.60    7.90
  -7   3   4   41.50   10.20
   6  -3  -4   25.60    8.80
  -6   3   4   15.90    7.20
  -6   3   4   30.50    8.60
  -6   3   4   42.20    9.80
   5  -3  -4  161.98   17.50
  -5   3   4  176.48   18.80
  -5   3   4  151.88   18.40
  -5   3   4  159.08   16.20
   4  -3  -4  228.78   21.80
   4  -3  -4  255.37   20.80
  -4   3   4  227.88   23.20
  -4   3   4  283.17   23.60
  -4   3   4  232.28   20.70
   3  -3  -4   21.40    6.50
   3  -3  -4   27.20    4.50
  -3   3   4   24.00    6.20
  -3   3   4   17.10    5.00
  -3   3   4   20.40    6.60
   2  -3  -4   16.80    5.10
   2  -3  -4   16.10    3.40
  -2   3   4   13.90    3.60
  -2   3   4    9.40    4.70
  -2   3   4   16.10    4.20
  -2   3   4   13.00    4.20
   1  -3  -4    1.80    2.00
   1  -3  -4    2.10    1.80
   1  -3  -4    2.00    2.50
  -1   3   4    1.20    1.70
  -1   3   4    5.50    3.80
  -1   3   4   -0.20    1.90
  -1   3   4   -0.40    2.00
   0  -3  -4 2300.17  156.38
   0  -3  -4 1983.30  154.18
   0  -3  -4 2125.19  153.98
   0   3   4 2276.67  156.78
   0   3   4 2522.05  155.18
  -1  -3  -4  257.67   20.30
  -1  -3  -4  226.18   18.70
  -1  -3  -4  257.47   21.50
  -1  -3  -4  253.97   18.60
   1   3   4  322.27   21.00
   1   3   4  271.07   21.40
   1   3   4  296.77   20.60
  -2  -3  -4   66.19    5.80
  -2  -3  -4   56.29    7.50
  -2  -3  -4   53.29    6.40
   2   3   4   65.19    8.20
   2   3   4   78.29    5.50
   2   3   4   56.19    6.00
   2   3   4   79.39    5.80
  -3  -3  -4   41.10    7.30
  -3  -3  -4   44.50    6.50
   3   3   4   54.59    5.40
   3   3   4   57.59    5.70
   3   3   4   45.60    7.40
  -4  -3  -4   14.70    5.50
  -4  -3  -4   14.00    5.40
   4   3   4   12.10    5.30
   4   3   4   12.30    3.60
  -5  -3  -4  457.85   34.70
  -5  -3  -4  399.66   37.00
  -5  -3  -4  495.15   35.50
   5   3   4  397.16   32.70
   5   3   4  425.36   36.10
  -6  -3  -4   29.90    8.10
  -6  -3  -4   13.90    7.70
   6   3   4   16.40    6.80
   6   3   4   18.70    5.60
  -7  -3  -4  351.76   34.60
  -7  -3  -4  350.36   30.20
   7   3   4  331.97   31.30
   7   3   4  310.37   27.90
  -8  -3  -4    3.90    5.10
  -8  -3  -4   11.10    8.10
   8   3   4    0.20    4.60
   8   3   4    8.60    4.80
  -9  -3  -4  237.88   28.60
   9   3   4  203.28   21.50
 -10  -3  -4   10.40    8.90
  10   3   4    2.70    4.40
 -11  -3  -4    8.90    7.80
  11   3   4   -7.60    4.00
  -9   4   4   19.70    5.80
  -8   4   4   14.90    7.80
  -8   4   4   21.30    7.30
   7  -4  -4   42.20   11.70
  -7   4   4   34.80    9.60
  -7   4   4   26.10   10.10
  -7   4   4   38.70   11.40
   6  -4  -4  343.27   31.90
  -6   4   4  382.76   34.50
  -6   4   4  352.46   32.90
  -6   4   4  345.97   30.30
   5  -4  -4   91.79   12.90
  -5   4   4  109.59   12.50
  -5   4   4  100.69   15.10
  -5   4   4   97.99   13.40
   4  -4  -4  624.04   47.10
   4  -4  -4  632.24   46.80
  -4   4   4  563.84   48.60
  -4   4   4  638.24   47.50
  -4   4   4  538.95   45.00
   3  -4  -4  173.98   16.70
   3  -4  -4  200.68   17.00
  -3   4   4  199.48   16.80
  -3   4   4  160.48   15.10
  -3   4   4  136.59   17.20
   2  -4  -4   73.89    8.90
   2  -4  -4   78.79    8.70
  -2   4   4   67.99    8.00
  -2   4   4   75.59    7.90
  -2   4   4   73.49    7.20
  -2   4   4   66.29   10.10
   1  -4  -4   60.19    7.60
   1  -4  -4   47.80    6.50
  -1   4   4   49.10    5.30
  -1   4   4   53.69    8.90
  -1   4   4   65.69    6.10
  -1   4   4   61.09    5.80
   0  -4  -4 1323.87   92.09
   0  -4  -4 1227.38   88.99
   0  -4  -4 1195.58   89.19
   0   4   4 1353.86   89.19
   0   4   4 1307.27   91.99
  -1  -4  -4  559.14   41.70
  -1  -4  -4  539.25   40.70
  -1  -4  -4  552.34   43.70
  -1  -4  -4  576.34   40.90
   1   4   4  580.14   43.50
   1   4   4  675.73   43.30
  -2  -4  -4   91.29   10.00
  -2  -4  -4  108.69    9.60
  -2  -4  -4  119.19   11.40
  -2  -4  -4  107.19   12.40
   2   4   4  143.19   11.10
   2   4   4  131.09   12.80
   2   4   4  141.29    9.60
   2   4   4  130.49    9.30
  -3  -4  -4  410.66   33.10
  -3  -4  -4  437.86   36.00
  -3  -4  -4  413.66   34.90
   3   4   4  450.45   31.90
   3   4   4  497.05   32.60
   3   4   4  410.96   35.20
   3   4   4  456.35   31.60
  -4  -4  -4   47.10    9.40
  -4  -4  -4   58.29    8.00
   4   4   4   52.59    6.10
   4   4   4   68.89    9.20
   4   4   4   62.69    9.00
  -5  -4  -4  200.88   21.70
  -5  -4  -4  251.77   19.90
   5   4   4  221.58   20.80
   5   4   4  182.18   17.00
  -6  -4  -4   55.39    9.10
  -6  -4  -4   36.90   11.00
   6   4   4   48.90    9.30
   6   4   4   45.00    7.30
  -7  -4  -4   95.89   12.80
  -7  -4  -4   83.39   16.30
   7   4   4   81.79   10.80
   7   4   4   64.49   11.80
  -8  -4  -4   48.30   14.80
  -8  -4  -4   33.60    9.20
   8   4   4   31.80    8.50
   8   4   4   37.20   11.20
  -9  -4  -4  171.18   24.10
   9   4   4  150.88   17.40
 -10  -4  -4    1.60    5.60
  10   4   4   -3.50    4.70
 -11  -4  -4   -3.00    5.80
  11   4   4   20.20    6.40
  -9   5   4   -5.80    4.10
  -8   5   4   74.39   13.30
  -8   5   4   65.29   10.20
   7  -5  -4    0.40    5.40
  -7   5   4   -2.50    4.80
  -7   5   4    4.30    4.90
   6  -5  -4    4.20    5.10
  -6   5   4    1.30    5.80
  -6   5   4    6.20    4.70
   5  -5  -4  315.07   29.90
  -5   5   4  360.76   33.00
  -5   5   4  344.07   28.60
   4  -5  -4  213.68   19.70
   4  -5  -4  180.88   19.30
  -4   5   4  205.68   21.90
  -4   5   4  185.88   17.80
  -4   5   4  195.88   18.90
   3  -5  -4    1.10    4.10
   3  -5  -4    1.00    3.30
  -3   5   4    5.50    3.90
  -3   5   4    2.80    4.80
  -3   5   4    3.80    3.60
   2  -5  -4  414.16   32.50
   2  -5  -4  385.36   30.80
  -2   5   4  370.06   33.20
  -2   5   4  433.66   29.90
  -2   5   4  354.26   29.00
   1  -5  -4  560.84   43.90
   1  -5  -4  524.05   46.10
  -1   5   4  624.44   47.40
  -1   5   4  666.73   42.90
  -1   5   4  608.44   43.30
   0  -5  -4  289.07   27.20
   0  -5  -4  315.27   24.40
   0  -5  -4  316.07   24.20
   0  -5  -4  284.17   23.30
   0   5   4  319.37   27.20
   0   5   4  329.47   23.40
   0   5   4  348.87   23.40
   0   5   4  367.86   23.70
  -1  -5  -4   34.10    4.50
  -1  -5  -4   34.30    4.50
  -1  -5  -4   40.50    4.70
  -1  -5  -4   36.60    7.20
   1   5   4   43.10    4.10
   1   5   4   53.19    7.40
  -2  -5  -4    0.60    1.60
  -2  -5  -4    1.40    2.40
  -2  -5  -4    0.60    3.00
  -2  -5  -4   -0.50    1.60
   2   5   4   -2.20    2.60
   2   5   4    2.60    1.90
   2   5   4    4.30    2.10
   2   5   4   -1.10    2.50
  -3  -5  -4  235.48   22.60
  -3  -5  -4  237.08   21.60
  -3  -5  -4  229.28   19.70
   3   5   4  269.47   19.20
   3   5   4  248.48   18.30
   3   5   4  216.68   21.60
  -4  -5  -4  127.69   12.90
  -4  -5  -4  137.19   15.50
  -4  -5  -4  137.69   15.70
   4   5   4  165.78   12.40
   4   5   4  120.39   11.20
   4   5   4  117.69   14.40
  -5  -5  -4  189.68   18.90
  -5  -5  -4  143.79   17.90
  -5  -5  -4  167.68   15.90
   5   5   4  139.39   16.50
   5   5   4  146.39   13.40
  -6  -5  -4   57.29   13.90
  -6  -5  -4   67.19   11.60
  -6  -5  -4   59.49    9.90
   6   5   4   52.19   12.30
   6   5   4   71.79    8.60
  -7  -5  -4   34.70    9.60
  -7  -5  -4   48.00   14.40
   7   5   4   33.90    9.60
   7   5   4   38.40    7.30
  -8  -5  -4  109.79   14.50
  -8  -5  -4  116.69   18.90
  -8  -5  -4  103.19   15.70
   8   5   4   87.39   12.20
   8   5   4  109.39   15.40
  -9  -5  -4    3.30    6.60
   9   5   4   -4.10    4.20
 -10  -5  -4   28.80   11.60
  10   5   4   17.30    5.70
 -11  -5  -4    1.50    5.60
  11   5   4   -7.70    3.60
  -8   6   4   31.50    8.40
  -8   6   4   32.00    7.50
   7  -6  -4   12.10    8.80
  -7   6   4    0.20    3.70
  -7   6   4   -3.30    5.50
   6  -6  -4  292.77   28.60
  -6   6   4  276.87   26.00
  -6   6   4  309.67   30.90
   5  -6  -4   38.60   10.80
  -5   6   4   24.50    7.10
  -5   6   4   24.30    8.60
   4  -6  -4  108.29   14.20
  -4   6   4  109.99   12.30
  -4   6   4  131.29   16.90
   3  -6  -4  413.96   33.90
   3  -6  -4  435.66   35.60
  -3   6   4  390.56   31.80
  -3   6   4  392.36   36.00
   2  -6  -4   91.99   11.80
   2  -6  -4   87.19   10.90
  -2   6   4   84.79   12.40
   1  -6  -4    4.60    4.50
   1  -6  -4    2.20    3.30
  -1   6   4    5.70    2.50
  -1   6   4    3.90    3.00
  -1   6   4    4.40    4.70
   0  -6  -4  202.58   20.80
   0  -6  -4  201.48   17.10
   0   6   4  218.48   16.10
   0   6   4  220.88   16.50
   0   6   4  193.78   19.90
  -1  -6  -4  487.75   34.00
  -1  -6  -4  466.65   35.10
  -1  -6  -4  463.25   33.40
  -1  -6  -4  367.26   36.60
   1   6   4  436.86   32.90
   1   6   4  485.25   32.90
   1   6   4  469.05   36.50
  -2  -6  -4   49.99    6.10
  -2  -6  -4   35.70    5.60
  -2  -6  -4   40.20    7.80
   2   6   4   35.10    4.50
   2   6   4   39.50    4.70
   2   6   4   38.40    6.50
  -3  -6  -4   10.90    4.70
  -3  -6  -4    7.30    3.90
  -3  -6  -4   18.30    6.80
   3   6   4    8.50    5.00
   3   6   4   11.70    3.80
   3   6   4    8.50    3.00
   3   6   4   10.50    3.10
  -4  -6  -4  264.07   22.70
  -4  -6  -4  311.07   26.90
  -4  -6  -4  293.27   25.80
   4   6   4  224.28   24.00
  -5  -6  -4   15.70    6.80
  -5  -6  -4   15.20    8.00
  -5  -6  -4   22.00    8.30
   5   6   4   16.80    4.70
   5   6   4   22.40    7.70
  -6  -6  -4   10.20    7.60
  -6  -6  -4    3.70    5.80
  -6  -6  -4    4.20    5.00
   6   6   4    1.70    3.80
   6   6   4    8.70    6.30
  -7  -6  -4    1.00    7.10
  -7  -6  -4   13.60    6.10
  -7  -6  -4    8.90    6.90
   7   6   4   12.60    6.80
   7   6   4    9.80    5.20
  -8  -6  -4   15.00   10.80
  -8  -6  -4   13.60    6.60
  -8  -6  -4    8.20    6.20
   8   6   4   16.60    8.40
   8   6   4   11.70    6.30
  -9  -6  -4   -1.20    5.00
  -9  -6  -4   -1.20    5.10
  -9  -6  -4   -4.10    4.80
   9   6   4   12.10    5.50
 -10  -6  -4   94.69   17.70
  10   6   4   83.19   11.20
 -11  -6  -4   -3.40    4.60
  11   6   4    4.90    4.50
  -8   7   4   -2.40    3.70
  -8   7   4    0.90    4.70
  -7   7   4    9.80    4.60
  -7   7   4   18.20    6.40
   6  -7  -4   -8.50    5.90
  -6   7   4    4.60    4.10
  -6   7   4   -3.10    4.70
   5  -7  -4  142.19   17.60
  -5   7   4  126.79   14.60
  -5   7   4  147.79   19.70
   4  -7  -4    2.00    4.60
  -4   7   4    8.20    4.80
  -4   7   4    0.20    5.40
   3  -7  -4   43.60   10.20
   3  -7  -4   49.30    9.80
  -3   7   4   46.00   12.30
   2  -7  -4   91.69   13.50
   2  -7  -4  105.89   12.70
  -2   7   4  107.79   10.70
  -2   7   4  113.69   15.30
   1  -7  -4  139.59   13.20
   1  -7  -4  111.49   14.60
  -1   7   4  106.09   14.60
  -1   7   4  125.19   11.40
   0  -7  -4   74.19   11.90
   0  -7  -4   77.79    9.20
   0   7   4   83.69   11.70
   0   7   4   74.89    7.50
   0   7   4   90.79    8.20
  -1  -7  -4  282.47   21.40
  -1  -7  -4  233.58   25.30
   1   7   4  270.37   20.20
   1   7   4  258.07   20.00
   1   7   4  269.17   24.00
  -2  -7  -4  323.97   33.30
  -2  -7  -4  385.86   29.60
  -2  -7  -4  410.46   30.10
   2   7   4  401.66   28.30
   2   7   4  403.66   31.60
   2   7   4  367.46   28.50
  -3  -7  -4  505.05   44.40
  -3  -7  -4  536.15   40.40
  -3  -7  -4  515.55   41.80
   3   7   4  569.94   40.80
   3   7   4  543.05   40.00
   3   7   4  512.65   38.30
  -4  -7  -4   -2.80    4.20
  -4  -7  -4    1.70    4.00
  -4  -7  -4   -5.20    2.80
   4   7   4   -1.10    2.40
  -5  -7  -4    4.20    5.30
  -5  -7  -4   -0.70    3.90
  -5  -7  -4   -1.80    3.80
   5   7   4    0.80    2.60
   5   7   4   -0.80    4.50
  -6  -7  -4    9.00    6.90
  -6  -7  -4   11.00    6.80
  -6  -7  -4    5.30    4.90
   6   7   4    3.30    3.50
   6   7   4   -1.20    3.70
  -7  -7  -4    5.00    5.50
  -7  -7  -4    6.60    7.30
  -7  -7  -4   10.30    7.00
   7   7   4    3.20    3.90
   7   7   4   -0.60    4.50
  -8  -7  -4   -1.50    5.40
  -8  -7  -4    7.10    5.70
  -8  -7  -4    5.90    6.10
   8   7   4    4.70    5.70
   8   7   4    3.60    5.30
  -9  -7  -4   -5.80    4.30
  -9  -7  -4    2.40    5.00
  -9  -7  -4   11.70    6.80
   9   7   4    6.90    5.40
   9   7   4    4.40    4.10
 -10  -7  -4   -3.10    4.00
  10   7   4   -2.70    3.80
 -11  -7  -4   11.30    7.30
  11   7   4    4.50    4.10
  -7   8   4   26.10    6.40
  -7   8   4   40.90   10.50
   6  -8  -4   15.80    7.80
  -6   8   4   21.30    8.70
  -6   8   4   18.30    5.50
   5  -8  -4    4.60    6.60
  -5   8   4    6.70    5.10
  -5   8   4    1.30    5.00
   4  -8  -4   69.99   12.10
  -4   8   4   76.79    9.90
  -4   8   4   74.29   14.30
   3  -8  -4   -1.10    4.80
   3  -8  -4   11.80    6.70
  -3   8   4    1.50    6.40
   2  -8  -4   12.60    6.00
   2  -8  -4   10.40    6.60
  -2   8   4    8.10    3.90
  -2   8   4    1.20    5.50
   1  -8  -4   30.30    9.60
   1  -8  -4   43.50    8.70
  -1   8   4   14.50    7.70
  -1   8   4   28.00    5.20
   0  -8  -4   13.80    4.90
   0  -8  -4    4.30    4.90
   0   8   4   12.60    6.30
   0   8   4   15.00    4.10
  -1  -8  -4  113.99   16.90
  -1  -8  -4  143.29   13.60
   1   8   4  145.59   16.00
   1   8   4  149.49   12.20
  -2  -8  -4  450.45   41.90
  -2  -8  -4  453.15   36.60
   2   8   4  503.95   35.00
   2   8   4  490.95   38.80
  -3  -8  -4   -2.00    4.40
  -3  -8  -4   -3.80    2.60
   3   8   4    3.80    3.60
   3   8   4    4.60    2.90
  -4  -8  -4  281.27   27.60
  -4  -8  -4  297.77   25.30
  -4  -8  -4  241.98   22.50
   4   8   4  244.18   20.20
  -5  -8  -4   87.79   14.80
  -5  -8  -4  129.69   17.00
  -5  -8  -4  110.89   13.20
   5   8   4  102.99   10.30
  -6  -8  -4   10.60    7.80
  -6  -8  -4    5.90    5.30
  -6  -8  -4   10.50    7.50
   6   8   4   -2.70    3.10
  -7  -8  -4    0.40    4.10
  -7  -8  -4    6.40    6.50
  -7  -8  -4   -7.10    4.60
   7   8   4   -3.60    4.80
   7   8   4   -3.70    3.10
  -8  -8  -4   10.40    8.40
  -8  -8  -4    2.70    5.00
  -8  -8  -4   20.10    9.60
   8   8   4    9.30    7.50
   8   8   4   13.70    5.80
  -9  -8  -4    6.70    7.60
  -9  -8  -4    3.60    6.40
  -9  -8  -4   -4.40    4.90
   9   8   4    9.30    4.00
   9   8   4   10.10    6.00
 -10  -8  -4    1.30    5.40
  10   8   4   -0.20    4.00
   6  -9  -4   37.00   10.20
  -6   9   4   49.50   11.70
  -6   9   4   42.10    7.50
   5  -9  -4   61.69   11.60
  -5   9   4   69.69    9.40
  -5   9   4   50.99   13.30
   4  -9  -4  128.99   16.60
  -4   9   4  103.09   12.40
  -4   9   4  118.99   17.30
   3  -9  -4  201.18   22.50
   3  -9  -4  262.97   26.90
  -3   9   4  234.98   26.10
   2  -9  -4   65.89   10.90
   2  -9  -4   75.89   13.30
  -2   9   4   64.29    8.50
  -2   9   4   57.39   13.60
   1  -9  -4   14.10    6.10
   1  -9  -4   13.80    7.20
  -1   9   4    5.00    6.10
  -1   9   4   17.50    4.70
   0  -9  -4   45.80   12.90
   0  -9  -4   44.70    8.00
   0   9   4   41.60    6.00
   0   9   4   54.79   12.20
  -1  -9  -4  141.19   14.00
  -1  -9  -4  153.38   19.20
   1   9   4  128.29   16.40
   1   9   4  134.29   12.10
  -2  -9  -4  277.47   28.20
  -2  -9  -4  254.77   21.90
   2   9   4  248.98   19.80
   2   9   4  250.77   23.90
  -3  -9  -4  148.79   19.30
  -3  -9  -4  106.39   12.20
   3   9   4  113.69   10.50
   3   9   4  102.69   13.10
  -4  -9  -4   28.80    7.70
  -4  -9  -4   20.30   10.40
   4   9   4   23.40    5.40
  -5  -9  -4   12.20    5.30
  -5  -9  -4   15.60    7.50
   5   9   4    6.20    3.90
  -6  -9  -4   85.99   15.20
  -6  -9  -4   62.29   10.80
  -6  -9  -4   74.69   13.10
   6   9   4   61.89    8.40
  -7  -9  -4   -1.50    5.00
  -7  -9  -4   12.10    7.30
  -7  -9  -4   -7.70    3.60
   7   9   4   -3.20    3.60
  -8  -9  -4   44.50   12.10
  -8  -9  -4   25.20   11.00
  -8  -9  -4   29.50   11.10
   8   9   4   22.50    5.60
  -9  -9  -4   25.50    9.60
  -9  -9  -4   26.10    9.40
  -9  -9  -4   23.00    8.70
   9   9   4    8.10    3.70
 -10  -9  -4   19.90    9.20
  10   9   4    1.50    3.30
  -6  10   4    4.50    4.50
  -6  10   4    2.20    5.20
   5 -10  -4    9.30    6.00
  -5  10   4    7.80    4.50
  -5  10   4   12.40    6.10
   4 -10  -4   10.10    6.80
  -4  10   4   15.90    6.20
  -4  10   4   10.70    6.70
   3 -10  -4   47.70   10.20
   3 -10  -4   43.20   12.20
  -3  10   4   41.70   12.30
   2 -10  -4    3.60    5.50
   2 -10  -4   -4.20    5.60
  -2  10   4    1.30    3.50
  -2  10   4   -3.60    5.20
   1 -10  -4  103.49   15.90
   1 -10  -4   80.09   11.80
  -1  10   4   81.09    9.30
  -1  10   4   62.29   13.10
   0 -10  -4  135.29   19.50
   0 -10  -4  139.79   14.80
   0  10   4  135.69   12.60
   0  10   4  129.69   17.20
  -1 -10  -4   55.59   14.70
  -1 -10  -4   63.19    9.10
   1  10   4   57.69   12.90
   1  10   4   48.50    6.50
  -2 -10  -4  112.49   13.30
  -2 -10  -4  122.39   18.60
   2  10   4  122.79   11.10
   2  10   4  124.69   15.40
  -3 -10  -4   24.30    7.50
  -3 -10  -4   18.10    9.30
   3  10   4   26.90    5.10
  -4 -10  -4    3.40    7.10
  -4 -10  -4    5.10    4.60
   4  10   4   -0.80    2.90
  -5 -10  -4   16.20    8.50
  -5 -10  -4    9.10    5.80
   5  10   4    7.20    4.50
  -6 -10  -4  132.39   15.60
  -6 -10  -4  170.78   22.20
   6  10   4  110.19   12.20
  -7 -10  -4   13.90    7.20
  -7 -10  -4   -7.40    5.50
   7  10   4    1.20    3.70
  -8 -10  -4   -1.60    4.90
  -8 -10  -4   -4.20    3.50
   8  10   4    4.10    3.80
  -9 -10  -4    7.20    6.90
  -9 -10  -4   -2.90    5.60
  -9 -10  -4    9.50    7.00
   9  10   4    1.80    3.30
 -10 -10  -4   11.40    6.40
   5 -11  -4    2.50    5.70
  -5  11   4    7.50    4.00
  -5  11   4   14.00    4.70
   4 -11  -4   29.70    8.80
  -4  11   4   24.00    6.50
  -4  11   4   26.50   10.50
   3 -11  -4    6.90    6.30
  -3  11   4   -5.60    6.40
   2 -11  -4    8.80    7.40
   2 -11  -4   12.90    8.30
  -2  11   4    5.50    7.90
  -2  11   4   15.90    5.10
   1 -11  -4   -7.40    4.60
   1 -11  -4    0.10    5.00
  -1  11   4   -5.80    5.40
  -1  11   4    0.70    3.40
   0 -11  -4   17.00    7.20
   0 -11  -4   30.80   11.40
   0  11   4   34.20    5.80
   0  11   4   23.90    9.70
  -1 -11  -4   17.30    9.40
  -1 -11  -4   10.30    6.40
   1  11   4   34.90   11.10
   1  11   4   33.00    5.50
  -2 -11  -4    0.10    6.30
  -2 -11  -4    4.40    4.60
   2  11   4   -6.00    2.70
   2  11   4   -4.80    3.60
  -3 -11  -4   45.40   14.10
  -3 -11  -4   19.30    7.60
   3  11   4   21.00    5.10
  -4 -11  -4    1.10    5.00
  -4 -11  -4    5.70    6.40
   4  11   4   -1.00    2.50
  -5 -11  -4   40.70   10.30
  -5 -11  -4   40.00   14.60
   5  11   4   48.50    7.00
  -6 -11  -4  101.49   18.30
  -6 -11  -4   78.49   12.40
   6  11   4   94.59   10.40
  -7 -11  -4   22.90   10.60
  -7 -11  -4   18.10    6.40
   7  11   4   24.10    6.50
  -8 -11  -4    0.20    4.70
  -8 -11  -4   -2.30    5.80
   8  11   4    2.60    4.10
  -9 -11  -4   -4.40    4.90
  -9 -11  -4    2.90    7.10
   9  11   4    6.40    3.80
   4 -12  -4    0.00    5.40
  -4  12   4   -2.10    3.00
  -4  12   4   10.10    7.00
   3 -12  -4    2.30    6.10
  -3  12   4    9.60    4.60
  -3  12   4    9.30    6.50
   2 -12  -4   16.00    7.90
   2 -12  -4   28.50    9.50
  -2  12   4   35.60   11.70
   1 -12  -4   -3.30    5.20
   1 -12  -4   -1.50    4.60
  -1  12   4   -3.40    3.10
  -1  12   4   -8.20    5.20
   0 -12  -4   85.39   15.60
   0 -12  -4   80.99   11.70
   0  12   4   65.69   13.00
   0  12   4   74.99    9.00
  -1 -12  -4    7.20    7.20
  -1 -12  -4   -6.60    4.60
   1  12   4   -0.60    3.60
   1  12   4   -7.00    4.50
  -2 -12  -4   13.30    8.70
  -2 -12  -4    4.40    5.20
   2  12   4    6.90    6.20
   2  12   4   11.00    4.20
  -3 -12  -4   22.90    7.40
  -3 -12  -4   45.00   15.00
   3  12   4   33.50    6.00
  -4 -12  -4   49.60   14.50
  -4 -12  -4   54.79   10.00
   4  12   4   60.19    7.50
  -5 -12  -4   40.20   10.30
  -5 -12  -4   34.70   13.00
   5  12   4   17.50    4.60
  -6 -12  -4    4.70    6.80
  -6 -12  -4   10.10    5.10
   6  12   4   10.90    5.00
  -7 -12  -4   21.20    8.00
  -7 -12  -4   37.00   14.30
   7  12   4   29.20    7.00
  -8 -12  -4    7.40    5.40
  -8 -12  -4    1.30    6.30
   8  12   4   10.80    4.50
   2 -13  -4   -2.20    5.90
   2 -13  -4    2.80    5.30
  -2  13   4    9.70    6.00
   1 -13  -4   19.80    7.80
   1 -13  -4    3.20    5.90
  -1  13   4   -4.40    5.70
  -1  13   4   11.20    3.90
   0 -13  -4    8.80    6.00
   0 -13  -4   -2.70    4.40
   0  13   4    7.80    3.70
   0  13   4   -8.40    4.80
  -1 -13  -4    8.40    6.40
  -1 -13  -4   -2.80    5.30
   1  13   4   -6.00    4.60
   1  13   4    3.40    3.30
  -2 -13  -4    0.70    5.70
  -2 -13  -4    3.00    6.10
   2  13   4   18.40    4.70
  -3 -13  -4   14.20    6.10
  -3 -13  -4   40.00   14.80
   3  13   4   34.60    5.50
  -4 -13  -4    0.60    4.40
  -4 -13  -4   -0.10    6.70
   4  13   4    3.50    3.20
  -5 -13  -4   22.70   11.30
  -5 -13  -4   27.00    8.70
   5  13   4   24.70    5.30
  -6 -13  -4   27.40    9.10
  -6 -13  -4   23.80   11.30
   6  13   4   11.20    4.00
  -7 -13  -4   69.69   14.30
  -7 -13  -4   51.49   10.20
   7  13   4   44.10    6.70
  -1  14   4    7.30    6.30
   0 -14  -4   13.20    6.20
   0 -14  -4    5.40    5.90
   0  14   4    4.40    2.80
   0  14   4   -7.90    5.20
  -1 -14  -4   22.50    9.20
  -1 -14  -4   16.70    6.70
   1  14   4   26.80    8.90
   1  14   4   15.10    4.00
  -2 -14  -4   14.00    7.20
  -2 -14  -4    4.00    5.80
   2  14   4   19.40    4.10
  -3 -14  -4   -3.10    4.80
  -3 -14  -4    0.90    5.60
   3  14   4    1.20    2.80
  -4 -14  -4   -1.80    4.10
  -4 -14  -4  -15.00    5.00
   4  14   4    0.90    2.90
  -5 -14  -4   15.20    6.50
  -5 -14  -4    9.70    7.40
   5  14   4   10.30    3.50
  -6 -14  -4   15.90    8.30
  -6 -14  -4   -0.80    4.60
   6  14   4   -3.80    2.70
   5  13  -5    5.90    4.90
  -5 -13   5   -4.60    5.30
   4  13  -5   12.70    5.70
  -4 -13   5   11.90    8.10
   3  13  -5   -6.60    2.30
  -3 -13   5    6.30    8.20
   2  13  -5   77.79   14.20
  -2 -13   5   95.69   19.30
   1  13  -5    7.50    3.80
   1  13  -5   15.30    7.40
  -1 -13   5    8.80    8.80
   0  13  -5    9.80    4.10
   0  13  -5   29.00    8.80
   0 -13   5    5.80    8.50
  -1  13  -5    9.30    4.70
  -1  13  -5   -4.40    5.30
   1 -13   5  -17.10    6.10
   7  12  -5    6.10    4.30
   6  12  -5   -7.40    4.00
  -6 -12   5   -5.30    5.90
   5  12  -5   14.10    6.00
  -5 -12   5   -5.50    5.80
   4  12  -5   -4.80    3.60
  -4 -12   5   -6.30    5.20
   3  12  -5   18.90    6.30
   3  12  -5    4.90    4.10
  -3 -12   5   -2.50    6.20
   2  12  -5   15.00    7.40
   2  12  -5   -3.10    2.20
  -2 -12   5   -2.80    8.10
   1  12  -5    5.30    2.90
   1  12  -5   -2.30    5.70
  -1 -12   5    3.50    9.50
   0  12  -5   -0.80    3.50
   0  12  -5   11.80    7.70
   0 -12   5    8.70    7.40
  -1  12  -5    2.90    6.40
  -1  12  -5    3.50    3.70
   1 -12   5   24.10    7.70
  -2  12  -5   -0.70    3.10
  -2  12  -5    1.20    4.20
   2 -12   5   -0.10    5.70
   3 -12   5   -6.70    5.80
   8  11  -5    8.60    4.90
   7  11  -5   42.40    7.50
   6  11  -5    2.70    3.40
  -6 -11   5    2.80    6.80
   5  11  -5   -0.10    3.60
  -5 -11   5   -7.60    4.70
   4  11  -5   -0.40    4.40
  -4 -11   5   -0.70    6.10
   3  11  -5    9.30    5.40
   3  11  -5   -4.70    4.40
  -3 -11   5    0.00    4.90
   2  11  -5   14.20    5.80
   2  11  -5   16.20    6.90
  -2 -11   5   12.50    9.60
   1  11  -5  124.89   16.80
   1  11  -5  108.89   13.10
  -1 -11   5  118.89   21.20
   0  11  -5   25.50    9.00
   0  11  -5   32.80    8.00
   0 -11   5   18.20   10.20
  -1  11  -5   -3.00    3.30
  -1  11  -5   14.10    8.20
   1 -11   5   16.50    9.70
  -2  11  -5   -7.80    6.20
  -2  11  -5    6.20    3.60
   2 -11   5    9.30    7.20
  -3  11  -5   35.70    6.10
  -3  11  -5   10.00    6.10
   3 -11   5   13.90    9.60
  -4  11  -5   -0.10    3.70
  -4  11  -5   -3.40    4.20
   4 -11   5   -7.80    5.40
   8  10  -5   49.70    8.40
   7  10  -5   18.40    6.40
   6  10  -5   15.90    6.80
  -6 -10   5   17.90    8.80
   5  10  -5   71.19   10.70
  -5 -10   5   95.69   16.80
   4  10  -5   23.20    7.00
   4  10  -5   13.00    5.70
  -4 -10   5   26.40   12.00
   3  10  -5    9.80    6.00
   3  10  -5    1.10    4.00
  -3 -10   5    8.70    7.90
   2  10  -5    8.00    4.80
   2  10  -5   -2.80    3.20
  -2 -10   5   -2.50    5.70
   1  10  -5   71.69   12.70
   1  10  -5   68.99    9.50
  -1 -10   5   95.09   21.40
   0  10  -5    9.90    6.20
   0  10  -5   11.40    4.90
   0 -10   5   -7.30    5.80
  -1  10  -5   22.40    6.30
  -1  10  -5   24.10    9.00
   1 -10   5   19.50   10.40
  -2  10  -5   12.40    7.90
  -2  10  -5   18.10    6.10
   2 -10   5    8.10    8.30
  -3  10  -5   -4.40    4.30
  -3  10  -5   10.70    4.20
   3 -10   5    5.90    7.30
  -4  10  -5    2.50    4.60
  -4  10  -5    4.80    3.90
   4 -10   5    7.50    6.30
  -5  10  -5   31.80    5.90
  -5  10  -5   31.60   10.10
   5 -10   5    9.40    7.40
   9   9  -5   27.30    6.30
  -9  -9   5   54.79   14.70
   8   9  -5    0.00    4.00
  -8  -9   5   -6.90    5.00
   7   9  -5   -4.30    4.60
  -7  -9   5   15.30    7.50
   6   9  -5   -1.30    3.80
  -6  -9   5   20.30    9.50
  -6  -9   5    2.50    4.70
   5   9  -5   79.59   11.20
  -5  -9   5  119.29   17.40
   4   9  -5   -3.60    2.80
   4   9  -5    3.40    4.30
  -4  -9   5    6.70    6.30
   3   9  -5   87.29   13.30
   3   9  -5   88.09   10.70
  -3  -9   5   76.99   15.10
   2   9  -5   17.50    7.40
   2   9  -5   42.40    7.00
  -2  -9   5   14.40    9.30
   1   9  -5    2.00    4.50
   1   9  -5   -1.90    3.30
  -1  -9   5    1.40    5.90
   0   9  -5    2.00    3.40
   0   9  -5    2.30    5.40
   0  -9   5    8.40    7.80
  -1   9  -5   48.30   12.30
  -1   9  -5   36.90    8.30
   1  -9   5   24.30   12.00
  -2   9  -5    6.20    5.70
  -2   9  -5   19.20    5.50
   2  -9   5    5.20    8.60
  -3   9  -5    5.60    3.90
  -3   9  -5   -6.00    3.90
   3  -9   5   -5.00    6.10
  -4   9  -5    4.00    4.90
  -4   9  -5    5.00    4.60
   4  -9   5    7.60    6.50
  -5   9  -5    0.30    4.20
  -5   9  -5    7.90    3.90
   5  -9   5   16.80    7.10
  -6   9  -5  155.28   16.50
  -6   9  -5  144.89   19.30
   6  -9   5  178.28   22.50
  -9  -8   5   29.40   11.20
   8   8  -5   -3.40    4.50
  -8  -8   5    4.10    7.60
   7   8  -5    8.10    5.10
  -7  -8   5   -0.40    5.50
   6   8  -5   11.20    5.10
  -6  -8   5    3.30    5.50
  -6  -8   5   10.60    6.60
  -5  -8   5  114.69   16.90
  -5  -8   5  101.39   15.30
   4   8  -5    2.50    5.40
   4   8  -5    2.30    3.80
  -4  -8   5    7.20    6.30
  -4  -8   5    1.50    3.80
   3   8  -5   23.50    6.10
   3   8  -5   18.90    7.70
  -3  -8   5   19.30    8.80
  -3  -8   5   18.70    6.50
   2   8  -5    0.70    5.80
   2   8  -5   -3.20    3.20
  -2  -8   5   -4.00    4.40
  -2  -8   5   -0.40    3.80
   1   8  -5  168.48   16.60
   1   8  -5  177.08   19.30
  -1  -8   5  181.18   22.60
  -1  -8   5  195.48   18.10
   0   8  -5  160.18   15.80
   0   8  -5  153.08   18.40
   0  -8   5  168.58   21.60
   0  -8   5  178.78   17.10
  -1   8  -5  138.69   17.30
  -1   8  -5  132.19   14.40
   1  -8   5  146.39   21.30
   1  -8   5  205.48   24.60
  -2   8  -5   -1.70    4.80
  -2   8  -5    6.90    5.00
   2  -8   5    6.30    7.10
  -3   8  -5   31.30   10.20
  -3   8  -5   38.00    8.70
   3  -8   5   25.50   11.50
  -4   8  -5    1.30    3.70
  -4   8  -5   -4.10    5.40
   4  -8   5    7.60    7.50
  -5   8  -5   29.40    8.70
  -5   8  -5   16.70    6.40
   5  -8   5   22.60    8.90
  -6   8  -5  109.39   15.90
  -6   8  -5  128.59   14.20
   6  -8   5  136.19   19.50
  -7   8  -5   15.60    6.90
  -7   8  -5   -1.30    4.90
 -10  -7   5   -8.10    5.50
  -9  -7   5   -6.40    4.20
   8   7  -5   -6.40    4.60
  -8  -7   5    2.60    5.40
   7   7  -5   17.90    5.40
  -7  -7   5   25.60   11.00
   6   7  -5   -2.70    3.60
  -6  -7   5   -1.60    4.30
  -6  -7   5    4.40    5.50
   5   7  -5  116.49   13.20
   5   7  -5   86.29   11.80
  -5  -7   5  143.79   18.00
  -5  -7   5  115.59   16.40
  -5  -7   5   85.09   12.60
   4   7  -5  103.99   12.20
   4   7  -5  114.69   13.50
  -4  -7   5  111.19   14.70
  -4  -7   5  124.19   13.10
  -4  -7   5  115.99   14.20
  -4  -7   5  106.89   16.00
   3   7  -5    0.20    4.70
   3   7  -5   -2.60    3.10
  -3  -7   5   -0.30    3.20
  -3  -7   5    1.90    3.70
  -3  -7   5    1.80    5.40
  -3  -7   5    2.20    3.20
   2   7  -5   48.10    9.30
   2   7  -5   24.90    6.00
  -2  -7   5   35.70    7.70
  -2  -7   5   53.19   13.30
  -2  -7   5   40.60    6.80
  -2  -7   5   17.70    5.70
   1   7  -5    9.30    4.30
   1   7  -5   18.80    7.00
  -1  -7   5   14.10    5.60
  -1  -7   5    2.90    5.00
  -1  -7   5    4.10    3.90
   0   7  -5   31.50    8.80
   0   7  -5   22.80    5.80
   0  -7   5   31.10    8.10
   0  -7   5   27.80   10.20
   0  -7   5   36.70    7.30
  -1   7  -5  126.99   12.60
  -1   7  -5  105.99   14.40
   1  -7   5  110.99   12.90
   1  -7   5  126.49   14.00
   1  -7   5  118.99   17.50
  -2   7  -5   50.79    8.30
  -2   7  -5   67.59   11.00
   2  -7   5   74.09   14.60
   2  -7   5   75.59   12.00
   2  -7   5   60.29    9.60
  -3   7  -5   25.90    8.50
  -3   7  -5   19.10    6.00
   3  -7   5   15.00    8.90
  -4   7  -5   44.90   11.60
  -4   7  -5   46.10    7.90
   4  -7   5   51.99   14.90
  -5   7  -5    9.30    4.20
  -5   7  -5    8.00    6.90
   5  -7   5    4.10    5.70
  -6   7  -5   58.69    9.60
  -6   7  -5   54.49   11.10
   6  -7   5   50.29   15.50
  -7   7  -5   18.80    6.80
  -7   7  -5    9.00    5.20
 -10  -6   5    2.80    6.10
  -9  -6   5   10.50    6.50
  -8  -6   5    5.90    6.30
   7   6  -5   36.10    9.10
  -7  -6   5   28.30   11.60
   6   6  -5   56.79    9.40
  -6  -6   5   54.09    9.50
  -6  -6   5   68.49   15.90
   5   6  -5   36.50    7.30
   5   6  -5   50.89    9.10
  -5  -6   5   76.49    9.50
  -5  -6   5   50.29   10.50
  -5  -6   5   56.89   11.50
   4   6  -5  129.09   13.80
   4   6  -5  142.69   14.70
  -4  -6   5  151.68   17.70
  -4  -6   5  140.49   14.70
  -4  -6   5  140.29   17.40
  -4  -6   5  155.18   15.50
   3   6  -5   85.19    9.60
   3   6  -5   71.09    9.20
   3   6  -5   86.19   10.80
  -3  -6   5   75.19   11.00
  -3  -6   5   94.09   10.40
  -3  -6   5   96.49   13.10
  -3  -6   5   70.49   10.10
   2   6  -5   -5.50    3.10
   2   6  -5    3.90    3.00
   2   6  -5   -1.90    2.30
  -2  -6   5    9.20    4.10
  -2  -6   5    5.00    4.30
  -2  -6   5    1.90    2.90
  -2  -6   5    3.00    3.80
   1   6  -5   31.10    6.50
   1   6  -5   43.80    8.90
   1   6  -5   36.70    5.80
  -1  -6   5   49.60    7.60
  -1  -6   5   40.40   10.00
  -1  -6   5   36.40    6.40
  -1  -6   5   27.20    5.40
   0   6  -5  362.06   29.50
   0   6  -5  375.16   29.50
   0   6  -5  373.76   31.80
   0  -6   5  400.96   30.80
   0  -6   5  368.96   29.20
   0  -6   5  408.26   30.60
   0  -6   5  370.86   35.00
  -1   6  -5   -2.40    3.60
  -1   6  -5    0.50    2.30
  -1   6  -5   -4.00    2.60
  -1   6  -5    3.00    2.40
   1  -6   5    3.90    4.70
   1  -6   5    5.10    4.40
   1  -6   5    2.20    2.10
   1  -6   5    0.00    4.40
  -2   6  -5   27.80    6.50
  -2   6  -5   16.80    6.80
   2  -6   5   26.50    7.70
   2  -6   5   26.20    7.40
   2  -6   5   18.20    8.60
  -3   6  -5   37.00    8.00
  -3   6  -5   27.20    8.50
   3  -6   5   44.30   12.50
   3  -6   5   39.80    7.40
  -4   6  -5    3.40    4.30
  -4   6  -5   -2.30    4.80
   4  -6   5    7.70    7.00
   4  -6   5   -4.90    3.60
  -5   6  -5   18.10    6.00
  -5   6  -5   19.80    8.20
   5  -6   5   36.10   11.50
  -6   6  -5   10.30    6.70
  -6   6  -5   17.60    6.00
   6  -6   5   19.30    9.30
  -7   6  -5   33.90    8.30
   7  -6   5   10.40    6.00
 -10  -5   5    3.80    5.10
  -9  -5   5   -1.10    4.00
  -8  -5   5   -8.50    5.20
  -8  -5   5    7.70    5.50
   7   5  -5   16.50    6.30
  -7  -5   5   10.60    8.30
  -7  -5   5   15.00    6.00
   6   5  -5   56.59    8.80
  -6  -5   5   71.49   14.30
  -6  -5   5   72.19   10.30
   5   5  -5   -2.00    5.10
   5   5  -5   -3.50    3.30
   5   5  -5    2.20    3.30
  -5  -5   5   -2.40    4.10
  -5  -5   5    5.90    4.60
  -5  -5   5   -2.70    3.40
   4   5  -5  123.09   12.70
   4   5  -5  104.79   11.50
   4   5  -5  121.69   12.40
  -4  -5   5  122.29   14.60
  -4  -5   5  109.79   14.90
  -4  -5   5  121.19   12.60
  -4  -5   5  111.39   12.70
   3   5  -5   29.60    5.50
   3   5  -5   23.90    6.70
   3   5  -5   13.40    4.50
  -3  -5   5   32.10    8.40
  -3  -5   5   32.30    6.90
  -3  -5   5   28.90    7.70
  -3  -5   5   30.30    5.80
   2   5  -5   -0.20    2.40
   2   5  -5    2.10    2.80
   2   5  -5    5.90    4.20
  -2  -5   5   11.20    5.40
  -2  -5   5    3.40    3.50
  -2  -5   5    1.50    2.70
  -2  -5   5    8.70    3.90
   1   5  -5  124.69   11.30
   1   5  -5  110.29   11.00
   1   5  -5  137.59   13.30
  -1  -5   5  118.39   12.00
  -1  -5   5  108.79   11.90
  -1  -5   5  119.49   11.90
  -1  -5   5  125.19   14.80
   0   5  -5  278.47   22.30
   0   5  -5  281.47   22.50
   0   5  -5  302.27   24.50
   0  -5   5  263.87   22.40
   0  -5   5  283.17   22.90
   0  -5   5  296.17   23.40
   0  -5   5  263.67   26.40
  -1   5  -5    3.50    3.90
  -1   5  -5    1.70    2.10
  -1   5  -5   -0.20    1.80
  -1   5  -5   -3.30    2.40
   1  -5   5    5.10    4.10
   1  -5   5    3.80    3.40
   1  -5   5    2.10    1.50
   1  -5   5    6.30    5.50
  -2   5  -5    2.40    2.70
  -2   5  -5    1.30    3.00
  -2   5  -5    4.20    3.80
  -2   5  -5   -0.70    2.40
   2  -5   5    5.30    5.10
   2  -5   5    5.40    4.10
   2  -5   5    6.60    4.80
  -3   5  -5   -5.20    2.30
  -3   5  -5   -0.40    4.00
  -3   5  -5    2.20    4.60
  -3   5  -5    2.00    2.90
   3  -5   5   -2.30    3.90
   3  -5   5   -0.60    3.10
   3  -5   5   -5.80    4.20
  -4   5  -5  155.48   17.10
  -4   5  -5  137.59   14.60
  -4   5  -5  131.49   14.10
   4  -5   5  148.59   19.40
   4  -5   5  136.79   15.60
  -5   5  -5  131.79   13.40
  -5   5  -5   88.49   13.70
   5  -5   5  107.89   13.80
   5  -5   5   65.39   14.20
  -6   5  -5   22.70    7.70
  -6   5  -5    2.50    3.60
   6  -5   5   21.40    9.20
  -7   5  -5    6.30    5.40
   7  -5   5    2.90    4.00
 -10  -4   5   26.60    9.90
  -9  -4   5   27.70   11.70
  -9  -4   5    4.20    5.70
  -8  -4   5   13.30    6.00
  -8  -4   5   23.70   10.90
  -7  -4   5   37.20   12.50
  -7  -4   5   32.60    8.60
   6   4  -5   -2.20    3.70
   6   4  -5    1.80    3.30
  -6  -4   5    4.00    6.90
  -6  -4   5    1.70    4.20
   5   4  -5   59.69    8.00
   5   4  -5   44.40    7.30
   5   4  -5   59.09    8.60
  -5  -4   5   51.39    8.20
  -5  -4   5   49.99    8.60
  -5  -4   5   47.80   12.60
   4   4  -5   -2.40    2.30
   4   4  -5   -1.10    2.70
   4   4  -5    2.20    3.30
  -4  -4   5    5.00    3.90
  -4  -4   5    1.60    4.00
  -4  -4   5    2.60    2.80
  -4  -4   5   -1.70    2.70
   3   4  -5  130.89   12.40
   3   4  -5  139.29   12.90
   3   4  -5  116.99   11.70
  -3  -4   5  129.99   14.90
  -3  -4   5  136.49   12.90
  -3  -4   5  129.09   12.60
  -3  -4   5  116.09   13.90
   2   4  -5  829.22   60.89
   2   4  -5  833.42   60.49
   2   4  -5  822.72   60.19
  -2  -4   5  869.81   60.69
  -2  -4   5  754.92   61.89
  -2  -4   5  894.11   60.89
  -2  -4   5  831.92   62.99
   1   4  -5    9.30    3.10
   1   4  -5   10.30    4.60
   1   4  -5    7.00    2.70
  -1  -4   5    7.20    3.70
  -1  -4   5   16.60    6.20
  -1  -4   5   13.80    4.90
  -1  -4   5    5.30    3.40
   0   4  -5   22.30    4.10
   0   4  -5   21.30    6.10
   0   4  -5   25.90    4.60
   0  -4   5   27.70    4.70
   0  -4   5   28.40    8.40
   0  -4   5   31.60    6.30
   0  -4   5   30.00    5.50
  -1   4  -5    7.50    2.90
  -1   4  -5    7.70    3.60
  -1   4  -5    2.90    3.40
   1  -4   5    2.10    4.50
   1  -4   5    6.50    3.80
   1  -4   5   -0.40    3.00
   1  -4   5    3.60    2.20
  -2   4  -5  828.82   63.89
  -2   4  -5  895.61   64.49
  -2   4  -5  951.30   64.59
  -2   4  -5  854.91   65.89
   2  -4   5  850.21   64.29
   2  -4   5  736.63   67.39
   2  -4   5 1000.60   65.79
   2  -4   5  954.90   65.49
  -3   4  -5   10.60    5.30
  -3   4  -5   13.30    4.30
  -3   4  -5   16.40    5.10
  -3   4  -5    9.20    3.40
   3  -4   5    4.40    3.20
   3  -4   5    5.40    5.60
   3  -4   5   12.00    5.20
  -4   4  -5   -0.60    2.80
  -4   4  -5    3.00    3.80
  -4   4  -5    0.80    4.20
  -4   4  -5   -4.50    2.90
   4  -4   5    4.50    4.00
   4  -4   5   -1.80    4.40
  -5   4  -5   36.50    9.60
  -5   4  -5   18.20    6.70
  -5   4  -5   25.30    7.60
   5  -4   5   19.70    7.20
   5  -4   5   25.10   10.00
  -6   4  -5  200.08   19.00
  -6   4  -5  193.18   20.10
  -6   4  -5  156.68   19.50
   6  -4   5  187.28   22.10
   6  -4   5  164.38   19.00
  -7   4  -5   18.70    9.50
  -7   4  -5    9.50    5.30
   7  -4   5   12.50    6.10
 -10  -3   5    1.80    4.90
 -10  -3   5   -9.60    5.20
  -9  -3   5   88.09   18.10
  -9  -3   5  139.49   16.40
  -8  -3   5   -2.20    5.30
  -8  -3   5    6.50    7.30
  -7  -3   5   95.89   12.60
  -7  -3   5   75.49   14.90
   6   3  -5   21.30    6.90
   6   3  -5    8.60    5.00
   6   3  -5    4.90    4.10
  -6  -3   5   12.10    7.40
  -6  -3   5   11.40    5.80
   5   3  -5    0.80    2.90
   5   3  -5    1.80    3.80
   5   3  -5    5.80    4.10
  -5  -3   5   -1.20    4.60
  -5  -3   5   -0.50    3.00
  -5  -3   5    3.90    2.80
   4   3  -5   12.80    4.60
   4   3  -5   14.30    3.90
   4   3  -5    9.20    4.40
  -4  -3   5   14.40    4.60
  -4  -3   5   14.30    4.90
  -4  -3   5   18.50    5.10
  -4  -3   5    5.90    5.30
   3   3  -5   32.80    5.20
   3   3  -5   42.60    6.50
   3   3  -5   37.50    6.20
  -3  -3   5   48.10    8.60
  -3  -3   5   38.80    6.00
  -3  -3   5   39.50    6.50
  -3  -3   5   39.50    6.00
   2   3  -5    1.60    2.20
   2   3  -5    1.90    2.50
   2   3  -5    4.70    3.10
  -2  -3   5   -1.40    1.90
  -2  -3   5    0.70    2.80
  -2  -3   5   -1.50    2.30
  -2  -3   5    2.40    2.60
   1   3  -5    0.60    2.30
   1   3  -5    4.10    2.00
   1   3  -5    1.00    3.20
  -1  -3   5   -1.70    2.30
  -1  -3   5    2.40    3.40
  -1  -3   5   -0.20    2.10
  -1  -3   5    0.70    2.60
   0   3  -5  324.27   24.10
   0   3  -5  300.47   23.90
   0   3  -5  347.77   25.50
   0  -3   5  324.27   24.60
   0  -3   5  301.47   24.30
   0  -3   5  319.37   27.40
   0  -3   5  320.87   25.10
  -1   3  -5  243.18   20.80
  -1   3  -5  246.58   19.80
  -1   3  -5  241.88   19.40
   1  -3   5  275.07   20.50
   1  -3   5  271.67   20.60
   1  -3   5  237.98   20.10
   1  -3   5  229.08   22.80
  -2   3  -5 1704.23  115.69
  -2   3  -5 1633.24  114.89
  -2   3  -5 1554.54  115.09
  -2   3  -5 1647.94  116.29
   2  -3   5 1630.84  115.49
   2  -3   5 1741.33  116.09
   2  -3   5 1751.82  116.09
   2  -3   5 1376.36  117.99
  -3   3  -5  369.66   31.30
  -3   3  -5  383.36   30.50
  -3   3  -5  373.06   29.90
  -3   3  -5  411.36   31.20
   3  -3   5  329.47   33.00
   3  -3   5  422.26   31.70
   3  -3   5  399.06   31.40
  -4   3  -5  106.19   11.70
  -4   3  -5  107.99   12.50
  -4   3  -5  117.09   12.80
  -4   3  -5  105.79   13.00
   4  -3   5  123.59   13.10
   4  -3   5  128.39   13.00
   4  -3   5   92.19   14.60
  -5   3  -5   64.09   10.00
  -5   3  -5   54.89   10.00
  -5   3  -5   72.99   10.60
  -5   3  -5   65.09    9.00
   5  -3   5   55.69   12.00
   5  -3   5   65.09   10.30
  -6   3  -5    3.70    4.80
  -6   3  -5    2.20    4.40
  -6   3  -5   -4.10    2.90
   6  -3   5   -4.30    3.50
   6  -3   5   -7.10    3.50
  -7   3  -5   19.50    6.40
  -7   3  -5   12.70    6.50
   7  -3   5   24.00    8.70
   7  -3   5   14.50    6.70
  -8   3  -5   15.60    7.30
   8  -3   5   23.60    8.30
  -9   3  -5  121.09   18.00
 -10  -2   5   28.50    8.60
 -10  -2   5   13.80    8.90
  -9  -2   5    8.70    9.30
  -9  -2   5   10.80    5.90
  -8  -2   5   90.39   12.70
  -8  -2   5   56.19   15.80
  -7  -2   5   70.89   14.00
  -7  -2   5   87.59   12.00
   6   2  -5   27.20    6.60
  -6  -2   5   32.30    8.20
  -6  -2   5   30.00    6.10
  -6  -2   5   15.60    8.00
   5   2  -5    9.40    4.40
   5   2  -5    5.80    4.10
  -5  -2   5   10.50    4.70
  -5  -2   5    2.50    5.00
  -5  -2   5    4.60    3.40
   4   2  -5  101.09   10.40
   4   2  -5   89.49    9.50
   4   2  -5   92.49   10.30
  -4  -2   5  103.29   10.40
  -4  -2   5   89.09    9.30
  -4  -2   5   61.89   11.20
  -4  -2   5   90.29   10.00
  -4  -2   5   93.89   10.10
   3   2  -5    7.60    2.50
   3   2  -5    3.20    3.30
   3   2  -5    0.00    2.90
  -3  -2   5    4.40    3.10
  -3  -2   5    7.00    3.00
  -3  -2   5    0.90    2.30
  -3  -2   5    4.80    4.40
   2   2  -5  763.92   55.99
   2   2  -5  842.52   56.69
   2   2  -5  760.92   55.89
  -2  -2   5  801.42   56.29
  -2  -2   5  742.33   58.49
  -2  -2   5  782.52   56.89
  -2  -2   5  784.42   56.19
   1   2  -5  292.97   22.00
   1   2  -5  297.37   22.20
   1   2  -5  306.57   22.80
  -1  -2   5  282.97   23.20
  -1  -2   5  303.27   24.10
  -1  -2   5  284.27   23.90
  -1  -2   5  284.27   22.10
   0   2  -5   65.59    6.70
   0   2  -5   60.99    7.30
   0   2  -5   66.39    6.40
   0  -2   5   66.59    9.10
   0  -2   5   66.19    9.10
   0  -2   5   65.79    7.00
   0  -2   5   58.79    7.20
  -1   2  -5   -0.10    2.00
  -1   2  -5    0.50    2.50
  -1   2  -5   -0.80    2.50
   1  -2   5    1.70    3.60
   1  -2   5    0.00    1.90
   1  -2   5    2.20    2.70
   1  -2   5    1.30    2.50
  -2   2  -5  690.13   50.59
  -2   2  -5  697.53   50.09
  -2   2  -5  714.93   50.79
  -2   2  -5  678.83   49.70
   2  -2   5  666.73   50.59
   2  -2   5  756.02   50.79
   2  -2   5  606.64   50.19
  -3   2  -5  259.27   20.70
  -3   2  -5  217.38   19.30
  -3   2  -5  217.48   19.70
  -3   2  -5  221.88   18.70
   3  -2   5  236.78   19.80
   3  -2   5  251.47   20.10
   3  -2   5  187.58   21.50
  -4   2  -5   29.40    5.30
  -4   2  -5   30.50    7.30
  -4   2  -5   29.10    6.90
  -4   2  -5   31.00    7.70
   4  -2   5   38.30    6.90
   4  -2   5   27.20    6.70
   4  -2   5   20.30    7.60
  -5   2  -5    0.90    3.50
  -5   2  -5   -4.70    2.50
  -5   2  -5   -0.20    3.80
  -5   2  -5    1.70    3.90
   5  -2   5   -1.50    3.50
   5  -2   5   -2.80    2.90
  -6   2  -5   20.60    6.70
  -6   2  -5    4.20    5.40
  -6   2  -5    9.00    5.30
  -6   2  -5   18.60    6.90
   6  -2   5    9.20    6.10
   6  -2   5   11.70    6.80
  -7   2  -5   20.90    8.30
   7  -2   5   25.10    8.60
   7  -2   5   35.50    9.60
  -8   2  -5   10.90    7.50
   8  -2   5    1.50    4.30
  -9   2  -5   72.69   13.70
   9  -2   5   76.69   11.50
 -10   2  -5   -0.10    5.20
 -10  -1   5    2.30    6.50
 -10  -1   5    9.50    6.50
  -9  -1   5    6.50    7.00
  -9  -1   5    3.10    5.60
  -8  -1   5  372.76   38.60
  -8  -1   5  372.56   33.10
   7   1  -5   -0.90    4.70
  -7  -1   5   -4.70    2.70
  -7  -1   5    1.80    4.80
  -7  -1   5   -0.30    5.10
   6   1  -5   14.10    6.50
  -6  -1   5   10.80    6.10
  -6  -1   5    7.40    4.10
  -6  -1   5   14.50    7.10
   5   1  -5   12.60    5.60
   5   1  -5    8.30    3.70
  -5  -1   5   14.10    7.40
  -5  -1   5   19.00    6.20
  -5  -1   5   22.00    5.80
   4   1  -5   24.70    5.90
   4   1  -5   43.00    7.60
   4   1  -5   29.20    5.20
  -4  -1   5   31.40    5.90
  -4  -1   5   17.00    7.20
  -4  -1   5   30.10    5.40
  -4  -1   5   34.10    6.00
  -4  -1   5   29.50    3.70
   3   1  -5   11.90    4.40
   3   1  -5   17.60    4.40
   3   1  -5   15.00    3.70
  -3  -1   5   25.40    5.90
  -3  -1   5   16.60    5.60
  -3  -1   5   18.70    4.80
  -3  -1   5   14.10    2.60
  -3  -1   5   18.80    4.60
   2   1  -5  813.62   57.49
   2   1  -5  828.92   58.39
   2   1  -5  802.52   57.89
  -2  -1   5  767.22   60.09
  -2  -1   5  829.72   57.69
  -2  -1   5  793.12   58.49
  -2  -1   5  826.42   57.59
   1   1  -5  199.78   14.80
   1   1  -5  216.48   15.90
  -1  -1   5  210.68   16.20
  -1  -1   5  180.28   14.70
  -1  -1   5  150.38   16.00
   0   1  -5 1024.60   71.49
   0   1  -5  993.00   71.99
   0  -1   5 1144.99   73.99
   0  -1   5  947.51   72.79
   0  -1   5 1012.70   71.59
  -1   1  -5  307.87   22.50
  -1   1  -5  334.97   23.20
   1  -1   5  271.67   23.50
   1  -1   5  340.47   25.60
   1  -1   5  271.67   22.70
  -2   1  -5  360.86   26.10
  -2   1  -5  327.57   24.70
  -2   1  -5  343.17   25.00
  -2   1  -5  327.17   24.40
   2  -1   5  298.17   27.20
   2  -1   5  278.07   24.70
   2  -1   5  316.67   25.60
  -3   1  -5  568.04   40.30
  -3   1  -5  535.15   41.70
  -3   1  -5  588.24   40.90
  -3   1  -5  562.64   40.70
   3  -1   5  592.64   41.00
   3  -1   5  422.16   41.90
   3  -1   5  507.25   40.80
  -4   1  -5  121.29   12.60
  -4   1  -5  126.49   13.20
  -4   1  -5  151.68   14.60
  -4   1  -5  127.59   12.40
   4  -1   5  102.39   14.10
   4  -1   5  150.38   13.30
   4  -1   5  111.69   12.80
  -5   1  -5  113.99   11.80
  -5   1  -5   91.49   12.20
  -5   1  -5   95.19   11.50
  -5   1  -5  114.69   13.80
   5  -1   5   96.19   13.40
   5  -1   5   89.59   11.50
  -6   1  -5   69.59   10.10
  -6   1  -5  107.79   14.40
  -6   1  -5   88.59   12.00
   6  -1   5   86.29   11.90
   6  -1   5   85.89   13.40
  -7   1  -5  196.78   23.90
   7  -1   5  252.37   25.20
   7  -1   5  237.58   22.80
  -8   1  -5   12.50    7.60
   8  -1   5    6.00    4.70
   8  -1   5   27.70    8.60
  -9   1  -5    8.40    7.10
   9  -1   5    1.80    5.60
 -10   1  -5    0.80    6.20
  10  -1   5    4.80    4.30
 -10   0   5    5.00    5.10
 -10   0   5   -2.10    5.20
  -9   0   5   -6.00    5.10
  -9   0   5   15.20    5.70
  -8   0   5  301.67   34.00
  -8   0   5  343.47   30.20
   7   0  -5   23.10    8.80
  -7   0   5   23.70    8.80
  -7   0   5   13.20    7.50
  -7   0   5   12.30    5.90
   6   0  -5   35.40    8.80
  -6   0   5   41.30    8.20
  -6   0   5   44.50   11.90
  -6   0   5   50.79    9.60
   5   0  -5   -3.00    3.20
  -5   0   5    7.20    6.30
  -5   0   5    6.20    4.20
  -5   0   5   -3.30    3.30
   4   0  -5   26.10    6.20
   4   0  -5   35.90    7.30
  -4   0   5   36.10    6.40
  -4   0   5   30.30    8.30
  -4   0   5   37.20    5.70
  -4   0   5   21.90    6.00
   3   0  -5  107.99   11.70
   3   0  -5  144.59   12.20
  -3   0   5  122.29   14.00
  -3   0   5  140.09   13.10
  -3   0   5  130.39   11.60
   2   0  -5   -1.70    2.60
  -2   0   5   -1.60    2.60
  -2   0   5   -2.30    2.20
  -2   0   5    2.80    2.40
   1   0  -5   44.80    4.60
   1   0  -5   43.50    5.90
  -1   0   5   36.90    4.80
  -1   0   5   40.10    6.10
  -1   0   5   41.00    4.40
  -1   0   5   33.40    5.40
   0   0  -5   69.49    5.80
   0   0  -5   70.09    6.90
   0   0   5   59.99    5.80
   0   0   5   67.19    7.70
   0   0   5   65.79    7.70
   0   0   5   76.49    5.70
  -1   0  -5 9177.88  647.44
  -1   0  -5 9759.72  648.04
   1   0   5 9546.64  647.74
   1   0   5 9677.23  650.03
   1   0   5 8975.90  649.24
  -2   0  -5   30.50    5.50
  -2   0  -5   33.80    4.50
  -2   0  -5   38.10    5.10
   2   0   5   29.70    7.00
   2   0   5   29.40    4.70
   2   0   5   26.20    5.80
  -3   0  -5 2046.00  166.78
  -3   0  -5 2611.14  165.58
  -3   0  -5 2435.36  165.68
  -3   0  -5 2647.34  165.78
   3   0   5 2074.59  167.68
   3   0   5 2387.76  165.78
  -4   0  -5  352.16   27.60
  -4   0  -5  339.97   29.90
  -4   0  -5  402.96   29.40
  -4   0  -5  396.96   28.60
   4   0   5  285.87   29.80
   4   0   5  379.26   28.30
   4   0   5  333.47   28.20
  -5   0  -5  205.08   19.80
  -5   0  -5  245.38   20.70
  -5   0  -5  248.08   21.90
  -5   0  -5  253.87   23.40
   5   0   5  235.28   20.80
  -6   0  -5  123.09   14.00
  -6   0  -5  112.99   14.40
  -6   0  -5  148.19   17.20
   6   0   5  111.49   13.50
   6   0   5   91.59   13.80
  -7   0  -5  121.79   15.10
  -7   0  -5  110.29   16.70
   7   0   5  125.09   16.60
   7   0   5  131.49   14.80
  -8   0  -5   -4.00    3.60
   8   0   5   -1.20    3.50
   8   0   5    1.90    4.10
  -9   0  -5   43.90   13.70
   9   0   5   70.69   11.30
 -10   0  -5   24.20   10.80
  10   0   5   46.90    8.60
 -10   1   5   28.30   10.90
 -10   1   5   57.09    9.50
  -9   1   5   -0.20    6.40
  -9   1   5    9.30    6.40
  -8   1   5   62.69   12.90
  -8   1   5   57.79   14.30
   7  -1  -5   76.49   12.00
  -7   1   5   72.89   11.30
  -7   1   5   76.79   13.90
  -7   1   5   69.79   11.70
   6  -1  -5   -0.60    4.50
  -6   1   5    1.40    4.70
  -6   1   5    4.10    5.00
  -6   1   5    6.10    5.00
   5  -1  -5   12.90    5.50
  -5   1   5   26.50    8.50
  -5   1   5   20.00    6.00
  -5   1   5   23.10    7.10
   4  -1  -5   41.80    6.50
   4  -1  -5   41.00    7.20
  -4   1   5   43.50    8.80
  -4   1   5   35.30    7.10
  -4   1   5   40.00    7.50
   3  -1  -5  515.55   37.30
  -3   1   5  460.25   36.30
  -3   1   5  536.85   39.80
  -3   1   5  464.65   38.20
   2  -1  -5  399.46   28.50
  -2   1   5  377.96   29.80
  -2   1   5  330.37   27.40
  -2   1   5  427.86   30.10
  -2   1   5  379.56   30.30
   1  -1  -5 3163.18  211.28
   1  -1  -5 2848.81  211.28
  -1   1   5 2869.11  210.88
  -1   1   5 2874.61  210.68
  -1   1   5 3314.37  213.28
  -1   1   5 3359.36  213.48
   0   1   5   14.10    3.70
   0   1   5   12.80    3.60
   0   1   5   11.00    3.20
  -1  -1  -5 1233.68   87.49
  -1  -1  -5 1166.48   87.69
  -1  -1  -5 1316.07   88.49
   1   1   5 1335.97   90.19
   1   1   5 1319.67   89.99
  -2  -1  -5   10.80    4.20
  -2  -1  -5   14.20    2.80
  -2  -1  -5   16.70    4.10
   2   1   5   11.70    4.30
   2   1   5   18.50    5.10
   2   1   5   18.90    3.40
   2   1   5   16.70    2.90
  -3  -1  -5  719.13   49.30
  -3  -1  -5  656.83   51.99
  -3  -1  -5  707.63   50.49
   3   1   5  622.44   51.99
   3   1   5  733.43   49.90
  -4  -1  -5   54.39    8.00
  -4  -1  -5   54.39    8.80
  -4  -1  -5   60.79    7.30
  -4  -1  -5   44.60    5.70
   4   1   5   49.00    8.50
   4   1   5   63.89    7.50
  -5  -1  -5   36.50    5.10
  -5  -1  -5   33.00    8.90
  -5  -1  -5   43.20    7.90
  -5  -1  -5   41.40    6.30
   5   1   5   34.80    6.50
   5   1   5   30.70    8.70
  -6  -1  -5   -5.90    3.60
  -6  -1  -5    1.80    4.20
   6   1   5    3.00    4.40
   6   1   5    1.30    4.40
  -7  -1  -5   45.80   12.20
  -7  -1  -5   46.80   11.30
   7   1   5   25.80    9.20
   7   1   5   35.30    9.00
  -8  -1  -5  145.19   20.50
   8   1   5  156.68   17.10
   8   1   5  129.09   17.80
  -9  -1  -5   -0.90    7.10
   9   1   5   -2.20    4.00
 -10  -1  -5   -0.50    5.80
  10   1   5    2.30    4.30
 -11  -1  -5  119.09   17.20
  11   1   5   77.99   11.90
 -10   2   5    6.00    4.50
 -10   2   5    9.90    6.00
  -9   2   5   -4.60    3.70
  -9   2   5    5.70    5.60
  -8   2   5   16.00    7.20
  -8   2   5   49.20   12.90
  -8   2   5   34.70    9.50
   7  -2  -5  284.57   28.60
  -7   2   5  313.97   31.90
  -7   2   5  341.97   28.40
  -7   2   5  315.57   29.90
   6  -2  -5   -0.50    4.10
  -6   2   5    4.70    4.90
  -6   2   5    6.20    5.60
  -6   2   5    0.40    4.30
   5  -2  -5   17.20    6.60
  -5   2   5   16.70    7.10
  -5   2   5   15.60    6.00
  -5   2   5    9.80    5.70
   4  -2  -5   -3.50    3.50
  -4   2   5   -2.30    3.20
  -4   2   5   -0.30    3.60
  -4   2   5   -0.40    3.10
   3  -2  -5   24.50    6.30
   3  -2  -5   17.90    3.70
  -3   2   5   22.60    6.10
  -3   2   5   23.20    6.70
  -3   2   5   15.30    4.20
   2  -2  -5   18.90    3.00
   2  -2  -5   26.30    5.60
  -2   2   5   23.50    5.70
  -2   2   5   21.00    4.00
  -2   2   5   21.30    3.60
  -2   2   5   17.60    5.70
   1  -2  -5 4161.58  263.77
   1  -2  -5 3433.76  263.27
   1  -2  -5 3662.73  263.07
  -1   2   5 3955.60  265.67
  -1   2   5 3905.71  264.97
   0   2   5    9.50    4.00
   0   2   5    9.60    3.40
   0   2   5    9.90    3.10
  -1  -2  -5 1701.13  128.19
   1   2   5 1888.81  128.69
   1   2   5 1840.22  128.09
   1   2   5 1884.51  127.39
  -2  -2  -5   40.40    4.20
  -2  -2  -5   37.00    6.10
  -2  -2  -5   46.60    4.10
  -2  -2  -5   35.20    4.50
   2   2   5   47.80    7.10
  -3  -2  -5    2.00    3.20
  -3  -2  -5    3.90    1.50
  -3  -2  -5    1.00    3.20
   3   2   5    5.40    2.40
   3   2   5    0.90    2.30
   3   2   5    5.20    3.90
  -4  -2  -5   36.50    8.60
  -4  -2  -5   39.00    4.20
  -4  -2  -5   32.00    6.40
   4   2   5   33.00    8.50
   4   2   5   34.40    5.20
  -5  -2  -5  424.96   32.60
  -5  -2  -5  482.85   35.00
  -5  -2  -5  402.16   36.50
   5   2   5  388.66   35.90
   5   2   5  444.76   33.30
  -6  -2  -5    5.20    4.90
  -6  -2  -5    2.20    4.90
   6   2   5    2.50    4.50
   6   2   5    0.50    3.80
  -7  -2  -5    6.40    6.10
  -7  -2  -5    2.90    5.90
   7   2   5    3.90    4.80
   7   2   5    0.10    3.30
  -8  -2  -5    2.80    5.80
  -8  -2  -5    2.00    5.00
   8   2   5    5.30    5.70
   8   2   5    3.40    5.00
  -9  -2  -5   19.60    9.10
   9   2   5   -0.50    5.20
 -10  -2  -5   -1.50    6.80
  10   2   5    3.30    3.70
 -11  -2  -5   17.60    8.20
  11   2   5    7.00    4.60
  -9   3   5   69.79   13.90
  -9   3   5   83.39   11.50
  -8   3   5    3.40    4.40
  -8   3   5   -7.70    4.60
  -8   3   5   -6.90    4.20
   7  -3  -5  289.17   27.60
  -7   3   5  313.77   29.20
  -7   3   5  279.37   29.10
  -7   3   5  251.77   25.40
   6  -3  -5   24.40    8.30
  -6   3   5   20.30    8.60
  -6   3   5   25.60    8.90
  -6   3   5   31.00    7.80
   5  -3  -5  352.06   29.30
  -5   3   5  310.27   26.80
  -5   3   5  309.17   30.00
  -5   3   5  322.97   29.90
   4  -3  -5    3.30    4.00
  -4   3   5    0.60    3.20
  -4   3   5    1.90    4.40
  -4   3   5   -0.10    3.30
   3  -3  -5    3.10    4.10
   3  -3  -5    0.10    1.70
  -3   3   5    0.80    2.70
  -3   3   5   -1.70    3.00
  -3   3   5   -4.10    2.90
  -3   3   5   -0.90    2.30
   2  -3  -5   31.10    5.50
   2  -3  -5   20.70    3.90
  -2   3   5   23.70    5.70
  -2   3   5   21.90    6.40
  -2   3   5   29.20    3.90
  -2   3   5   29.50    4.50
   1  -3  -5   58.59    6.50
   1  -3  -5   62.29    6.70
   1  -3  -5   87.79    7.90
  -1   3   5   76.09    9.80
  -1   3   5   88.89    8.30
   0  -3  -5  427.16   33.10
   0   3   5  434.76   33.70
   0   3   5  432.66   32.30
   0   3   5  459.65   33.00
  -1  -3  -5   91.79    9.50
   1   3   5  109.89    9.90
   1   3   5   98.69   10.40
   1   3   5  108.49   10.00
  -2  -3  -5  493.95   38.10
  -2  -3  -5  458.95   35.90
  -2  -3  -5  520.25   35.50
   2   3   5  505.95   36.00
   2   3   5  552.14   39.00
  -3  -3  -5  628.64   48.60
  -3  -3  -5  643.94   50.69
   3   3   5  716.53   47.80
   3   3   5  640.24   50.99
   3   3   5  710.23   47.40
  -4  -3  -5   89.29   12.30
  -4  -3  -5   91.39   10.70
   4   3   5  113.39    9.50
   4   3   5   95.39    8.90
   4   3   5   92.89   11.90
  -5  -3  -5   -2.20    3.30
  -5  -3  -5   -2.30    3.50
   5   3   5    0.30    2.60
   5   3   5   -0.70    2.80
  -6  -3  -5    2.40    5.60
  -6  -3  -5    2.80    4.50
   6   3   5    5.70    3.00
   6   3   5    3.90    4.20
  -7  -3  -5  151.68   16.90
  -7  -3  -5  117.99   18.50
   7   3   5  127.49   14.20
   7   3   5  135.09   16.90
  -8  -3  -5  178.18   18.80
  -8  -3  -5  131.79   21.00
   8   3   5  178.98   20.30
   8   3   5  156.88   17.00
  -9  -3  -5   75.79   18.80
   9   3   5  112.49   13.90
 -10  -3  -5   -6.70    6.70
  10   3   5  -10.70    3.10
 -11  -3  -5   -3.20    6.20
  11   3   5    1.10    4.40
  -9   4   5   89.39   11.50
  -8   4   5    6.30    4.10
  -8   4   5    5.00    5.60
   7  -4  -5  176.28   20.60
  -7   4   5  167.78   22.10
  -7   4   5  217.68   23.30
  -7   4   5  173.88   18.90
   6  -4  -5   43.10   11.50
  -6   4   5   58.69   11.50
  -6   4   5   30.80   10.20
  -6   4   5   40.30   10.90
   5  -4  -5   93.59   12.50
  -5   4   5   76.59   12.20
  -5   4   5   64.49   10.10
  -5   4   5   99.59   14.40
   4  -4  -5    4.80    5.40
  -4   4   5   -0.40    3.20
  -4   4   5    0.10    3.40
  -4   4   5   -0.60    4.50
   3  -4  -5   15.60    4.40
   3  -4  -5   18.30    6.00
  -3   4   5   16.00    7.10
  -3   4   5   21.70    5.90
  -3   4   5   23.90    5.40
   2  -4  -5   62.59    7.50
   2  -4  -5   60.39    8.00
  -2   4   5   52.39    6.40
  -2   4   5   75.79    7.70
  -2   4   5   51.69    9.30
  -2   4   5   57.69    6.00
   1  -4  -5  731.03   60.59
   1  -4  -5  840.02   61.19
   1  -4  -5  952.30   63.39
  -1   4   5  958.90   61.49
  -1   4   5  828.02   63.99
   0  -4  -5  727.63   50.79
   0  -4  -5  640.64   47.50
   0  -4  -5  596.74   47.70
   0   4   5  694.33   50.89
   0   4   5  760.52   48.60
  -1  -4  -5    0.70    1.50
  -1  -4  -5   -2.40    1.30
  -1  -4  -5   -1.20    1.20
  -1  -4  -5    1.80    3.30
   1   4   5   -1.60    2.90
   1   4   5    0.80    2.20
   1   4   5   -0.50    2.80
  -2  -4  -5   26.10    6.40
  -2  -4  -5   25.90    5.80
  -2  -4  -5   24.80    3.30
  -2  -4  -5   26.30    4.60
   2   4   5   35.70    6.20
   2   4   5   33.20    4.90
  -3  -4  -5   16.50    4.60
  -3  -4  -5   19.20    5.90
  -3  -4  -5   25.20    6.30
   3   4   5   18.60    5.80
   3   4   5   22.20    3.20
   3   4   5   21.70    3.50
   3   4   5   16.50    3.00
  -4  -4  -5   67.49   10.80
  -4  -4  -5   73.79    9.40
   4   4   5   95.49    8.40
   4   4   5   84.99    7.80
   4   4   5   78.29   10.80
  -5  -4  -5   76.99    9.80
  -5  -4  -5   72.59   11.50
   5   4   5   63.79   10.50
   5   4   5   62.19    7.20
  -6  -4  -5   55.39   13.70
  -6  -4  -5   65.69   10.30
   6   4   5   62.19   10.80
   6   4   5   63.59    8.30
  -7  -4  -5  129.69   19.60
  -7  -4  -5  147.19   16.60
   7   4   5  153.88   18.40
   7   4   5  135.99   14.50
  -8  -4  -5    6.80    5.80
  -8  -4  -5   13.60    9.80
   8   4   5   17.50    6.30
   8   4   5    9.90    6.20
  -9  -4  -5  171.58   25.50
   9   4   5  203.28   20.90
   9   4   5  280.67   34.30
 -10  -4  -5    4.30    5.10
  10   4   5    7.60    5.60
 -11  -4  -5    4.30    8.40
  11   4   5   -0.90    4.00
  -9   5   5   10.70    4.90
  -8   5   5   12.50    5.20
  -8   5   5    1.40    5.40
   7  -5  -5   91.79   14.40
  -7   5   5   69.89   10.70
  -7   5   5   67.99   13.00
   6  -5  -5   63.39   12.10
  -6   5   5   80.79   11.10
  -6   5   5   56.69   14.40
   5  -5  -5  410.36   36.50
  -5   5   5  460.45   39.80
  -5   5   5  423.76   34.40
   4  -5  -5  127.39   14.90
  -4   5   5  120.29   16.70
  -4   5   5  124.69   13.10
  -4   5   5  145.59   14.90
   3  -5  -5   84.59   10.20
   3  -5  -5   68.59   10.10
  -3   5   5   77.09    8.90
  -3   5   5   73.79   11.90
  -3   5   5   73.29    9.50
   2  -5  -5  293.97   24.70
   2  -5  -5  335.67   26.60
  -2   5   5  271.57   22.70
  -2   5   5  339.77   24.30
  -2   5   5  279.67   27.10
  -2   5   5  317.97   23.50
   1  -5  -5  639.64   48.70
   1  -5  -5  582.94   45.90
   1  -5  -5  601.74   45.70
  -1   5   5  743.93   45.60
  -1   5   5  647.54   44.70
  -1   5   5  583.94   49.00
  -1   5   5  596.34   44.40
   0  -5  -5 1126.49   83.69
   0  -5  -5 1283.07   87.29
   0  -5  -5 1102.79   83.29
   0   5   5 1288.17   83.59
   0   5   5 1173.88   86.89
  -1  -5  -5    4.50    3.70
  -1  -5  -5    4.50    2.30
  -1  -5  -5    7.40    2.50
  -1  -5  -5    5.20    1.90
   1   5   5    5.00    3.80
  -2  -5  -5  336.07   27.90
  -2  -5  -5  366.76   31.60
  -2  -5  -5  392.66   29.60
  -2  -5  -5  364.06   27.70
   2   5   5  444.46   29.80
   2   5   5  398.46   31.30
  -3  -5  -5    6.30    2.60
  -3  -5  -5    4.90    3.80
  -3  -5  -5    6.50    3.40
  -3  -5  -5   11.90    5.80
   3   5   5    7.40    2.40
   3   5   5   10.20    4.60
   3   5   5   10.10    3.10
   3   5   5    8.70    2.70
  -4  -5  -5    6.50    4.50
  -4  -5  -5    8.50    4.30
  -4  -5  -5    6.50    4.40
   4   5   5    2.10    3.40
   4   5   5    4.30    2.40
   4   5   5    6.20    2.70
  -5  -5  -5   12.20    5.10
  -5  -5  -5   -1.30    3.80
   5   5   5    3.80    4.40
   5   5   5    8.50    3.50
  -6  -5  -5  158.18   18.90
  -6  -5  -5  128.69   15.20
   6   5   5  144.99   13.20
   6   5   5  123.09   16.50
  -7  -5  -5   16.90    7.30
  -7  -5  -5   25.00   10.60
   7   5   5   22.10    8.40
   7   5   5   16.40    5.70
  -8  -5  -5  108.49   14.80
  -8  -5  -5  152.18   21.40
   8   5   5  110.59   12.80
   8   5   5  106.19   16.20
  -9  -5  -5   93.09   17.50
  -9  -5  -5  116.39   14.60
   9   5   5   93.89   14.50
   9   5   5   63.59   11.20
 -10  -5  -5   14.40    8.90
  10   5   5    9.40    5.10
 -11  -5  -5   15.30    8.10
  11   5   5   -2.20    4.00
  -8   6   5   26.60    7.20
  -8   6   5   19.60    8.10
   7  -6  -5    4.50    6.80
  -7   6   5    5.60    4.50
  -7   6   5    4.00    5.30
   6  -6  -5   81.19   13.50
  -6   6   5   61.99   10.20
  -6   6   5   94.49   15.70
   5  -6  -5   -4.10    3.90
  -5   6   5    8.50    5.10
  -5   6   5   -4.60    6.00
   4  -6  -5   22.20    7.30
  -4   6   5   22.10    9.40
  -4   6   5   32.10    7.40
   3  -6  -5   58.59    9.20
   3  -6  -5   38.10    8.10
  -3   6   5   39.50    6.60
  -3   6   5   53.29   10.50
   2  -6  -5    1.10    4.10
   2  -6  -5    4.00    4.00
  -2   6   5    1.50    5.10
  -2   6   5    0.50    2.90
   1  -6  -5   35.70    7.60
   1  -6  -5   36.40    6.60
  -1   6   5   34.90    4.30
  -1   6   5   45.00    5.30
  -1   6   5   52.79    9.30
   0  -6  -5  903.51   65.59
   0  -6  -5  897.01   69.59
   0  -6  -5  901.31   64.29
   0  -6  -5  935.31   65.29
   0   6   5  950.60   69.09
  -1  -6  -5   25.40    4.10
  -1  -6  -5   25.30    3.50
  -1  -6  -5   31.30    8.40
  -1  -6  -5   19.00    3.50
   1   6   5   32.30    8.00
  -2  -6  -5  329.47   28.70
  -2  -6  -5  429.46   30.50
  -2  -6  -5  352.56   32.60
  -2  -6  -5  394.96   28.80
   2   6   5  434.66   31.10
  -3  -6  -5  106.39   14.60
  -3  -6  -5  121.09   13.30
  -3  -6  -5  103.89   11.40
   3   6   5  138.89   12.00
   3   6   5  141.49   10.50
   3   6   5  126.39   10.00
   3   6   5  106.49   13.80
  -4  -6  -5  565.84   46.90
  -4  -6  -5  580.54   46.30
  -4  -6  -5  528.45   42.90
   4   6   5  541.85   40.90
   4   6   5  645.94   41.90
   4   6   5  554.54   46.10
  -5  -6  -5    1.40    4.80
  -5  -6  -5   -1.50    3.50
  -5  -6  -5    4.10    4.30
   5   6   5    3.60    4.80
   5   6   5    1.30    2.70
  -6  -6  -5    9.20    7.40
  -6  -6  -5    5.60    5.60
  -6  -6  -5    8.30    5.60
   6   6   5    8.70    6.20
   6   6   5    8.20    4.10
  -7  -6  -5   -2.10    4.60
  -7  -6  -5    9.60    9.00
  -7  -6  -5    7.70    5.50
   7   6   5   -0.20    4.10
   7   6   5    1.70    4.10
  -8  -6  -5    2.90    4.50
  -8  -6  -5    6.70    6.10
  -8  -6  -5   -0.40    7.60
   8   6   5   -4.60    3.30
   8   6   5    6.50    5.20
  -9  -6  -5   -2.20    7.00
  -9  -6  -5   -0.20    5.60
  -9  -6  -5    5.00    6.20
   9   6   5   -5.40    3.70
   9   6   5   -8.30    3.70
 -10  -6  -5    2.50    6.10
  10   6   5   17.30    5.60
 -11  -6  -5   -7.70    5.10
  11   6   5   13.80    4.40
  -8   7   5   10.60    4.30
  -8   7   5   12.80    5.70
   7  -7  -5  157.58   20.20
  -7   7   5  214.98   23.90
  -7   7   5  174.98   17.70
   6  -7  -5   84.09   18.50
  -6   7   5   94.49   15.30
  -6   7   5   74.59   10.30
   5  -7  -5   65.09   14.20
  -5   7   5   51.89    8.90
  -5   7   5   50.99   13.50
   4  -7  -5   17.30    7.10
  -4   7   5   23.70    9.20
  -4   7   5   27.70    7.00
   3  -7  -5    9.70    6.30
   3  -7  -5    7.30    4.80
  -3   7   5   -0.30    5.30
  -3   7   5   10.90    4.60
   2  -7  -5   -0.10    4.10
   2  -7  -5    3.80    4.30
  -2   7   5   -1.80    2.90
  -2   7   5    3.00    5.20
   1  -7  -5    0.90    4.30
   1  -7  -5   -1.30    2.90
  -1   7   5    2.20    2.80
  -1   7   5    4.80    5.30
   0  -7  -5   19.20    7.50
   0  -7  -5   16.60    4.90
   0   7   5   15.80    6.70
   0   7   5   22.00    4.10
   0   7   5   16.80    3.40
  -1  -7  -5   13.80    6.70
  -1  -7  -5   18.00    4.70
   1   7   5   18.10    6.90
  -2  -7  -5  189.28   16.20
  -2  -7  -5  187.58   15.80
  -2  -7  -5  164.08   19.30
   2   7   5  188.38   17.80
  -3  -7  -5   65.49    9.40
  -3  -7  -5   64.69   11.20
  -3  -7  -5   63.99    8.50
   3   7   5   83.49    7.30
   3   7   5   74.09    6.70
   3   7   5   77.49    9.10
  -4  -7  -5   70.39   12.40
  -4  -7  -5   76.89   10.80
  -4  -7  -5   61.79    8.80
   4   7   5   59.59   10.90
   4   7   5   65.29    6.80
  -5  -7  -5    7.00    4.70
  -5  -7  -5    4.30    5.40
  -5  -7  -5    2.40    5.20
   5   7   5    9.20    6.10
   5   7   5    3.00    2.90
  -6  -7  -5   42.70   12.40
  -6  -7  -5   33.90    9.30
  -6  -7  -5   23.80   10.50
   6   7   5   19.40    5.10
   6   7   5   41.40   11.50
  -7  -7  -5   87.99   12.80
  -7  -7  -5  106.49   17.40
  -7  -7  -5  101.59   15.60
   7   7   5   91.29   10.80
   7   7   5  120.09   16.20
  -8  -7  -5    6.40    7.10
  -8  -7  -5   12.50    7.90
  -8  -7  -5   -0.50    5.50
   8   7   5    0.90    4.60
   8   7   5   -4.70    4.40
  -9  -7  -5    1.10    5.70
  -9  -7  -5   15.00    7.40
  -9  -7  -5   -0.70    5.60
   9   7   5   -5.40    3.80
   9   7   5    8.80    4.20
 -10  -7  -5   22.10    8.60
  10   7   5    8.10    5.40
 -11  -7  -5   -6.00    4.70
  11   7   5   -0.60    4.40
  -7   8   5   21.10    6.70
  -7   8   5   18.40    8.90
   6  -8  -5   -1.00    5.50
  -6   8   5   -5.50    4.40
  -6   8   5    4.30    4.10
   5  -8  -5   29.50   10.40
  -5   8   5   25.60    7.00
  -5   8   5   30.20    9.80
   4  -8  -5  281.77   26.90
  -4   8   5  237.98   22.50
  -4   8   5  309.17   30.00
   3  -8  -5   51.49   10.10
   3  -8  -5   37.20   10.50
  -3   8   5   28.00    9.90
  -3   8   5   33.90    6.50
   2  -8  -5   35.50    9.00
   2  -8  -5   30.10    9.50
  -2   8   5   25.00    8.40
   1  -8  -5   24.10    6.50
   1  -8  -5   10.80    6.80
  -1   8   5   21.30    4.60
  -1   8   5   18.30    7.80
   0  -8  -5   -0.20    4.80
   0  -8  -5   -1.80    3.30
   0   8   5    2.60    2.70
   0   8   5    6.40    5.80
  -1  -8  -5   27.90    6.00
  -1  -8  -5   18.80    7.90
   1   8   5   32.50    8.00
   1   8   5   22.70    3.80
   1   8   5   21.60    4.00
  -2  -8  -5   51.49   11.10
  -2  -8  -5   59.79    8.00
   2   8   5   54.99    5.90
   2   8   5   61.99   11.70
   2   8   5   58.69    6.20
  -3  -8  -5    3.20    5.80
  -3  -8  -5    6.30    4.20
   3   8   5    1.60    3.90
   3   8   5    3.60    2.30
  -4  -8  -5   88.99   13.50
  -4  -8  -5   51.79    8.80
  -4  -8  -5   63.99   10.60
   4   8   5   72.69    7.10
  -5  -8  -5  242.08   24.80
  -5  -8  -5  233.98   21.60
  -5  -8  -5  257.87   26.50
   5   8   5  220.78   18.60
  -6  -8  -5   54.19   14.40
  -6  -8  -5   93.29   14.50
  -6  -8  -5   74.59   10.80
   6   8   5   73.59   13.10
   6   8   5   59.09    8.00
  -7  -8  -5   23.70   10.40
  -7  -8  -5   26.70   10.10
  -7  -8  -5   20.30    8.10
   7   8   5   14.80    4.80
   7   8   5   31.40   10.40
  -8  -8  -5   55.99   15.60
  -8  -8  -5   71.89   14.50
  -8  -8  -5   43.70   10.70
   8   8   5   22.00    6.20
   8   8   5   57.09   14.10
  -9  -8  -5   -0.20    7.00
  -9  -8  -5    5.70    7.00
  -9  -8  -5   -4.90    4.90
   9   8   5    0.00    4.90
   9   8   5    8.00    4.30
 -10  -8  -5   20.30    9.20
  10   8   5   20.00    5.90
   6  -9  -5   14.80    6.70
  -6   9   5   -0.40    3.90
  -6   9   5   -1.90    4.70
   5  -9  -5    5.40    7.60
  -5   9   5   -0.10    4.50
  -5   9   5    8.50    5.50
   4  -9  -5    0.60    4.70
  -4   9   5    5.40    5.90
  -4   9   5    1.80    4.30
   3  -9  -5   47.60   11.00
   3  -9  -5   57.79   11.60
  -3   9   5   55.69   14.10
  -3   9   5   48.80    7.70
   2  -9  -5  205.38   21.10
   2  -9  -5  255.27   25.80
  -2   9   5  193.58   23.60
   1  -9  -5  135.29   14.40
   1  -9  -5  136.09   18.10
  -1   9   5  136.49   12.00
  -1   9   5  109.39   16.50
   0  -9  -5  155.58   16.00
   0  -9  -5  166.98   21.10
   0   9   5  175.78   19.70
   0   9   5  179.38   14.30
  -1  -9  -5    4.60    3.80
  -1  -9  -5   -4.60    4.00
   1   9   5   11.70    3.30
   1   9   5   -3.50    4.90
  -2  -9  -5   14.00    7.40
  -2  -9  -5    8.80    4.30
   2   9   5   10.70    5.50
   2   9   5   14.80    3.40
  -3  -9  -5  173.48   21.30
  -3  -9  -5  151.38   15.80
   3   9   5  179.08   17.70
   3   9   5  178.18   13.90
  -4  -9  -5   14.50    7.80
  -4  -9  -5   16.10    5.70
   4   9   5    4.10    3.50
  -5  -9  -5  179.08   18.90
  -5  -9  -5  213.38   24.70
   5   9   5  201.48   16.30
  -6  -9  -5   49.10   10.20
  -6  -9  -5   71.29   12.30
  -6  -9  -5   71.39   14.10
   6   9   5   58.49    7.60
  -7  -9  -5   -3.40    5.20
  -7  -9  -5    4.70    5.60
  -7  -9  -5   -3.50    4.40
   7   9   5    1.60    4.30
  -8  -9  -5   14.90    8.70
  -8  -9  -5   16.40    9.10
  -8  -9  -5    7.50    6.90
   8   9   5    7.90    4.70
  -9  -9  -5   -6.50    4.90
  -9  -9  -5   12.50    8.00
  -9  -9  -5    6.40    5.70
   9   9   5   10.20    3.90
 -10  -9  -5    8.60    6.60
  10   9   5    5.50    3.30
   6 -10  -5   38.50   10.40
  -6  10   5   75.99   13.20
  -6  10   5   57.19    8.80
   5 -10  -5   -5.70    5.90
  -5  10   5   -1.40    4.10
  -5  10   5    9.20    5.90
   4 -10  -5  122.99   16.20
  -4  10   5  109.79   12.60
  -4  10   5  117.69   17.30
   3 -10  -5    2.80    6.50
  -3  10   5    2.40    3.70
  -3  10   5    8.60    6.00
   2 -10  -5   19.70    8.50
   2 -10  -5   21.80    8.40
  -2  10   5   19.50    8.80
   1 -10  -5   32.20   10.20
   1 -10  -5   26.00    8.00
  -1  10   5   35.30    5.40
  -1  10   5   25.20    9.50
   0 -10  -5   21.10    6.80
   0 -10  -5   15.70    9.10
   0  10   5   17.80    7.40
   0  10   5   22.70    4.90
  -1 -10  -5   80.49   14.60
  -1 -10  -5   49.70    9.00
   1  10   5   57.59   10.60
   1  10   5   62.39    6.70
  -2 -10  -5   26.10    6.70
  -2 -10  -5   41.50   13.30
   2  10   5   25.90    4.30
   2  10   5   32.90    9.80
  -3 -10  -5  140.49   20.50
  -3 -10  -5  144.09   15.00
   3  10   5  145.69   12.10
  -4 -10  -5    6.10    4.50
  -4 -10  -5    0.10    5.20
   4  10   5    2.10    2.50
  -5 -10  -5  118.39   18.80
  -5 -10  -5   98.19   13.50
   5  10   5  112.99   10.70
  -6 -10  -5   11.90    8.70
  -6 -10  -5    9.00    5.50
   6  10   5    1.10    3.80
  -7 -10  -5    3.40    5.20
  -7 -10  -5    6.30    8.20
   7  10   5   13.40    5.10
  -8 -10  -5   -1.30    5.10
  -8 -10  -5    1.30    5.10
   8  10   5    3.60    4.00
  -9 -10  -5   -4.50    5.60
  -9 -10  -5    7.00    5.50
  -9 -10  -5   -3.70    5.20
   9  10   5    3.90    4.60
 -10 -10  -5    4.80    5.60
  10  10   5    9.50    4.80
   5 -11  -5   -1.40    5.70
  -5  11   5    7.30    6.10
  -5  11   5   -2.00    2.90
   4 -11  -5  193.58   21.60
  -4  11   5  147.69   21.90
  -4  11   5  175.08   16.30
   3 -11  -5   -4.50    6.20
  -3  11   5   12.20    7.60
  -3  11   5    4.00    3.70
   2 -11  -5    6.20    7.10
   2 -11  -5   19.60    9.00
  -2  11   5    5.60    6.90
   1 -11  -5    5.10    5.70
   1 -11  -5   16.60    8.10
  -1  11   5    6.40    3.50
  -1  11   5    2.50    7.80
   0 -11  -5   14.00    9.40
   0 -11  -5   27.20    7.80
   0  11   5   34.80    5.30
   0  11   5   30.20   10.50
  -1 -11  -5  103.69   17.60
   1  11   5   78.79   13.10
   1  11   5   78.99    8.40
  -2 -11  -5   16.00    9.30
  -2 -11  -5    3.90    4.20
   2  11   5   14.80    7.00
   2  11   5   15.10    3.90
  -3 -11  -5   32.00   12.00
  -3 -11  -5   10.40    6.40
   3  11   5   27.10    4.70
  -4 -11  -5   17.80    6.50
  -4 -11  -5   19.10   10.50
   4  11   5   12.40    4.00
  -5 -11  -5   35.80    9.70
  -5 -11  -5   47.10   15.50
   5  11   5   32.00    6.00
  -6 -11  -5   42.90   10.50
  -6 -11  -5   55.39   15.90
   6  11   5   47.70    7.00
  -7 -11  -5   36.50   12.90
  -7 -11  -5   39.90   10.70
   7  11   5   40.50    7.10
  -8 -11  -5    0.90    6.60
  -8 -11  -5    4.20    4.50
   8  11   5   10.80    4.90
  -9 -11  -5    0.50    4.70
  -9 -11  -5   21.50    8.90
   9  11   5    9.60    4.20
   4 -12  -5   24.50    7.80
  -4  12   5   42.80    6.30
  -4  12   5   62.69   20.10
   3 -12  -5    0.90    6.20
  -3  12   5   -7.20    5.30
  -3  12   5   -0.70    3.30
   2 -12  -5   22.20    9.60
   2 -12  -5   15.00    6.90
  -2  12   5    5.70    6.00
  -2  12   5    5.40    3.60
   1 -12  -5    3.50    6.00
   1 -12  -5   19.40    9.00
  -1  12   5   11.40    7.80
   0 -12  -5    0.90    5.10
   0 -12  -5    3.60    5.90
   0  12   5    5.30    7.60
  -1 -12  -5   -0.50    4.90
  -1 -12  -5   -0.40    6.30
   1  12   5    3.70    5.30
  -2 -12  -5   -1.30    6.00
  -2 -12  -5    1.10    5.00
   2  12   5    3.50    4.80
  -3 -12  -5   10.20    7.60
  -3 -12  -5   15.90    6.40
   3  12   5    4.70    3.40
  -4 -12  -5   23.00   10.80
  -4 -12  -5   29.70    8.20
   4  12   5   24.80    4.80
  -5 -12  -5    6.80    8.30
  -5 -12  -5   27.20    8.70
   5  12   5    9.10    3.20
  -6 -12  -5   -5.30    6.60
  -6 -12  -5   -5.60    4.20
   6  12   5    4.00    3.60
  -7 -12  -5   22.60    8.00
  -7 -12  -5   12.80   10.80
   7  12   5    9.80    5.10
  -8 -12  -5    0.90    5.70
  -8 -12  -5   17.40    7.70
   8  12   5   14.50    4.90
   2 -13  -5   -7.50    5.60
   2 -13  -5   -2.70    5.60
  -2  13   5   -1.10    5.70
   1 -13  -5   12.50    8.40
   1 -13  -5   10.90    7.60
  -1  13   5   14.00    8.00
   0 -13  -5   52.09   14.70
   0 -13  -5   16.50    7.70
   0  13   5    2.50    6.10
  -1 -13  -5   -2.70    5.40
  -1 -13  -5   10.20    6.60
   1  13   5   14.90    6.80
  -2 -13  -5   -6.50    5.10
  -2 -13  -5    4.40    6.80
  -3 -13  -5   12.10    8.60
  -3 -13  -5   -3.00    4.50
  -4 -13  -5    4.70    7.00
  -4 -13  -5   -2.30    4.40
  -5 -13  -5   40.80   16.00
  -5 -13  -5   25.80    8.10
   5  13   5   30.90    5.00
  -6 -13  -5   21.00    7.20
  -6 -13  -5   26.30   11.70
  -7 -13  -5    2.50    7.50
  -7 -13  -5    6.60    5.60
   7  13   5    0.40    3.00
  -1  14   5   57.69   11.50
   0 -14  -5    5.30    6.80
   0 -14  -5    1.20    5.00
   0  14   5   -3.00    5.60
  -1 -14  -5   -1.70    5.40
  -1 -14  -5  -10.00    5.50
   1  14   5    4.90    4.90
  -2 -14  -5   53.59   14.30
  -2 -14  -5    6.80    5.70
  -3 -14  -5   -7.50    4.70
  -3 -14  -5   -3.80    5.10
  -4 -14  -5   43.70   13.40
  -5 -14  -5    9.80    5.70
  -5 -14  -5   -5.70    5.80
  -6 -14  -5    4.30    5.00
  -6 -14  -5    6.80    6.30
   4  13  -6   -0.60    3.80
  -4 -13   6   13.20    7.40
   3  13  -6   11.80    4.50
  -3 -13   6   -6.70    6.60
   2  13  -6    1.40    3.20
   2  13  -6    5.70    6.30
  -2 -13   6    3.30    7.30
   1  13  -6    4.60    5.60
   1  13  -6    4.70    3.80
  -1 -13   6   -1.60    6.50
   0  13  -6    3.40    3.60
   0  13  -6   -5.10    4.80
   0 -13   6  -14.10    5.40
   6  12  -6   12.10    4.80
  -6 -12   6   21.30   10.20
   5  12  -6   18.10    5.20
  -5 -12   6    9.80    9.00
   4  12  -6   25.10    5.30
  -4 -12   6    9.90    8.10
   3  12  -6    0.70    3.60
   3  12  -6   17.80    6.50
  -3 -12   6   13.80   10.80
   2  12  -6   -2.00    3.00
   2  12  -6   16.00    7.40
  -2 -12   6    9.30    8.50
   1  12  -6    7.80    6.30
   1  12  -6    3.40    4.10
  -1 -12   6    3.30    7.30
   0  12  -6   13.10    7.00
   0  12  -6   -5.70    2.90
   0 -12   6   -3.30    6.70
  -1  12  -6    1.70    4.10
  -1  12  -6   14.40    7.20
   1 -12   6    3.50    7.50
  -2  12  -6    5.60    4.00
  -2  12  -6    7.70    5.80
   2 -12   6   22.50    8.70
   7  11  -6   28.80    6.60
   6  11  -6   -4.90    3.00
  -6 -11   6   -0.50    5.00
   5  11  -6   16.90    6.40
  -5 -11   6   39.20   12.90
   4  11  -6    1.50    4.50
  -4 -11   6   -0.40    5.80
   3  11  -6    3.30    4.80
   3  11  -6    8.30    5.60
  -3 -11   6   -1.10    5.70
   2  11  -6    2.20    3.80
   2  11  -6    1.70    5.00
  -2 -11   6   -3.80    7.00
   1  11  -6   13.80    7.00
   1  11  -6    8.40    3.90
  -1 -11   6   16.50    9.70
   0  11  -6    8.00    4.50
   0  11  -6    1.60    5.50
   0 -11   6    6.20    8.30
  -1  11  -6   14.60    4.90
  -1  11  -6   24.60   10.40
   1 -11   6    3.20    6.70
  -2  11  -6    5.10    5.80
  -2  11  -6    8.60    3.60
   2 -11   6    1.10    7.40
  -3  11  -6   11.40    5.80
  -3  11  -6   -0.40    3.60
   3 -11   6   -5.10    6.40
  -4  11  -6   -4.10    3.70
  -4  11  -6    5.60    3.80
   4 -11   6   -0.90    6.20
   8  10  -6   -6.60    4.10
   7  10  -6   -3.70    3.80
   6  10  -6    6.00    5.00
  -6 -10   6    6.10    6.20
   5  10  -6    5.20    3.90
  -5 -10   6    3.10    6.40
   4  10  -6   24.40    7.30
   4  10  -6   57.39   12.50
  -4 -10   6   34.90   12.40
   3  10  -6    3.60    4.40
   3  10  -6    0.70    4.20
  -3 -10   6   13.00    7.60
   2  10  -6   63.49    9.60
   2  10  -6   80.09   12.80
  -2 -10   6   56.39   15.90
   1  10  -6    0.90    4.00
   1  10  -6   -1.10    4.80
  -1 -10   6    6.40    8.70
   0  10  -6   29.80   10.30
   0  10  -6   35.90    8.00
   0 -10   6   28.70   11.70
  -1  10  -6    8.60    6.80
  -1  10  -6    8.00    4.40
   1 -10   6    4.70    7.00
  -2  10  -6  105.79   12.90
  -2  10  -6  119.99   16.80
   2 -10   6  113.19   19.70
  -3  10  -6   26.40    8.90
  -3  10  -6    6.20    5.00
   3 -10   6   17.70   10.20
  -4  10  -6   70.39   11.10
  -4  10  -6   38.30    7.10
   4 -10   6   36.30   12.90
  -5  10  -6   10.50    5.70
  -5  10  -6   -2.40    3.60
   5 -10   6   -1.40    7.30
  -9  -9   6    1.90    6.10
   8   9  -6    8.20    5.10
  -8  -9   6    3.10    6.00
   7   9  -6   12.90    5.90
  -7  -9   6   29.30   10.10
   6   9  -6    7.10    5.20
  -6  -9   6    7.00    7.40
  -6  -9   6    0.60    8.90
   5   9  -6   17.80    5.80
  -5  -9   6   14.30    8.30
   4   9  -6   -0.10    3.20
   4   9  -6   -2.30    4.70
  -4  -9   6    5.50    6.30
   3   9  -6    3.50    4.30
   3   9  -6   11.90    6.40
  -3  -9   6   18.50    9.80
   2   9  -6    1.40    4.20
   2   9  -6    2.10    4.00
  -2  -9   6    1.50    5.80
   1   9  -6    5.60    4.70
   1   9  -6    9.20    6.10
  -1  -9   6   28.60   11.90
   0   9  -6   43.50    7.20
   0   9  -6   20.10    8.60
   0  -9   6   36.80   13.60
  -1   9  -6   35.90   10.30
  -1   9  -6   22.90    6.40
   1  -9   6   29.70   11.90
  -2   9  -6   -6.10    5.00
  -2   9  -6    1.30    3.80
   2  -9   6    6.50    7.10
  -3   9  -6   19.70    6.40
  -3   9  -6   22.40    8.90
   3  -9   6   10.00    9.00
  -4   9  -6   17.40    5.50
  -4   9  -6   27.80    8.70
   4  -9   6   16.40    8.70
  -5   9  -6   12.30    5.80
  -5   9  -6    1.80    3.60
   5  -9   6   -7.00    5.60
  -6   9  -6   43.40    7.50
  -6   9  -6   23.90    7.90
   6  -9   6   21.70    7.50
  -9  -8   6   16.50    6.80
  -8  -8   6   16.60    9.20
   7   8  -6   17.80    5.90
  -7  -8   6   27.10   11.00
  -6  -8   6  226.08   26.20
   5   8  -6   -0.90    9.60
   5   8  -6   13.10    5.30
  -5  -8   6   22.80    8.30
  -5  -8   6   27.00   10.30
   4   8  -6   26.40    9.00
   4   8  -6   38.90    7.40
  -4  -8   6   52.69   13.20
  -4  -8   6   43.20   10.10
   3   8  -6   -2.30    3.10
   3   8  -6   -0.50    4.60
  -3  -8   6   -1.00    4.50
  -3  -8   6  -10.00    5.00
   2   8  -6    4.20    5.80
   2   8  -6    8.40    5.00
  -2  -8   6   -4.20    3.80
  -2  -8   6    1.00    4.60
   1   8  -6   58.19    8.70
   1   8  -6   46.30   10.70
  -1  -8   6   51.89    8.70
  -1  -8   6   65.59   16.50
   0   8  -6  254.57   21.30
   0   8  -6  232.68   24.00
   0  -8   6  219.28   27.20
  -1   8  -6   17.70    6.20
  -1   8  -6   21.70    8.30
   1  -8   6   23.00   11.00
  -2   8  -6  151.38   17.90
  -2   8  -6  144.29   14.40
   2  -8   6  114.59   19.90
  -3   8  -6  102.09   15.60
  -3   8  -6  118.39   13.00
   3  -8   6  116.29   19.30
  -4   8  -6    7.90    6.30
  -4   8  -6    0.40    3.50
   4  -8   6    1.30    6.00
  -5   8  -6    5.60    5.00
  -5   8  -6   19.10    6.60
   5  -8   6   10.50    7.20
  -6   8  -6   -1.80    3.80
  -6   8  -6   14.90    4.60
   6  -8   6    9.60    6.70
  -7   8  -6    1.40    3.90
 -10  -7   6   -2.60    5.10
  -9  -7   6   -0.60    5.10
  -8  -7   6   11.20    7.20
   7   7  -6   17.10    7.70
  -7  -7   6   11.90    8.50
   6   7  -6   -0.80    4.10
  -6  -7   6    9.90    6.30
   5   7  -6    6.50    5.90
   5   7  -6    5.10    4.60
  -5  -7   6   13.30    6.40
  -5  -7   6   13.90    7.50
  -5  -7   6    8.40    5.20
   4   7  -6   31.30    8.60
   4   7  -6   21.50    6.20
  -4  -7   6   37.60   10.80
  -4  -7   6   26.20    6.80
  -4  -7   6   27.50    8.60
   3   7  -6   27.50    7.00
   3   7  -6   29.00    8.80
  -3  -7   6   29.00    7.40
  -3  -7   6   37.80   11.20
  -3  -7   6   33.80    8.40
   2   7  -6   22.80    5.60
   2   7  -6   30.70    8.50
  -2  -7   6   23.00    6.60
  -2  -7   6   22.80    6.40
  -2  -7   6   35.70   11.10
  -2  -7   6   16.40    5.40
   1   7  -6   18.30    5.30
   1   7  -6   21.40    7.50
  -1  -7   6   19.80    5.80
  -1  -7   6   20.30    6.90
  -1  -7   6   38.60   11.30
   0   7  -6   48.10    7.20
   0   7  -6   34.80    9.80
   0  -7   6   59.89    8.80
   0  -7   6   66.29   12.20
   0  -7   6   59.09    8.60
  -1   7  -6  146.19   16.60
  -1   7  -6  132.59   13.70
   1  -7   6  128.89   19.00
   1  -7   6  138.59   14.80
  -2   7  -6    6.30    4.50
  -2   7  -6    2.30    5.00
   2  -7   6    0.40    4.40
   2  -7   6   -2.00    6.30
  -3   7  -6   10.70    6.60
  -3   7  -6   23.50    7.00
   3  -7   6   26.50   11.10
  -4   7  -6   14.70    4.90
  -4   7  -6   12.70    7.20
   4  -7   6    3.20    6.60
  -5   7  -6  137.59   17.70
  -5   7  -6  122.49   13.80
   5  -7   6   91.19   17.60
  -6   7  -6    7.10    4.60
  -6   7  -6    7.20    7.50
   6  -7   6   -1.80    5.10
  -7   7  -6    2.60    4.20
   7  -7   6   11.70    7.40
 -10  -6   6   23.10   11.00
  -9  -6   6   -1.00    5.80
  -8  -6   6   -2.50    5.20
  -7  -6   6    7.90    5.00
  -7  -6   6   -4.50    4.70
   6   6  -6   12.90    6.30
  -6  -6   6   10.20    7.30
  -6  -6   6   14.20    6.00
   5   6  -6   27.20    7.70
   5   6  -6   15.20    4.90
  -5  -6   6   38.10   10.80
  -5  -6   6   31.90    8.60
  -5  -6   6   36.20    9.80
   4   6  -6  236.68   21.50
  -4  -6   6  229.38   21.00
  -4  -6   6  226.98   23.70
  -4  -6   6  222.78   23.70
   3   6  -6  111.99   12.30
   3   6  -6  125.49   13.80
   3   6  -6  111.39   12.50
  -3  -6   6   98.99   14.00
  -3  -6   6  151.58   14.00
  -3  -6   6  129.29   16.10
  -3  -6   6  128.99   12.90
   2   6  -6   21.30    5.70
   2   6  -6   34.50    8.40
   2   6  -6   27.50    5.30
  -2  -6   6   29.30    7.30
  -2  -6   6   17.60    8.40
  -2  -6   6   37.40    6.60
  -2  -6   6   36.60    7.00
   1   6  -6   60.49    8.00
   1   6  -6   81.39    9.20
   1   6  -6   69.69   10.40
  -1  -6   6   82.09    9.60
  -1  -6   6   55.49   11.80
  -1  -6   6   91.19   10.40
  -1  -6   6   59.89    8.70
   0   6  -6  255.67   23.60
   0   6  -6  248.88   21.10
   0   6  -6  254.97   21.40
   0  -6   6  242.58   21.80
   0  -6   6  270.37   22.40
   0  -6   6  250.87   26.60
   0  -6   6  253.77   21.10
  -1   6  -6  391.26   31.60
  -1   6  -6  368.26   33.50
  -1   6  -6  386.16   31.40
   1  -6   6  425.26   32.70
   1  -6   6  384.36   31.00
   1  -6   6  453.85   33.40
   1  -6   6  394.56   37.40
  -2   6  -6   32.70    7.00
  -2   6  -6   22.40    7.50
   2  -6   6   33.50   11.40
   2  -6   6   28.20    7.70
  -3   6  -6  302.57   26.00
  -3   6  -6  341.37   29.30
   3  -6   6  292.97   32.00
   3  -6   6  308.37   27.80
  -4   6  -6    6.10    5.90
  -4   6  -6   -1.80    3.00
   4  -6   6   -5.90    4.50
   4  -6   6   12.10    5.60
  -5   6  -6   -2.30    5.30
  -5   6  -6   10.60    4.90
   5  -6   6    7.00    7.30
  -6   6  -6    3.90    5.30
   6  -6   6   13.40    7.80
  -7   6  -6    3.20    3.90
   7  -6   6   -0.30    5.70
 -10  -5   6   38.90   12.90
  -9  -5   6   47.90   14.50
  -8  -5   6    3.30    4.90
  -8  -5   6    8.70    8.10
  -7  -5   6   -4.80    3.70
  -7  -5   6    3.10    6.90
   6   5  -6  109.09   18.60
   6   5  -6  110.29   13.70
  -6  -5   6  141.09   19.60
  -6  -5   6  149.49   15.60
   5   5  -6   67.89   10.20
   5   5  -6   82.89   10.50
   5   5  -6   84.39   10.10
  -5  -5   6   81.19   11.40
  -5  -5   6   75.49   10.70
  -5  -5   6   73.99   13.70
   4   5  -6    7.50    3.70
   4   5  -6    7.40    5.10
   4   5  -6   16.10    5.40
  -4  -5   6    6.60    4.40
  -4  -5   6   -1.20    3.80
  -4  -5   6    8.70    5.40
   3   5  -6   36.40    5.80
   3   5  -6   31.30    7.40
   3   5  -6   32.70    6.20
  -3  -5   6   33.80    7.20
  -3  -5   6   32.40    6.20
  -3  -5   6   39.60    9.30
  -3  -5   6   36.60    8.90
   2   5  -6   20.00    5.00
   2   5  -6   14.10    4.20
   2   5  -6   16.10    5.70
  -2  -5   6   28.60    6.70
  -2  -5   6   18.80    6.90
  -2  -5   6   25.90    6.30
  -2  -5   6   18.70    6.60
   1   5  -6   92.59    9.90
   1   5  -6  107.59   10.60
   1   5  -6  105.79   12.00
  -1  -5   6  107.29   10.90
  -1  -5   6  101.79   14.20
  -1  -5   6  115.69   11.30
  -1  -5   6   85.39   10.50
   0   5  -6  110.69   11.10
   0   5  -6  108.29   10.70
   0   5  -6  110.29   12.80
   0  -5   6  119.69   12.00
   0  -5   6  105.99   11.30
   0  -5   6  110.99   11.30
   0  -5   6  112.99   15.20
  -1   5  -6  561.44   41.20
  -1   5  -6  503.45   40.50
  -1   5  -6  515.55   42.50
   1  -5   6  507.55   45.70
   1  -5   6  582.34   42.00
   1  -5   6  624.94   42.50
   1  -5   6  513.85   40.80
  -2   5  -6   26.80    5.00
  -2   5  -6   13.00    5.60
  -2   5  -6   16.40    4.90
  -2   5  -6   16.70    5.40
   2  -5   6   21.50    6.40
   2  -5   6   29.00    7.20
   2  -5   6    6.70    5.60
   2  -5   6   14.00    4.30
  -3   5  -6   54.99    9.00
  -3   5  -6   75.59    9.40
  -3   5  -6   75.99   11.20
  -3   5  -6   74.99    8.90
   3  -5   6   70.99   10.10
   3  -5   6   68.39   13.20
  -4   5  -6   75.29   10.10
  -4   5  -6  119.49   13.80
  -4   5  -6   72.19    9.60
   4  -5   6   81.49   11.90
   4  -5   6   85.19   15.00
  -5   5  -6   -5.00    3.70
  -5   5  -6   -0.80    4.60
   5  -5   6    4.90    5.40
   5  -5   6   -0.90    6.90
  -6   5  -6    8.20    5.70
   6  -5   6    6.00    5.00
   6  -5   6    5.20    6.30
  -7   5  -6   -3.50    3.20
   7  -5   6    5.90    5.60
 -10  -4   6   10.30    5.30
 -10  -4   6   -3.60    4.40
  -9  -4   6    7.70    5.10
  -9  -4   6   21.20    9.00
  -8  -4   6    1.40    4.70
  -8  -4   6    5.70    7.20
  -7  -4   6   66.69   16.70
  -7  -4   6   75.19   11.50
   6   4  -6  153.08   16.10
  -6  -4   6  183.58   21.90
  -6  -4   6  158.58   16.90
   5   4  -6    6.20    4.40
   5   4  -6   -2.00    3.40
   5   4  -6    1.10    2.80
  -5  -4   6    1.10    3.40
  -5  -4   6    2.50    4.30
  -5  -4   6    2.10    5.60
   4   4  -6    2.10    3.70
   4   4  -6    0.30    2.80
   4   4  -6   -0.40    3.10
  -4  -4   6   -4.70    2.40
  -4  -4   6   -2.50    4.10
  -4  -4   6    1.60    3.40
  -4  -4   6    3.60    2.80
   3   4  -6   27.10    6.40
   3   4  -6   20.80    5.20
   3   4  -6   20.20    5.20
  -3  -4   6   15.60    5.90
  -3  -4   6   28.30    7.20
  -3  -4   6   21.10    5.40
  -3  -4   6   16.60    5.00
   2   4  -6   69.29    8.60
   2   4  -6   76.99    9.60
   2   4  -6   78.79    8.30
  -2  -4   6   74.59   10.10
  -2  -4   6   85.49    9.10
  -2  -4   6   87.69   11.20
  -2  -4   6   79.89    8.90
   1   4  -6   -0.20    1.90
   1   4  -6   -1.30    3.20
   1   4  -6    0.00    2.30
  -1  -4   6   -2.60    2.50
  -1  -4   6   -2.10    2.90
  -1  -4   6    1.10    4.00
  -1  -4   6    0.50    2.80
   0   4  -6  114.79   10.70
   0   4  -6  101.89    9.80
   0   4  -6  108.59   11.90
   0  -4   6  105.99   13.50
   0  -4   6   92.19   10.60
   0  -4   6  106.49   10.60
   0  -4   6  110.19   11.00
  -1   4  -6 1214.38   87.59
  -1   4  -6 1298.27   88.09
  -1   4  -6 1219.98   89.39
   1  -4   6 1239.58   88.69
   1  -4   6 1311.97   89.09
   1  -4   6 1217.98   92.59
   1  -4   6 1150.78   88.39
  -2   4  -6   87.89    9.40
  -2   4  -6   74.49    9.70
  -2   4  -6   98.89   10.10
  -2   4  -6   81.09   10.60
   2  -4   6   89.89   10.40
   2  -4   6   72.39   12.10
   2  -4   6   88.99   10.50
   2  -4   6   79.79    9.30
  -3   4  -6   10.00    4.20
  -3   4  -6   10.40    5.00
  -3   4  -6    7.40    4.70
  -3   4  -6    6.80    4.00
   3  -4   6    1.70    2.90
   3  -4   6    0.90    3.40
   3  -4   6    3.90    5.20
  -4   4  -6   12.10    3.90
  -4   4  -6   17.70    5.80
  -4   4  -6   13.30    5.10
  -4   4  -6    7.10    5.40
   4  -4   6    8.00    7.40
   4  -4   6    2.80    4.40
  -5   4  -6  190.08   19.10
  -5   4  -6  158.48   16.60
  -5   4  -6  162.08   17.70
   5  -4   6  150.58   17.90
   5  -4   6  188.28   22.40
  -6   4  -6   25.30    7.70
  -6   4  -6   30.00    7.90
   6  -4   6   15.40    8.50
   6  -4   6   37.70   10.60
  -7   4  -6   -1.70    5.80
  -7   4  -6   -3.40    3.50
   7  -4   6    9.90    6.40
   7  -4   6    3.50    4.00
 -10  -3   6   -3.90    4.50
 -10  -3   6   -2.50    6.60
  -9  -3   6  200.18   29.30
  -9  -3   6  254.77   23.80
  -8  -3   6   -2.50    6.00
  -8  -3   6    7.00    5.90
  -7  -3   6    2.60    5.70
  -7  -3   6    8.80    5.40
   6   3  -6  120.19   14.50
   6   3  -6  129.99   14.60
  -6  -3   6  144.39   19.70
  -6  -3   6  165.18   15.70
   5   3  -6  367.56   28.10
   5   3  -6  311.57   27.10
   5   3  -6  337.97   27.60
  -5  -3   6  328.17   32.30
  -5  -3   6  327.07   27.70
   4   3  -6    1.00    3.50
   4   3  -6    1.20    3.30
   4   3  -6    0.80    2.50
  -4  -3   6   -1.50    2.10
  -4  -3   6    2.00    2.70
  -4  -3   6    2.40    4.40
  -4  -3   6   -0.90    3.10
   3   3  -6  303.27   25.00
   3   3  -6  291.67   24.30
   3   3  -6  320.87   24.70
  -3  -3   6  338.47   25.10
  -3  -3   6  307.47   25.60
  -3  -3   6  311.47   24.90
  -3  -3   6  298.77   27.70
   2   3  -6   62.29    6.90
   2   3  -6   63.99    7.70
   2   3  -6   68.99    8.40
  -2  -3   6   67.29    8.80
  -2  -3   6   59.89    7.50
  -2  -3   6   65.79    9.40
  -2  -3   6   66.69    7.40
   1   3  -6  210.98   17.10
   1   3  -6  204.98   16.80
   1   3  -6  223.18   18.20
  -1  -3   6  200.98   19.50
  -1  -3   6  204.38   17.10
  -1  -3   6  206.38   18.60
   0   3  -6   28.70    4.20
   0   3  -6   21.70    4.50
   0   3  -6   28.00    5.70
   0  -3   6   23.70    4.30
   0  -3   6   45.10    9.50
   0  -3   6   30.10    5.60
   0  -3   6   27.40    5.10
  -1   3  -6    1.10    3.30
  -1   3  -6    1.70    2.80
  -1   3  -6    2.80    2.60
   1  -3   6   -0.70    3.20
   1  -3   6    1.20    2.80
   1  -3   6   -1.10    3.00
   1  -3   6    1.30    1.90
  -2   3  -6  485.75   36.60
  -2   3  -6  489.15   36.20
  -2   3  -6  450.75   35.40
  -2   3  -6  458.95   35.10
   2  -3   6  531.85   36.50
   2  -3   6  363.36   38.00
   2  -3   6  462.05   36.00
   2  -3   6  476.55   36.10
  -3   3  -6    9.40    3.50
  -3   3  -6   -1.70    3.40
  -3   3  -6   -1.00    3.30
  -3   3  -6    7.20    3.90
   3  -3   6    0.20    3.10
   3  -3   6   -0.20    3.00
   3  -3   6   -1.50    4.40
  -4   3  -6  426.46   32.10
  -4   3  -6  386.66   31.40
  -4   3  -6  371.06   30.20
  -4   3  -6  382.86   30.80
   4  -3   6  326.77   34.00
   4  -3   6  355.06   31.10
  -5   3  -6   52.39    8.00
  -5   3  -6   56.99   10.10
  -5   3  -6   46.20    8.90
  -5   3  -6   52.89    9.50
   5  -3   6   66.89   12.30
   5  -3   6   65.29   10.20
  -6   3  -6    3.50    4.60
  -6   3  -6    6.60    5.40
   6  -3   6    2.80    5.00
   6  -3   6   18.30    7.60
  -7   3  -6   31.90    9.40
   7  -3   6   38.00   10.10
   7  -3   6   42.30   10.70
  -8   3  -6   37.50   11.00
   8  -3   6   21.10    8.70
   8  -3   6   45.30   10.90
  -9   3  -6   -1.60    6.90
 -10  -2   6    8.70    5.10
 -10  -2   6    7.20    7.60
  -9  -2   6  240.28   30.90
  -9  -2   6  245.58   24.50
  -8  -2   6    2.70    5.20
  -8  -2   6    3.70    6.20
   7   2  -6   76.99   14.10
  -7  -2   6  117.89   13.10
  -7  -2   6   69.89   14.50
   6   2  -6   65.49   10.00
  -6  -2   6   50.29    8.70
  -6  -2   6   72.29   13.10
  -6  -2   6   75.79   10.40
   5   2  -6    2.40    4.10
   5   2  -6    6.10    4.90
   5   2  -6    2.30    3.10
  -5  -2   6    4.60    4.30
  -5  -2   6    9.40    4.10
  -5  -2   6    2.30    4.60
   4   2  -6   -0.30    1.90
   4   2  -6    5.50    4.40
   4   2  -6    2.10    3.50
  -4  -2   6   -0.20    2.00
  -4  -2   6    0.30    3.00
  -4  -2   6    5.20    4.80
  -4  -2   6   -0.10    1.80
  -4  -2   6   -1.40    2.70
   3   2  -6   -2.00    1.80
   3   2  -6   -0.40    2.80
   3   2  -6    5.00    3.20
  -3  -2   6   -0.70    1.90
  -3  -2   6    1.80    3.90
  -3  -2   6   -0.30    2.50
  -3  -2   6    0.70    2.30
   2   2  -6   28.40    4.60
   2   2  -6   47.30    5.90
   2   2  -6   32.60    6.10
  -2  -2   6   36.40    6.90
  -2  -2   6   32.50    5.30
  -2  -2   6   54.29    7.00
  -2  -2   6   27.80    5.80
   1   2  -6   48.30    6.50
   1   2  -6   46.80    5.30
   1   2  -6   43.10    6.00
  -1  -2   6   41.00    7.00
  -1  -2   6   35.70    6.80
  -1  -2   6   40.80    5.50
   0   2  -6  249.58   20.00
   0   2  -6  256.77   20.90
   0   2  -6  258.77   19.90
   0  -2   6  285.37   23.10
   0  -2   6  248.68   21.40
   0  -2   6  275.67   20.50
  -1   2  -6    6.40    3.30
  -1   2  -6   12.80    3.30
  -1   2  -6    3.70    3.20
   1  -2   6    2.50    3.30
   1  -2   6    5.60    3.10
   1  -2   6    4.60    4.50
  -2   2  -6 1050.69   75.69
  -2   2  -6  997.20   74.89
  -2   2  -6 1177.68   76.49
  -2   2  -6 1062.09   74.89
   2  -2   6 1068.09   75.69
   2  -2   6  895.21   77.59
   2  -2   6 1072.59   75.59
   2  -2   6 1076.49   76.19
  -3   2  -6    8.70    2.80
  -3   2  -6    7.20    3.90
  -3   2  -6    5.90    3.90
  -3   2  -6    8.80    4.80
   3  -2   6    5.60    4.30
   3  -2   6    5.00    3.40
   3  -2   6    0.60    3.50
  -4   2  -6  147.09   15.00
  -4   2  -6  128.49   12.90
  -4   2  -6  133.69   14.00
  -4   2  -6  133.89   14.00
   4  -2   6  189.98   20.00
   4  -2   6  112.49   15.80
   4  -2   6  147.19   14.70
  -5   2  -6   11.50    6.10
  -5   2  -6    7.50    4.00
  -5   2  -6    4.00    4.20
  -5   2  -6   15.40    6.30
   5  -2   6    5.50    4.80
   5  -2   6    5.20    5.50
  -6   2  -6  107.19   14.40
  -6   2  -6  115.89   13.90
  -6   2  -6  125.39   15.90
   6  -2   6  143.79   15.70
   6  -2   6  119.79   17.10
  -7   2  -6   32.50   10.00
   7  -2   6   40.00   10.20
   7  -2   6   21.20    8.60
  -8   2  -6    1.70    5.30
   8  -2   6    3.40    5.40
   8  -2   6    4.50    5.10
  -9   2  -6    4.10    5.10
   9  -2   6    8.90    5.20
 -10   2  -6    9.90    5.30
  10  -2   6   13.50    6.10
 -10  -1   6    3.60    4.60
 -10  -1   6   -3.30    5.80
  -9  -1   6    1.20    4.70
  -9  -1   6   -3.90    4.10
  -8  -1   6   37.00   10.60
  -8  -1   6   31.60   12.50
   7   1  -6   -2.00    4.40
   7   1  -6    0.30    6.30
  -7  -1   6   -5.60    3.30
  -7  -1   6   -1.00    4.90
  -7  -1   6    3.70    5.00
   6   1  -6    4.80    4.60
   6   1  -6    2.90    5.10
  -6  -1   6    2.90    4.60
  -6  -1   6    1.00    3.40
  -6  -1   6    4.40    4.90
   5   1  -6   -0.70    4.00
   5   1  -6    1.90    3.30
  -5  -1   6    4.10    3.50
  -5  -1   6   -0.80    3.90
  -5  -1   6   -0.40    3.40
   4   1  -6   58.29    8.10
   4   1  -6   79.09    9.80
   4   1  -6   77.49    9.20
  -4  -1   6   79.49   11.70
  -4  -1   6   94.09   10.40
  -4  -1   6   67.29    8.50
  -4  -1   6   69.39    8.90
  -4  -1   6   75.39    6.60
   3   1  -6    5.70    4.00
   3   1  -6    5.90    2.90
  -3  -1   6    8.10    5.20
  -3  -1   6    9.80    4.10
  -3  -1   6    4.80    3.20
  -3  -1   6    5.90    2.20
   2   1  -6  132.09   11.00
   2   1  -6  118.59   11.80
  -2  -1   6  109.89   12.70
  -2  -1   6  116.59   10.70
  -2  -1   6  138.19   11.10
  -2  -1   6  112.09   11.70
   1   1  -6  425.86   31.30
   1   1  -6  444.66   32.40
  -1  -1   6  475.45   33.00
  -1  -1   6  413.66   31.30
  -1  -1   6  397.26   33.50
   0   1  -6  163.78   12.20
   0   1  -6  154.28   12.90
   0  -1   6  115.59   13.10
   0  -1   6  151.08   12.20
   0  -1   6  160.68   14.50
  -1   1  -6   29.50    4.20
  -1   1  -6   24.80    4.70
   1  -1   6   24.60    5.20
   1  -1   6   30.50    6.30
   1  -1   6   26.80    4.40
  -2   1  -6  991.80   69.49
  -2   1  -6 1034.20   70.79
  -2   1  -6 1001.90   69.09
  -2   1  -6  968.10   69.19
   2  -1   6  916.21   69.49
   2  -1   6  984.90   70.69
   2  -1   6  894.51   72.19
  -3   1  -6   -1.10    3.10
  -3   1  -6   -0.50    2.10
  -3   1  -6    0.80    3.10
  -3   1  -6   -2.90    2.90
   3  -1   6   -2.20    3.30
   3  -1   6    1.30    4.40
   3  -1   6   -0.10    2.50
  -4   1  -6  148.19   14.90
  -4   1  -6  119.49   12.80
  -4   1  -6  133.59   13.60
  -4   1  -6  137.99   12.60
   4  -1   6   98.09   12.70
   4  -1   6  122.09   15.40
   4  -1   6  154.28   13.20
  -5   1  -6   16.50    4.90
  -5   1  -6   14.50    7.00
  -5   1  -6   25.70    7.30
  -5   1  -6   17.30    5.20
   5  -1   6   27.20    8.50
   5  -1   6   25.30    7.20
  -6   1  -6  310.67   28.60
  -6   1  -6  265.47   25.10
  -6   1  -6  281.07   26.30
   6  -1   6  313.87   26.70
   6  -1   6  285.77   29.00
  -7   1  -6   45.70   11.70
   7  -1   6   50.29   11.50
   7  -1   6   38.90   11.00
  -8   1  -6   15.00    7.40
   8  -1   6   25.90   10.20
   8  -1   6   14.30    7.10
  -9   1  -6    3.80    6.90
   9  -1   6   -1.30    3.50
 -10   1  -6    7.00    6.00
  10  -1   6    0.90    4.60
 -10   0   6   -1.50    5.30
 -10   0   6    2.40    5.10
  -9   0   6   30.10    7.90
  -9   0   6   17.20    9.40
  -8   0   6  198.88   26.40
  -8   0   6  223.18   21.70
   7   0  -6   37.40    9.10
  -7   0   6   28.50    8.40
  -7   0   6   31.10    8.90
  -7   0   6   27.90   10.60
   6   0  -6   13.20    6.00
  -6   0   6   11.60    7.10
  -6   0   6   10.10    5.90
  -6   0   6    7.60    4.70
   5   0  -6   43.60    8.20
  -5   0   6   51.59    8.50
  -5   0   6   40.20   10.40
  -5   0   6   41.60    7.50
   4   0  -6  202.68   19.30
   4   0  -6  244.38   19.70
  -4   0   6  256.27   23.30
  -4   0   6  208.58   18.90
  -4   0   6  229.48   20.60
   3   0  -6    8.00    3.80
   3   0  -6   12.70    4.40
  -3   0   6   11.60    3.90
  -3   0   6   10.40    4.40
  -3   0   6   13.20    5.80
   2   0  -6  654.73   47.20
   2   0  -6  708.73   48.80
  -2   0   6  728.93   50.39
  -2   0   6  639.34   48.70
  -2   0   6  586.54   46.80
   1   0  -6  116.29   11.00
  -1   0   6  122.39    9.50
  -1   0   6  109.99   11.90
  -1   0   6  109.89   10.10
  -1   0   6  111.79   11.00
  -1   0   6  122.79    9.50
   0   0  -6  827.82   62.09
   0   0  -6  891.41   63.49
   0   0   6  980.90   62.09
   0   0   6  860.31   64.49
   0   0   6  959.30   64.49
   0   0   6  841.62   62.19
  -1   0  -6   -0.20    2.10
  -1   0  -6    2.60    2.10
   1   0   6    3.20    2.10
   1   0   6    4.10    3.70
   1   0   6    0.80    1.20
   1   0   6    0.00    2.70
  -2   0  -6    3.50    2.30
  -2   0  -6    8.60    4.20
  -2   0  -6    7.20    3.40
   2   0   6    2.70    4.10
   2   0   6    5.00    3.70
   2   0   6    9.90    3.40
  -3   0  -6  145.29   15.30
  -3   0  -6  166.28   14.20
  -3   0  -6  175.68   16.00
  -3   0  -6  166.78   13.50
   3   0   6  120.39   15.50
   3   0   6  148.29   13.70
  -4   0  -6  999.80   78.69
  -4   0  -6 1122.49   77.79
  -4   0  -6 1258.37   77.69
  -4   0  -6 1139.69   76.89
   4   0   6  977.20   76.89
   4   0   6  888.21   79.29
  -5   0  -6   40.10    6.50
  -5   0  -6   58.89    8.90
  -5   0  -6   39.80    9.90
  -5   0  -6   46.70    7.70
   5   0   6   49.80    7.80
   5   0   6   42.90   10.30
  -6   0  -6  133.69   16.50
  -6   0  -6  134.49   14.90
   6   0   6   91.39   14.60
   6   0   6  122.29   14.00
  -7   0  -6    0.60    4.90
  -7   0  -6   21.60    8.30
   7   0   6   11.50    5.80
   7   0   6   12.80    7.00
  -8   0  -6    4.70    6.30
   8   0   6   -1.20    4.50
   8   0   6    3.60    4.40
  -9   0  -6   -5.90    5.60
   9   0   6   -3.70    4.40
 -10   0  -6   -4.10    6.40
  10   0   6   11.30    5.00
 -10   1   6    8.40    5.00
 -10   1   6    7.50    5.90
  -9   1   6    4.20    6.50
  -9   1   6    4.30    5.60
  -8   1   6   -2.00    5.00
  -8   1   6    1.70    5.20
   7  -1  -6  144.99   17.00
  -7   1   6  163.68   21.00
  -7   1   6  160.08   17.20
  -7   1   6  150.38   17.60
   6  -1  -6  333.77   29.20
  -6   1   6  333.17   28.30
  -6   1   6  354.06   32.90
  -6   1   6  301.47   29.50
   5  -1  -6    1.40    3.90
  -5   1   6   -0.30    3.30
  -5   1   6    0.70    3.70
  -5   1   6   -4.70    3.50
   4  -1  -6   22.20    6.30
  -4   1   6   18.70    5.40
  -4   1   6   29.30    7.40
  -4   1   6   21.00    7.30
   3  -1  -6  863.01   61.29
  -3   1   6  770.52   59.99
  -3   1   6  930.51   64.29
  -3   1   6  828.02   62.59
   2  -1  -6    2.00    2.80
  -2   1   6    4.40    2.60
  -2   1   6    5.40    2.60
  -2   1   6    0.80    3.20
  -2   1   6    5.40    3.70
   1  -1  -6    0.50    1.50
   1  -1  -6    0.80    1.40
  -1   1   6    5.60    3.40
  -1   1   6   -1.00    1.20
  -1   1   6   -2.80    2.80
   0  -1  -6  106.69   10.00
   0   1   6  111.29   10.90
   0   1   6  114.59   10.40
   0   1   6  105.99   10.00
  -1  -1  -6  220.78   16.60
  -1  -1  -6  203.98   15.80
  -1  -1  -6  205.48   15.40
   1   1   6  243.48   18.70
   1   1   6  225.48   18.20
  -2  -1  -6 1593.74  125.59
  -2  -1  -6 1708.13  123.59
  -2  -1  -6 1869.01  123.59
   2   1   6 1762.52  126.49
   2   1   6 1660.33  123.09
   2   1   6 1812.82  125.99
   2   1   6 2024.40  122.99
  -3  -1  -6  340.07   24.20
  -3  -1  -6  309.07   26.00
  -3  -1  -6  349.27   23.30
   3   1   6  298.67   23.40
   3   1   6  277.67   26.10
   3   1   6  255.87   24.20
  -4  -1  -6  122.39   11.80
  -4  -1  -6   92.19    9.20
  -4  -1  -6   97.49   12.60
  -4  -1  -6  117.09   10.90
   4   1   6   81.49   12.00
   4   1   6   97.69   10.20
  -5  -1  -6    4.40    2.60
  -5  -1  -6    4.20    5.30
  -5  -1  -6    9.80    4.70
   5   1   6    3.90    4.10
   5   1   6    3.90    3.40
  -6  -1  -6    6.00    5.30
  -6  -1  -6   -0.20    4.60
   6   1   6   -5.20    2.90
   6   1   6   -2.10    3.30
  -7  -1  -6  179.48   18.70
  -7  -1  -6  129.99   18.70
   7   1   6  149.29   18.90
   7   1   6  166.08   17.00
  -8  -1  -6   -2.10    5.90
  -8  -1  -6   -8.00    3.90
   8   1   6    7.50    5.60
   8   1   6    6.20    5.50
  -9  -1  -6   -3.60    6.30
   9   1   6    3.10    5.00
 -10  -1  -6    9.10    8.30
  10   1   6   18.00    5.30
 -10   2   6   -1.30    5.60
  -9   2   6    3.10    4.10
  -9   2   6    5.00    6.00
  -8   2   6   68.59   13.90
  -8   2   6   61.19   10.70
  -8   2   6   65.39   11.10
   7  -2  -6   49.10   11.80
  -7   2   6   57.89   12.90
  -7   2   6   48.70   10.50
  -7   2   6   37.00   12.20
   6  -2  -6   59.79   12.80
  -6   2   6   65.59   11.90
  -6   2   6   72.19   11.50
  -6   2   6   66.09    9.80
   5  -2  -6   -5.20    3.50
  -5   2   6    2.40    4.40
  -5   2   6    0.60    3.90
  -5   2   6    7.90    5.20
   4  -2  -6  130.99   13.30
  -4   2   6  121.09   14.10
  -4   2   6  124.09   14.70
  -4   2   6  103.49   11.50
   3  -2  -6  341.97   27.00
  -3   2   6  292.67   27.80
  -3   2   6  371.16   26.10
  -3   2   6  353.46   28.90
  -3   2   6  313.77   25.40
   2  -2  -6  110.19   10.60
   2  -2  -6  111.09    9.00
  -2   2   6  116.89   11.90
  -2   2   6  109.89    9.30
  -2   2   6  104.59   11.90
  -2   2   6  110.89    9.20
   1  -2  -6   28.10    3.60
   1  -2  -6   16.90    3.50
   1  -2  -6   23.60    3.00
  -1   2   6   25.20    6.20
  -1   2   6   24.10    5.80
  -1   2   6   22.60    3.50
   0   2   6  312.57   24.90
   0   2   6  301.17   24.80
   0   2   6  339.77   24.50
   1   2   6  275.67   21.20
   1   2   6  267.37   22.10
   1   2   6  282.77   22.50
  -2  -2  -6   -0.20    2.70
  -2  -2  -6    0.90    1.30
  -2  -2  -6   -0.20    1.80
  -2  -2  -6    0.80    1.40
   2   2   6    0.60    3.20
   2   2   6   -2.30    2.80
  -3  -2  -6    6.00    3.90
  -3  -2  -6    2.90    3.30
  -3  -2  -6   -0.50    1.20
   3   2   6   -0.30    2.50
   3   2   6    0.10    1.80
   3   2   6    1.20    2.00
  -4  -2  -6  177.98   14.60
  -4  -2  -6  134.99   11.50
  -4  -2  -6  105.59   14.20
   4   2   6  178.38   13.90
   4   2   6  136.19   15.50
   4   2   6  139.49   12.20
  -5  -2  -6  336.97   31.70
  -5  -2  -6  370.26   29.90
   5   2   6  376.36   28.30
   5   2   6  346.37   31.90
  -6  -2  -6   13.00    5.90
  -6  -2  -6    0.00    4.70
   6   2   6    9.00    4.50
   6   2   6    7.90    5.50
  -7  -2  -6  108.99   17.00
  -7  -2  -6  122.99   15.40
   7   2   6  127.19   13.80
   7   2   6  115.69   16.70
  -8  -2  -6   10.30    5.60
  -8  -2  -6   -2.70    4.40
   8   2   6   -4.40    3.60
   8   2   6    4.40    4.60
  -9  -2  -6    4.60    6.90
   9   2   6   -1.60    3.90
 -10  -2  -6    4.80    7.60
  10   2   6    1.70    3.60
 -11  -2  -6   27.50    8.90
  11   2   6   13.20    5.40
  -9   3   6    7.10    5.30
  -9   3   6    9.80    5.10
  -8   3   6    6.40    4.80
  -8   3   6    1.40    5.10
  -8   3   6   12.10    5.50
   7  -3  -6    2.30    4.70
  -7   3   6    5.90    4.70
  -7   3   6    4.00    5.10
  -7   3   6    0.30    4.60
   6  -3  -6  132.59   16.70
  -6   3   6  147.49   18.20
  -6   3   6  141.99   15.20
  -6   3   6  154.58   18.40
   5  -3  -6  368.16   32.00
  -5   3   6  392.06   34.30
  -5   3   6  358.36   29.90
  -5   3   6  375.26   33.60
   4  -3  -6   -1.10    4.10
  -4   3   6   -0.10    4.20
  -4   3   6    0.80    3.30
  -4   3   6   -0.40    4.00
   3  -3  -6   69.39    7.40
   3  -3  -6   77.79    9.50
  -3   3   6   67.99   10.70
  -3   3   6   72.59    9.90
  -3   3   6   73.09    7.70
  -3   3   6   70.39    7.40
   2  -3  -6 1362.66   98.79
   2  -3  -6 1419.76   98.39
   2  -3  -6 1467.95   99.79
  -2   3   6 1357.46  101.39
  -2   3   6 1384.36   97.19
  -2   3   6 1332.57   97.19
  -2   3   6 1465.75  100.09
   1  -3  -6   79.99    7.70
   1  -3  -6   77.49    7.30
   1  -3  -6   99.59    8.70
  -1   3   6   77.59   10.40
  -1   3   6   84.89    8.90
   0  -3  -6  519.15   41.40
   0   3   6  578.14   41.40
   0   3   6  526.45   41.90
   0   3   6  608.64   41.40
  -1  -3  -6  103.89   10.50
   1   3   6  116.39   10.60
   1   3   6  110.09   10.50
   1   3   6  105.49   10.90
  -2  -3  -6  151.18   14.90
  -2  -3  -6  163.28   12.20
  -2  -3  -6  153.28   12.70
   2   3   6  173.78   16.00
   2   3   6  192.68   13.40
  -3  -3  -6   19.40    4.70
  -3  -3  -6   11.90    2.20
  -3  -3  -6   10.60    2.80
  -3  -3  -6   18.50    5.60
   3   3   6   15.40    5.40
   3   3   6   13.70    2.60
   3   3   6   17.30    2.90
  -4  -3  -6  106.69   13.40
  -4  -3  -6   93.39   11.40
   4   3   6  122.59   10.10
   4   3   6  113.39   13.50
   4   3   6  134.89   10.40
  -5  -3  -6  230.18   23.20
  -5  -3  -6  235.58   20.60
   5   3   6  241.38   23.10
   5   3   6  214.68   18.50
  -6  -3  -6   93.59   14.30
  -6  -3  -6   98.89   12.60
   6   3   6   77.99   12.70
   6   3   6   81.09   10.10
  -7  -3  -6  194.28   20.40
  -7  -3  -6  180.48   23.00
   7   3   6  192.58   18.20
   7   3   6  194.88   21.90
  -8  -3  -6   -2.00    6.50
  -8  -3  -6   13.00    6.20
   8   3   6   -0.30    3.80
   8   3   6    3.00    4.10
  -9  -3  -6   84.39   16.90
   9   3   6   59.19   10.80
   9   3   6   74.29   13.20
 -10  -3  -6   37.70   14.20
  10   3   6   23.30    7.20
 -11  -3  -6   27.50   11.50
  11   3   6   19.20    5.90
  -9   4   6    6.50    4.70
  -8   4   6    0.50    3.60
  -8   4   6   -4.00    4.50
   7  -4  -6   36.80   11.30
  -7   4   6   37.70    9.30
  -7   4   6   21.60    8.40
  -7   4   6   33.80   10.70
   6  -4  -6  387.56   35.40
  -6   4   6  429.76   37.10
  -6   4   6  390.56   37.40
  -6   4   6  405.76   33.30
   5  -4  -6  315.67   30.20
  -5   4   6  352.56   31.90
  -5   4   6  370.46   33.40
  -5   4   6  359.56   28.80
   4  -4  -6  475.05   36.30
  -4   4   6  407.66   33.70
  -4   4   6  485.35   37.40
  -4   4   6  401.36   37.80
   3  -4  -6   36.00    5.70
   3  -4  -6   44.60    7.80
  -3   4   6   38.50    7.20
  -3   4   6   46.00    6.20
  -3   4   6   44.00   10.30
   2  -4  -6  159.48   14.00
   2  -4  -6  156.98   15.10
   2  -4  -6  143.59   13.40
  -2   4   6  141.39   11.80
  -2   4   6  140.79   11.60
  -2   4   6  151.08   16.40
  -2   4   6  152.28   13.90
   1  -4  -6    4.80    2.10
   1  -4  -6    6.30    3.00
   1  -4  -6    5.10    2.70
  -1   4   6    3.60    2.70
  -1   4   6    4.70    4.70
   0  -4  -6   84.19    9.20
   0  -4  -6   62.29    6.60
   0  -4  -6   79.39    6.50
   0   4   6  100.09    8.40
   0   4   6  101.29   10.80
  -1  -4  -6   31.20    4.80
  -1  -4  -6   28.20    6.10
   1   4   6   28.80    6.00
   1   4   6   33.60    5.30
   1   4   6   36.50    5.90
  -2  -4  -6  333.97   25.70
  -2  -4  -6  344.87   26.30
  -2  -4  -6  368.76   28.80
   2   4   6  390.46   29.90
   2   4   6  397.96   27.50
  -3  -4  -6 1314.07   91.89
  -3  -4  -6 1185.78   89.09
  -3  -4  -6 1189.98   87.99
   3   4   6 1312.47   92.39
   3   4   6 1331.37   87.89
  -4  -4  -6   14.00    6.10
  -4  -4  -6   20.70    5.80
   4   4   6   14.40    5.80
   4   4   6   17.00    3.20
   4   4   6   18.20    3.40
  -5  -4  -6   15.80    6.60
  -5  -4  -6   19.60    7.00
   5   4   6   15.00    3.80
   5   4   6   15.40    6.00
  -6  -4  -6    6.20    6.90
  -6  -4  -6   -5.10    3.20
   6   4   6    4.40    5.10
   6   4   6    3.60    3.80
  -7  -4  -6    4.80    5.80
  -7  -4  -6    4.60    5.00
   7   4   6    6.90    4.50
   7   4   6    5.90    6.60
  -8  -4  -6   -2.20    4.50
  -8  -4  -6    3.40    6.90
   8   4   6    8.60    5.70
   8   4   6   13.30    5.80
  -9  -4  -6   -1.60    4.80
  -9  -4  -6   -1.50    6.30
   9   4   6   10.60    6.50
   9   4   6    1.10    5.60
 -10  -4  -6   41.80   12.30
  10   4   6   33.80    9.30
 -11  -4  -6  -11.80    5.50
  11   4   6   -1.50    4.30
  -8   5   6   28.90    8.60
  -8   5   6   16.20    5.90
   7  -5  -6   19.20    8.50
  -7   5   6   14.50    8.60
  -7   5   6   12.60    5.20
   6  -5  -6  219.98   24.60
  -6   5   6  244.58   22.60
  -6   5   6  286.27   28.10
   5  -5  -6   62.79   10.90
  -5   5   6   72.89   13.40
  -5   5   6   67.89    9.60
   4  -5  -6  141.89   16.10
  -4   5   6  142.79   13.80
  -4   5   6  146.49   15.60
  -4   5   6  150.48   18.30
   3  -5  -6  142.59   14.60
   3  -5  -6  136.99   14.00
  -3   5   6  147.79   12.50
  -3   5   6   90.89   14.50
  -3   5   6  126.79   13.30
   2  -5  -6  112.49   11.90
   2  -5  -6  115.09   11.40
  -2   5   6  110.49   14.10
  -2   5   6  104.39    9.40
  -2   5   6  141.19   11.50
  -2   5   6   87.49    8.80
   1  -5  -6   85.39    9.00
   1  -5  -6  100.79   11.30
   1  -5  -6   78.59    8.60
  -1   5   6   93.39   12.40
  -1   5   6  122.69    9.60
   0  -5  -6   32.80    6.40
   0  -5  -6   38.30    4.40
   0  -5  -6   34.90    4.30
   0   5   6   41.70    5.10
   0   5   6   42.40    7.90
  -1  -5  -6   19.40    2.70
  -1  -5  -6   15.40    5.80
  -1  -5  -6   17.10    3.60
  -1  -5  -6   16.90    3.00
   1   5   6   17.00    5.70
   1   5   6   25.00    6.70
   1   5   6   19.50    4.50
  -2  -5  -6   33.40    3.70
  -2  -5  -6   25.90    4.20
  -2  -5  -6   32.20    8.20
  -2  -5  -6   32.00    5.40
   2   5   6   32.50    6.90
   2   5   6   30.40    5.60
  -3  -5  -6  169.98   18.00
  -3  -5  -6  172.58   13.60
  -3  -5  -6  179.48   16.90
  -3  -5  -6  144.89   14.20
   3   5   6  199.08   18.10
   3   5   6  185.68   14.20
  -4  -5  -6   71.09   11.20
  -4  -5  -6   77.69    9.70
   4   5   6  102.39    8.40
   4   5   6   93.09    8.00
   4   5   6   97.69   12.30
  -5  -5  -6  479.65   38.40
  -5  -5  -6  494.15   42.10
   5   5   6  483.75   41.30
   5   5   6  503.05   36.10
  -6  -5  -6    7.00    5.20
  -6  -5  -6    2.90    6.00
   6   5   6    3.30    5.10
   6   5   6    2.70    3.40
  -7  -5  -6   34.50   11.10
  -7  -5  -6   33.40    9.20
   7   5   6   38.70    6.80
   7   5   6   32.40    9.90
  -8  -5  -6   -1.90    5.00
  -8  -5  -6    5.00    8.90
   8   5   6    1.60    4.20
   8   5   6    2.70    4.60
  -9  -5  -6   -1.20    5.20
  -9  -5  -6    2.60    6.30
   9   5   6    4.90    4.90
   9   5   6    0.00    4.10
 -10  -5  -6   28.60   10.80
  10   5   6   33.10    8.50
 -11  -5  -6   14.00    8.30
  11   5   6   26.50    6.60
  -8   6   6   -3.20    4.70
  -8   6   6    0.10    3.30
   7  -6  -6    9.00    6.10
  -7   6   6   -4.10    3.00
  -7   6   6   -9.70    4.50
   6  -6  -6  296.37   27.90
  -6   6   6  262.07   29.50
  -6   6   6  262.27   24.10
   5  -6  -6  171.18   19.80
  -5   6   6  172.68   17.40
  -5   6   6  218.78   23.50
   4  -6  -6   47.10   10.90
  -4   6   6   28.30   10.60
  -4   6   6   44.10    7.20
   3  -6  -6   48.90   10.50
   3  -6  -6   48.90    8.50
  -3   6   6   41.90   11.30
  -3   6   6   51.69    6.70
   2  -6  -6    8.10    5.20
   2  -6  -6   14.40    5.20
  -2   6   6    8.80    2.80
  -2   6   6   11.30    6.90
  -2   6   6    7.90    3.20
   1  -6  -6  269.17   24.70
   1  -6  -6  260.67   21.80
  -1   6   6  260.17   25.20
  -1   6   6  286.27   21.20
   0  -6  -6    1.10    3.40
   0  -6  -6    0.20    1.40
   0  -6  -6    1.30    2.20
   0  -6  -6    0.00    2.30
   0   6   6    2.90    1.80
   0   6   6    4.50    4.60
  -1  -6  -6    0.20    2.00
  -1  -6  -6   -4.50    2.80
  -1  -6  -6    2.70    1.60
  -1  -6  -6   -2.10    1.30
   1   6   6   -2.10    2.90
  -2  -6  -6    6.10    4.60
  -2  -6  -6    0.60    1.70
  -2  -6  -6    0.70    1.50
  -2  -6  -6    2.80    2.60
   2   6   6    1.70    3.40
   2   6   6    4.00    3.80
  -3  -6  -6    0.60    3.10
  -3  -6  -6   -0.10    2.80
  -3  -6  -6    7.30    4.90
   3   6   6    8.30    4.90
   3   6   6   11.40    3.60
  -4  -6  -6  123.29   15.70
  -4  -6  -6  104.79   11.80
  -4  -6  -6  128.99   14.90
   4   6   6  117.99    9.70
   4   6   6   95.89   13.80
   4   6   6  129.29   10.10
  -5  -6  -6   66.59   12.00
  -5  -6  -6   66.69   11.90
  -5  -6  -6   69.29    9.70
   5   6   6   71.59   11.30
   5   6   6   64.59    7.10
  -6  -6  -6    3.60    5.30
  -6  -6  -6    3.90    6.60
  -6  -6  -6    3.60    4.40
   6   6   6    6.10    5.30
   6   6   6   14.70    4.20
  -7  -6  -6  160.58   20.60
  -7  -6  -6  149.19   17.50
  -7  -6  -6  183.88   23.30
   7   6   6  180.18   20.70
   7   6   6  160.48   15.20
  -8  -6  -6   34.20   10.20
  -8  -6  -6   22.90   12.60
  -8  -6  -6   39.70   12.30
   8   6   6   30.30    7.60
   8   6   6   36.20   10.90
  -9  -6  -6    1.80    6.30
  -9  -6  -6   -3.20    4.70
  -9  -6  -6   -5.90    5.30
   9   6   6    2.60    4.20
   9   6   6    5.50    4.80
 -10  -6  -6    7.60    8.30
  10   6   6   -1.80    3.10
 -11  -6  -6   -4.40    5.50
  11   6   6   -2.90    4.00
  -8   7   6   43.20   12.20
   7  -7  -6   -1.40    6.40
  -7   7   6   -1.00    3.70
  -7   7   6    5.90    5.10
   6  -7  -6    9.70    7.00
  -6   7   6   -3.20    4.70
  -6   7   6    0.90    4.30
   5  -7  -6  132.69   17.50
  -5   7   6  139.49   14.80
  -5   7   6  148.39   19.90
   4  -7  -6   12.00    5.90
  -4   7   6    3.90    6.60
  -4   7   6   11.20    4.90
   3  -7  -6  134.79   16.50
   3  -7  -6  139.09   16.00
  -3   7   6  160.38   18.80
  -3   7   6  140.19   13.20
   2  -7  -6   27.40    7.90
   2  -7  -6   25.10    7.40
  -2   7   6   18.80    7.90
  -2   7   6   29.70    5.40
   1  -7  -6   22.40    6.10
   1  -7  -6   14.50    6.10
  -1   7   6   22.20    8.00
   0  -7  -6    6.80    5.20
   0  -7  -6    4.00    3.40
   0   7   6    3.20    5.30
  -1  -7  -6  223.98   18.30
  -1  -7  -6  225.18   22.80
   1   7   6  240.98   22.00
  -2  -7  -6    0.40    2.60
  -2  -7  -6    4.10    4.70
  -2  -7  -6    1.50    2.00
   2   7   6    6.20    4.60
  -3  -7  -6   32.80    7.10
  -3  -7  -6   28.80    7.10
  -3  -7  -6   23.10    8.90
   3   7   6   43.10    6.30
   3   7   6   27.70    8.60
  -4  -7  -6   10.90    7.20
  -4  -7  -6   14.30    5.80
  -4  -7  -6   12.00    4.90
   4   7   6    9.30    3.00
   4   7   6    6.90    2.80
   4   7   6    6.00    5.20
  -5  -7  -6   49.40    9.10
  -5  -7  -6   70.99   12.60
  -5  -7  -6   52.99   12.40
   5   7   6   90.89   13.10
   5   7   6   63.29    6.80
  -6  -7  -6   -2.00    3.90
  -6  -7  -6    1.50    5.80
  -6  -7  -6    3.20    6.00
   6   7   6    4.50    5.60
   6   7   6    0.50    2.80
  -7  -7  -6   32.70   10.50
  -7  -7  -6   22.90   10.30
  -7  -7  -6   20.30    7.90
   7   7   6   29.50   10.30
   7   7   6   13.40    4.90
  -8  -7  -6    4.00    6.60
  -8  -7  -6   17.40    8.30
  -8  -7  -6    2.80    5.20
   8   7   6   14.00    7.20
   8   7   6   10.80    5.30
  -9  -7  -6   -0.30    5.90
  -9  -7  -6   14.50    7.40
  -9  -7  -6    3.20    6.30
   9   7   6    1.80    4.60
   9   7   6   15.20    8.10
 -10  -7  -6   12.70    8.70
  10   7   6   36.60    8.30
   7  -8  -6   47.20   12.20
  -7   8   6   46.70    9.80
  -7   8   6   45.70   11.50
   6  -8  -6   38.70   10.10
  -6   8   6   45.90   12.50
  -6   8   6   52.29    8.70
   5  -8  -6  278.77   28.30
  -5   8   6  271.67   24.00
  -5   8   6  296.87   30.80
   4  -8  -6   27.60    9.00
  -4   8   6   33.20    7.20
  -4   8   6   31.00   10.40
   3  -8  -6  112.49   15.50
  -3   8   6  134.69   12.90
  -3   8   6  172.68   19.80
   2  -8  -6   -2.20    4.50
   2  -8  -6   -2.20    4.10
  -2   8   6    0.10    2.70
  -2   8   6    7.50    6.20
   1  -8  -6   76.39   12.70
   1  -8  -6   94.19   10.60
  -1   8   6   67.39   12.40
   0  -8  -6    6.00    5.80
   0  -8  -6    0.50    3.40
   0   8   6   -6.50    4.10
  -1  -8  -6   12.70    7.00
  -1  -8  -6   11.30    4.60
   1   8   6   17.20    7.20
  -2  -8  -6  288.67   23.20
  -2  -8  -6  262.77   28.10
   2   8   6  315.17   26.40
  -3  -8  -6  124.89   12.00
  -3  -8  -6   80.49   14.60
   3   8   6  124.09   13.00
  -4  -8  -6   73.59   10.30
  -4  -8  -6   60.99    8.70
  -4  -8  -6   68.69   12.40
   4   8   6   55.99    5.90
  -5  -8  -6  191.68   19.40
  -5  -8  -6  233.88   23.60
  -5  -8  -6  241.68   25.30
   5   8   6  197.48   16.60
   5   8   6  237.58   24.30
  -6  -8  -6   17.20    9.00
  -6  -8  -6    7.30    6.50
  -6  -8  -6    6.80    5.50
   6   8   6   10.00    6.10
   6   8   6   10.20    3.90
  -7  -8  -6    2.40    6.20
  -7  -8  -6   13.80    8.80
  -7  -8  -6    7.60    5.90
   7   8   6    7.70    4.30
   7   8   6    9.70    7.90
  -8  -8  -6  136.29   20.20
  -8  -8  -6  168.28   22.80
  -8  -8  -6  129.89   17.20
   8   8   6  147.89   19.90
  -9  -8  -6   -9.20    5.70
  -9  -8  -6   16.60    8.40
  -9  -8  -6   12.30    6.70
   9   8   6   11.10    6.70
 -10  -8  -6   -5.60    4.80
  10   8   6   13.10    4.50
   6  -9  -6    6.60    7.40
  -6   9   6   -4.10    4.20
  -6   9   6   12.80    5.00
   5  -9  -6   85.49   13.90
  -5   9   6   87.69   11.00
  -5   9   6   95.69   15.40
   4  -9  -6   13.20    7.80
  -4   9   6   21.00    5.60
  -4   9   6   12.50    6.60
   3  -9  -6   59.59   11.30
  -3   9   6   59.29   14.40
  -3   9   6   41.90    7.20
   2  -9  -6   46.70   12.70
   2  -9  -6   46.90   10.30
  -2   9   6   40.10   11.50
  -2   9   6   27.80    5.30
   1  -9  -6    5.30    4.80
   1  -9  -6   -4.10    4.50
  -1   9   6    4.10    5.70
   0  -9  -6    6.00    4.20
   0  -9  -6    4.40    5.70
   0   9   6   10.90    6.70
  -1  -9  -6   65.09   13.50
  -1  -9  -6   85.69    9.40
   1   9   6   79.39   12.70
  -2  -9  -6  167.28   14.70
  -2  -9  -6  138.49   19.40
   2   9   6  145.89   16.90
  -3  -9  -6   31.80    7.10
  -3  -9  -6   19.30    9.70
   3   9   6   25.50    8.90
  -4  -9  -6   35.50    6.90
  -4  -9  -6   48.30   13.40
   4   9   6   34.80    4.60
  -5  -9  -6   13.00    5.30
  -5  -9  -6   17.40    9.10
   5   9   6   10.00    3.70
  -6  -9  -6   38.20   10.10
  -6  -9  -6   21.70   10.20
  -6  -9  -6   41.10   11.50
   6   9   6   29.30    5.30
  -7  -9  -6   -3.70    4.10
  -7  -9  -6    2.00    6.70
  -7  -9  -6   -5.70    4.70
   7   9   6    5.60    4.20
   7   9   6    9.30    6.80
  -8  -9  -6   71.49   15.00
  -8  -9  -6   97.59   16.20
  -8  -9  -6   71.69   16.30
   8   9   6   63.79    9.20
   8   9   6   97.99   16.10
  -9  -9  -6    7.30    6.20
  -9  -9  -6    7.50    6.30
  -9  -9  -6    7.60    5.60
   9   9   6    3.00    5.10
   9   9   6    3.80    4.20
 -10  -9  -6   61.79   17.50
 -10  -9  -6   44.90   15.00
 -10  -9  -6   64.89   11.90
  10   9   6   47.00    8.00
   5 -10  -6   -2.80    5.50
  -5  10   6    1.80    5.00
  -5  10   6    5.70    4.10
   4 -10  -6   15.30    7.00
  -4  10   6   10.00    7.60
  -4  10   6    2.60    3.70
   3 -10  -6   42.00   10.80
  -3  10   6   39.10   11.80
  -3  10   6   28.40    6.20
   2 -10  -6   -1.50    4.10
   2 -10  -6   -0.80    5.50
  -2  10   6    0.30    2.80
  -2  10   6   -2.30    5.30
   1 -10  -6   48.40    9.60
   1 -10  -6   39.40   11.40
  -1  10   6   35.00   11.70
   0 -10  -6    0.80    4.90
   0 -10  -6    3.80    5.20
   0  10   6   -3.10    3.80
  -1 -10  -6    5.70    5.00
  -1 -10  -6    8.70    7.30
   1  10   6   -1.00    4.80
  -2 -10  -6  127.59   13.90
  -2 -10  -6  142.19   20.00
   2  10   6  140.79   16.60
  -3 -10  -6    3.60    4.40
  -3 -10  -6    7.10    8.20
  -4 -10  -6   69.19   10.00
  -4 -10  -6  100.39   16.60
  -5 -10  -6   12.60    6.40
  -5 -10  -6    5.20    7.50
   5  10   6    5.90    3.30
  -6 -10  -6   72.29   11.20
  -6 -10  -6   72.29   14.90
   6  10   6   64.29    7.70
  -7 -10  -6   -2.70    6.30
  -7 -10  -6    4.30    5.10
   7  10   6    0.40    3.20
  -8 -10  -6   -0.10    6.10
  -8 -10  -6   16.80    6.10
   8  10   6    5.20    3.80
  -9 -10  -6   12.60    7.30
  -9 -10  -6   17.00    7.70
  -9 -10  -6   25.60   10.60
   9  10   6   12.80    5.20
 -10 -10  -6   37.10    8.80
 -10 -10  -6   58.29   18.90
 -10 -10  -6   20.10    9.00
  10  10   6    6.60    4.80
   5 -11  -6   10.20    7.30
  -5  11   6   22.90    5.20
  -5  11   6   19.50    9.50
   4 -11  -6   78.59   13.10
  -4  11   6   67.59   13.70
  -4  11   6   55.29    7.80
   3 -11  -6    2.80    5.90
  -3  11   6    3.00    3.40
  -3  11   6    3.60    7.70
   2 -11  -6   28.30    9.50
   2 -11  -6   35.00    8.80
  -2  11   6   31.00    4.90
  -2  11   6   20.00    8.80
   1 -11  -6   64.99   13.50
   1 -11  -6   64.99   11.40
  -1  11   6   57.79   14.60
   0 -11  -6   17.30    8.50
   0 -11  -6   27.90    8.00
   0  11   6   27.00   10.10
  -1 -11  -6    1.00    6.60
  -1 -11  -6    3.30    4.50
   1  11   6    1.50    5.60
  -2 -11  -6   61.79    9.20
  -2 -11  -6   79.49   18.40
   2  11   6   57.59   10.70
  -3 -11  -6   -0.40    5.30
  -3 -11  -6    3.90    4.30
  -4 -11  -6    0.70    4.80
  -4 -11  -6    0.40    7.10
  -5 -11  -6    6.80    7.90
  -5 -11  -6    3.80    5.10
   5  11   6    1.40    2.60
  -6 -11  -6   29.10    9.30
  -6 -11  -6   34.80   13.80
   6  11   6   26.80    5.50
  -7 -11  -6    2.90    6.90
  -7 -11  -6    1.60    3.90
   7  11   6   13.10    4.50
  -8 -11  -6    4.60    7.60
  -8 -11  -6    1.10    5.50
   8  11   6    0.40    4.10
  -9 -11  -6    7.60    6.80
  -9 -11  -6   26.10   10.40
   9  11   6   11.00    4.30
   3 -12  -6   15.90    8.10
  -3  12   6   13.00    7.80
   2 -12  -6   70.39   12.10
   2 -12  -6   78.39   24.10
  -2  12   6   34.90   11.20
   1 -12  -6    2.70    5.50
   1 -12  -6   -2.60    5.50
  -1  12   6    6.00    6.70
   0 -12  -6    3.50    6.30
   0 -12  -6    0.80    5.70
   0  12   6    2.50    6.30
  -1 -12  -6    4.90    4.90
  -1 -12  -6   -2.30    6.30
   1  12   6    3.30    5.50
  -2 -12  -6    2.80    4.10
  -2 -12  -6    3.90    5.70
   2  12   6    3.60    6.80
  -3 -12  -6   11.50    7.70
  -3 -12  -6    6.60    4.90
  -4 -12  -6    4.30    5.10
  -4 -12  -6    8.20    7.10
  -5 -12  -6    1.30    4.40
  -5 -12  -6    3.50    8.70
  -6 -12  -6    7.50    6.30
  -6 -12  -6   13.60    9.60
  -7 -12  -6    7.60    5.50
  -7 -12  -6    5.10    7.80
   7  12   6    9.60    3.70
  -8 -12  -6   12.20    7.90
  -8 -12  -6   31.20    9.20
   8  12   6    6.30    4.00
   2 -13  -6   -2.60    5.60
  -2  13   6   13.30    5.30
   1 -13  -6    2.60    5.00
   1 -13  -6    7.80    7.00
  -1  13   6   11.60    7.30
   0 -13  -6  128.19   16.40
   0 -13  -6  164.48   22.30
   0  13   6  139.79   19.60
  -1 -13  -6    1.90    5.70
  -1 -13  -6   -0.70    5.10
   1  13   6    2.90    6.40
  -2 -13  -6   31.70    8.00
  -2 -13  -6   60.89   16.40
  -3 -13  -6   10.40    6.00
  -3 -13  -6   32.60   13.00
  -4 -13  -6   -1.40    4.20
  -4 -13  -6    0.70    4.90
  -5 -13  -6   19.40   10.70
  -5 -13  -6   18.60    7.70
  -6 -13  -6   -1.50    4.00
  -6 -13  -6   13.20    7.50
  -7 -13  -6    8.40    5.30
  -7 -13  -6   -1.30    6.50
   0 -14  -6    7.80    5.50
   0 -14  -6    8.40    7.10
   0  14   6    5.20    6.30
  -1 -14  -6   28.50    8.00
  -1 -14  -6   26.00    9.20
   1  14   6   22.00    8.70
  -2 -14  -6    2.00    6.10
  -2 -14  -6   -1.60    4.50
  -3 -14  -6    9.20    4.80
  -3 -14  -6   -0.60    5.90
  -4 -14  -6    5.00    5.40
  -4 -14  -6    5.50    4.40
  -5 -14  -6   59.49   10.60
  -5 -14  -6   78.39   15.60
  -6 -14  -6   19.80    6.30
  -6 -14  -6    6.20    6.60
  -4 -13   7   12.10    9.20
   3  13  -7   10.60    8.50
   3  13  -7    0.90    3.50
  -3 -13   7   -7.60    5.60
   2  13  -7   29.50    8.30
   2  13  -7   28.30    5.80
  -2 -13   7   32.40   11.70
   1  13  -7   13.40    4.90
   1  13  -7    4.00    5.60
  -1 -13   7   18.80   10.80
   6  12  -7   -6.00    3.90
   5  12  -7    8.40    4.70
  -5 -12   7   16.70    8.50
   4  12  -7    0.20    4.40
  -4 -12   7   -8.10    6.90
   3  12  -7   24.90    8.60
   3  12  -7   24.20    6.60
  -3 -12   7   29.10   13.80
   2  12  -7   15.10    8.60
   2  12  -7   12.10    4.80
  -2 -12   7   -3.70    6.90
   1  12  -7    5.50    3.50
   1  12  -7    2.90    5.20
  -1 -12   7    6.20    8.60
   0  12  -7   11.40    7.30
   0  12  -7   22.10    6.60
   0 -12   7   18.20   10.20
  -1  12  -7    7.80    6.60
  -1  12  -7    8.80    4.10
   1 -12   7   20.50    9.30
  -2  12  -7    9.30    4.10
  -2  12  -7    6.30    5.80
   2 -12   7    8.40    7.00
   7  11  -7    4.80    4.20
   6  11  -7   12.00    5.20
   5  11  -7   -1.80    4.00
  -5 -11   7   -5.30    5.50
   4  11  -7   11.10    6.40
  -4 -11   7    9.20    6.90
   3  11  -7   13.70    7.30
   3  11  -7    6.50    5.10
  -3 -11   7    9.60    8.30
   2  11  -7   22.80    8.70
   2  11  -7    2.90    4.30
  -2 -11   7   -5.10    5.70
   1  11  -7   18.30    5.80
   1  11  -7   40.50   11.50
  -1 -11   7   38.30   15.80
   0  11  -7   37.70    6.80
   0  11  -7   31.20   10.00
   0 -11   7   56.19   17.70
  -1  11  -7   -4.60    5.10
  -1  11  -7   -1.70    3.20
   1 -11   7   -2.40    6.00
  -2  11  -7   -0.40    4.20
  -2  11  -7   -2.60    4.90
   2 -11   7   -0.20    7.80
  -3  11  -7   65.29   12.20
  -3  11  -7   57.29    8.30
   3 -11   7   54.39   14.40
   7  10  -7   33.20    9.10
   6  10  -7    8.80    4.40
   5  10  -7    4.10    5.00
  -5 -10   7   17.10    9.60
   4  10  -7    7.60    5.10
   4  10  -7    1.40    6.00
  -4 -10   7   -0.10    5.60
   3  10  -7   -1.50    4.00
   3  10  -7   -4.20    3.50
  -3 -10   7   -4.60    6.00
   2  10  -7    6.60    5.00
   2  10  -7    9.80    6.30
  -2 -10   7   -5.30    6.70
   1  10  -7   21.90    8.50
   1  10  -7   26.40    7.70
  -1 -10   7    9.40    9.30
   0  10  -7    4.10    3.50
   0  10  -7    1.20    5.80
   0 -10   7    5.00    8.50
  -1  10  -7   11.90    6.70
  -1  10  -7    7.40    4.70
   1 -10   7   10.10    8.70
  -2  10  -7    3.90    4.00
  -2  10  -7   10.40    6.70
   2 -10   7    5.10    7.20
  -3  10  -7   -2.70    3.60
  -3  10  -7    6.60    5.30
   3 -10   7    2.90    6.50
  -4  10  -7    3.10    4.30
  -4  10  -7   -1.20    4.90
   4 -10   7   10.50    6.70
  -5  10  -7    3.50    4.60
  -5  10  -7    4.00    4.00
   5 -10   7   10.30    7.10
  -8  -9   7    3.90    5.50
  -7  -9   7    9.60    5.40
   6   9  -7   13.60    5.00
   5   9  -7   -4.60    3.30
  -5  -9   7    4.50    6.60
   4   9  -7   12.10    7.10
   4   9  -7    3.30    3.60
  -4  -9   7   20.00    9.20
   3   9  -7    0.10    3.90
   3   9  -7    9.70    6.30
  -3  -9   7   -0.50    4.60
   2   9  -7   21.10    6.60
   2   9  -7    4.40    6.60
  -2  -9   7   16.80    9.30
   1   9  -7   35.80   10.80
   1   9  -7   17.90    6.20
  -1  -9   7   24.60   11.40
   0   9  -7    4.00    3.50
   0   9  -7   -3.30    4.40
   0  -9   7   14.10    9.60
  -1   9  -7    1.80    4.00
  -1   9  -7    1.00    4.70
   1  -9   7   -7.10    5.10
  -2   9  -7    2.00    6.20
  -2   9  -7    7.00    4.00
   2  -9   7    4.80    7.70
  -3   9  -7   -3.30    3.80
  -3   9  -7   -1.10    3.30
   3  -9   7   -5.30    5.00
  -4   9  -7   83.69   12.90
  -4   9  -7   61.89    9.30
   4  -9   7   86.09   16.20
  -5   9  -7   -0.10    4.60
  -5   9  -7    2.70    3.70
   5  -9   7    3.00    5.00
  -6   9  -7   28.00   10.10
   6  -9   7   22.80    8.40
  -9  -8   7   20.50    7.80
  -8  -8   7   14.70    7.00
  -7  -8   7   40.20   13.20
   6   8  -7   15.00    5.90
  -6  -8   7   15.20    8.40
   5   8  -7   43.70   10.20
   5   8  -7   55.39    9.30
  -5  -8   7   60.99   11.50
  -5  -8   7   60.29   12.30
   4   8  -7   37.10    9.90
   4   8  -7   38.40    7.10
  -4  -8   7   28.50    8.40
  -4  -8   7   11.50    6.40
  -4  -8   7   20.20    9.30
   3   8  -7    7.80    5.70
   3   8  -7    4.70    4.00
  -3  -8   7    2.50    5.30
  -3  -8   7    5.90    6.10
   2   8  -7   58.39   11.40
   2   8  -7   60.09    8.60
  -2  -8   7   69.49   13.90
  -2  -8   7   46.30    8.70
   1   8  -7   64.19    8.90
   1   8  -7   39.70   11.20
  -1  -8   7   48.90    8.70
  -1  -8   7   64.69   15.90
   0   8  -7   88.89   13.90
   0   8  -7  117.69   12.10
   0  -8   7  109.59   18.10
   0  -8   7   97.59   12.80
  -1   8  -7  144.09   14.20
  -1   8  -7  120.19   16.30
   1  -8   7  115.49   18.50
   1  -8   7  140.49   20.60
  -2   8  -7   41.50    7.40
  -2   8  -7   32.20    9.90
   2  -8   7   25.80   10.80
  -3   8  -7   20.40    7.80
  -3   8  -7   14.20    6.20
   3  -8   7    6.20    7.20
  -4   8  -7   -2.50    4.50
  -4   8  -7    9.90    4.50
   4  -8   7    9.40    6.10
  -5   8  -7   43.30   10.90
   5  -8   7   47.30   13.60
  -6   8  -7   54.69   10.00
   6  -8   7   19.20   10.30
  -9  -7   7   -1.50    5.30
  -8  -7   7    0.00    5.80
  -7  -7   7   12.00    6.90
  -6  -7   7   20.50    7.50
  -6  -7   7   28.90   10.40
   5   7  -7    1.60    4.20
   5   7  -7   -2.50    2.80
  -5  -7   7    2.30    4.70
  -5  -7   7    3.10    4.80
  -5  -7   7   -1.30    4.10
   4   7  -7    7.00    4.10
   4   7  -7   -4.70    4.70
  -4  -7   7    0.10    4.30
  -4  -7   7   -1.10    4.50
  -4  -7   7    4.10    4.60
   3   7  -7  131.29   15.60
   3   7  -7  113.39   13.10
  -3  -7   7  160.28   18.80
  -3  -7   7  133.39   14.20
  -3  -7   7  140.39   16.60
   2   7  -7   10.90    4.40
   2   7  -7   25.50    8.20
  -2  -7   7   32.50    8.20
  -2  -7   7   25.10    6.60
  -2  -7   7    4.30    6.40
   1   7  -7   65.59    8.20
   1   7  -7   56.49   10.80
  -1  -7   7   53.99   14.70
  -1  -7   7   64.39   15.10
  -1  -7   7   71.99    9.40
   0   7  -7    4.90    5.70
   0   7  -7    2.30    3.70
   0  -7   7    6.20    6.40
   0  -7   7   -0.90    3.50
  -1   7  -7   72.79   12.00
  -1   7  -7   76.79    9.60
   1  -7   7   86.39   11.00
   1  -7   7   76.99   14.50
  -2   7  -7   20.70    6.20
  -2   7  -7   33.00    9.30
   2  -7   7   25.10   11.00
   2  -7   7   20.40    7.00
  -3   7  -7   16.70    7.70
  -3   7  -7   12.60    4.90
   3  -7   7   15.80    6.70
   3  -7   7   21.90   10.10
  -4   7  -7   10.10    6.40
  -4   7  -7    7.70    4.60
   4  -7   7   -3.50    5.80
  -5   7  -7   -1.20    5.80
   5  -7   7   -6.50    4.40
  -6   7  -7    9.80    5.50
   6  -7   7    2.20    6.30
  -7   7  -7   11.10    5.30
   7  -7   7   10.60    5.80
 -10  -6   7    4.10    5.30
  -9  -6   7    1.40    7.50
  -8  -6   7   22.50    9.90
  -8  -6   7   13.60    6.20
  -7  -6   7    2.30    4.70
  -7  -6   7    2.00    6.50
  -6  -6   7   17.30   10.00
  -6  -6   7   39.90    9.30
   5   6  -7   82.99   11.30
   5   6  -7  114.99   13.50
  -5  -6   7   90.69   12.60
  -5  -6   7  109.59   14.40
  -5  -6   7  104.49   15.90
   4   6  -7   18.60    5.30
   4   6  -7   43.30    9.60
  -4  -6   7   31.10    8.80
  -4  -6   7   30.80    9.60
  -4  -6   7   33.30    8.20
   3   6  -7   -5.20    2.30
   3   6  -7    8.10    5.20
   3   6  -7    3.20    3.40
  -3  -6   7    2.90    4.80
  -3  -6   7   -0.20    3.30
  -3  -6   7    0.10    3.50
   2   6  -7   45.20    6.70
   2   6  -7   45.70    7.40
   2   6  -7   45.00    8.90
  -2  -6   7   50.99   10.60
  -2  -6   7   55.99    8.20
  -2  -6   7   52.99    8.40
   1   6  -7   -3.10    2.50
   1   6  -7   -0.40    3.40
   1   6  -7    1.10    4.60
  -1  -6   7   -1.40    2.20
  -1  -6   7    2.70    4.70
  -1  -6   7    2.30    3.40
  -1  -6   7    9.30    5.00
   0   6  -7  293.57   24.30
   0   6  -7  288.77   24.70
   0   6  -7  327.07   27.30
   0  -6   7  317.57   30.70
   0  -6   7  314.27   27.90
   0  -6   7  258.27   24.30
   0  -6   7  327.87   26.00
  -1   6  -7   26.10    8.50
  -1   6  -7   14.00    4.70
  -1   6  -7   26.00    6.60
  -1   6  -7   18.00    6.10
   1  -6   7   25.90   10.20
   1  -6   7   31.10    7.50
   1  -6   7   15.90    4.30
  -2   6  -7   37.40    6.30
  -2   6  -7   40.00    9.40
   2  -6   7   45.00    9.90
   2  -6   7   24.80   10.00
  -3   6  -7   41.10   10.20
  -3   6  -7   48.80    7.50
   3  -6   7   43.90   13.20
   3  -6   7   52.29    9.20
  -4   6  -7  152.38   17.90
  -4   6  -7  166.08   15.90
   4  -6   7  149.29   17.30
   4  -6   7  120.19   20.00
  -5   6  -7   -1.10    4.80
   5  -6   7    8.10    7.20
   5  -6   7   -0.20    4.20
  -6   6  -7    9.00    5.60
   6  -6   7   11.00    7.50
  -7   6  -7    2.30    4.20
   7  -6   7   -3.30    4.20
 -10  -5   7    5.20    5.20
  -9  -5   7   17.90    6.80
  -9  -5   7   -0.40    5.10
  -8  -5   7    9.60    9.30
  -8  -5   7   12.60    6.60
  -7  -5   7  114.19   14.10
  -7  -5   7   99.29   18.30
   6   5  -7   -0.70    4.70
  -6  -5   7    4.10    4.50
  -6  -5   7    1.50    6.10
   5   5  -7   17.10    6.50
   5   5  -7   20.90    6.50
   5   5  -7   16.20    6.10
  -5  -5   7   25.20    9.30
  -5  -5   7   23.80    6.80
   4   5  -7    9.90    4.40
   4   5  -7   -1.70    4.40
   4   5  -7    9.40    5.00
  -4  -5   7    3.50    4.80
  -4  -5   7   10.00    4.80
  -4  -5   7    4.90    4.30
   3   5  -7  139.09   14.80
   3   5  -7  176.48   16.50
   3   5  -7  152.78   15.50
  -3  -5   7  152.48   17.50
  -3  -5   7  190.28   16.10
  -3  -5   7  177.78   18.40
   2   5  -7   39.20    6.10
   2   5  -7   38.00    8.70
   2   5  -7   37.00    6.60
  -2  -5   7   37.80    6.80
  -2  -5   7   32.90    7.90
  -2  -5   7   30.60    6.00
  -2  -5   7   31.40    9.30
   1   5  -7   33.90    6.00
   1   5  -7   43.40    9.00
   1   5  -7   43.20    6.00
  -1  -5   7   30.10    9.20
  -1  -5   7   27.90    6.80
  -1  -5   7   37.60    6.40
  -1  -5   7   36.40    7.30
   0   5  -7   11.40    5.50
   0   5  -7    6.90    2.90
   0   5  -7   10.00    4.00
   0  -5   7    8.60    4.00
   0  -5   7   17.60    5.10
   0  -5   7   26.30    9.10
   0  -5   7    8.90    4.40
  -1   5  -7   16.80    6.20
  -1   5  -7   23.20    5.90
  -1   5  -7   29.10    6.70
   1  -5   7   20.10    8.30
   1  -5   7   31.30    6.20
   1  -5   7   19.40    5.10
   1  -5   7   28.70    6.60
  -2   5  -7   61.49    7.60
  -2   5  -7   52.79    8.60
  -2   5  -7   57.29    9.60
  -2   5  -7   65.49    8.40
   2  -5   7   56.19   13.50
   2  -5   7   46.40    7.20
   2  -5   7   72.19    9.50
  -3   5  -7   22.30    6.00
  -3   5  -7   34.80    5.50
  -3   5  -7   24.60    7.90
  -3   5  -7   29.80    7.10
   3  -5   7   23.00    9.40
   3  -5   7   37.50    9.00
  -4   5  -7  150.18   15.80
  -4   5  -7  169.08   16.70
  -4   5  -7  175.38   18.90
   4  -5   7  157.08   21.30
   4  -5   7  181.48   18.60
  -5   5  -7   40.10   10.20
   5  -5   7   26.50   11.50
   5  -5   7   44.30   11.00
  -6   5  -7  153.58   18.10
   6  -5   7  130.19   16.80
   6  -5   7  118.89   19.60
  -7   5  -7   35.10    9.40
   7  -5   7   38.10   10.90
 -10  -4   7   10.90    6.70
 -10  -4   7   10.70    5.60
  -9  -4   7   17.40    7.90
  -9  -4   7   29.20    9.80
  -8  -4   7    1.20    4.90
  -8  -4   7    3.60    6.80
  -7  -4   7   14.50    6.60
  -7  -4   7   10.00    7.50
   6   4  -7   66.79   10.50
   6   4  -7   60.99   12.90
  -6  -4   7   81.09   14.20
  -6  -4   7   54.89    9.50
   5   4  -7  433.36   32.90
   5   4  -7  402.36   32.70
  -5  -4   7  351.56   32.20
  -5  -4   7  415.46   37.70
   4   4  -7  261.27   21.80
   4   4  -7  262.37   21.30
   4   4  -7  229.38   20.70
  -4  -4   7  231.68   24.80
  -4  -4   7  251.07   22.50
  -4  -4   7  227.58   21.20
   3   4  -7  298.37   26.20
   3   4  -7  334.67   26.70
  -3  -4   7  386.96   27.90
  -3  -4   7  305.57   29.30
  -3  -4   7  347.97   29.00
  -3  -4   7  336.87   27.10
   2   4  -7    6.80    4.90
   2   4  -7    7.40    3.00
   2   4  -7    5.70    3.40
  -2  -4   7    8.20    4.20
  -2  -4   7    5.80    5.20
  -2  -4   7    4.70    3.20
  -2  -4   7   12.50    5.40
   1   4  -7  124.49   11.60
   1   4  -7  111.39   10.80
   1   4  -7  124.29   12.80
  -1  -4   7  126.09   11.70
  -1  -4   7  104.29   12.30
  -1  -4   7  115.89   11.50
  -1  -4   7  111.49   14.30
   0   4  -7  110.49   10.50
   0   4  -7  102.39    9.70
   0   4  -7   94.89   11.30
   0  -4   7  100.39   10.30
   0  -4   7  100.99   10.80
   0  -4   7  112.29   14.60
   0  -4   7   93.39   10.80
  -1   4  -7    1.10    3.60
  -1   4  -7   -0.40    3.10
  -1   4  -7    5.10    3.30
   1  -4   7    4.50    3.90
   1  -4   7    3.40    3.60
   1  -4   7   -0.20    1.90
   1  -4   7    0.80    4.90
  -2   4  -7   89.29   10.40
  -2   4  -7   94.39    9.80
  -2   4  -7   89.19   10.30
  -2   4  -7   86.29   11.30
   2  -4   7  102.79   11.10
   2  -4   7   96.39   10.90
   2  -4   7   85.89    9.90
   2  -4   7   63.59   12.50
  -3   4  -7    2.00    3.40
  -3   4  -7    3.10    3.50
  -3   4  -7   -0.40    2.80
  -3   4  -7   -2.90    2.70
   3  -4   7   -0.10    4.90
   3  -4   7   -1.60    2.70
  -4   4  -7   45.80    7.20
  -4   4  -7   43.20    7.90
  -4   4  -7   38.10    9.50
  -4   4  -7   58.59    8.60
   4  -4   7   54.49    9.50
   4  -4   7   34.40   11.50
  -5   4  -7  287.07   25.50
  -5   4  -7  244.78   24.30
   5  -4   7  233.78   27.90
   5  -4   7  267.77   25.20
  -6   4  -7    1.40    4.70
  -6   4  -7   17.00    6.00
   6  -4   7    4.00    4.90
   6  -4   7    4.00    6.10
  -7   4  -7   -1.20    4.10
   7  -4   7    0.40    4.20
   7  -4   7    4.70    6.50
   8  -4   7   27.50    8.70
   8  -4   7   31.40    9.20
 -10  -3   7   46.90    8.20
 -10  -3   7   37.80   13.50
  -9  -3   7   88.59   11.00
  -9  -3   7   23.70   11.30
  -8  -3   7    8.20    7.50
  -8  -3   7   -6.50    4.10
  -7  -3   7   13.50    5.70
  -7  -3   7    1.60    5.90
   6   3  -7    0.80    4.80
   6   3  -7    0.40    5.00
  -6  -3   7    0.80    4.90
  -6  -3   7    1.70    4.60
   5   3  -7   74.19   10.20
   5   3  -7   57.09    9.20
  -5  -3   7   56.49    8.80
  -5  -3   7   66.69   15.00
   4   3  -7   73.69    9.70
   4   3  -7   74.59    9.30
   4   3  -7   66.89    8.20
  -4  -3   7   66.19    8.50
  -4  -3   7   65.89   11.60
  -4  -3   7   75.39    9.30
   3   3  -7  126.29   12.00
   3   3  -7  124.29   12.40
   3   3  -7  141.89   13.40
  -3  -3   7  125.89   12.60
  -3  -3   7  142.29   12.50
  -3  -3   7  122.79   14.90
  -3  -3   7  124.29   13.30
   2   3  -7  506.45   36.00
   2   3  -7  484.55   36.70
   2   3  -7  486.05   35.80
  -2  -3   7  416.16   37.90
  -2  -3   7  458.65   35.90
  -2  -3   7  494.25   38.30
  -2  -3   7  494.35   36.10
   1   3  -7  202.48   16.20
   1   3  -7  163.38   14.10
   1   3  -7  174.18   14.70
  -1  -3   7  161.98   14.40
  -1  -3   7  161.68   14.50
  -1  -3   7  179.58   17.50
  -1  -3   7  143.39   15.70
   0   3  -7   23.20    3.80
   0   3  -7   29.10    6.50
   0   3  -7   28.80    5.50
   0  -3   7   23.10    4.60
   0  -3   7   38.70    7.00
   0  -3   7   22.50    7.70
   0  -3   7   25.80    6.00
  -1   3  -7   48.00    7.80
  -1   3  -7   59.19    7.30
  -1   3  -7   54.99    6.50
   1  -3   7   59.39    7.60
   1  -3   7   62.79    7.40
   1  -3   7   50.79    9.40
   1  -3   7   44.70    7.10
  -2   3  -7  505.55   38.30
  -2   3  -7  517.75   39.60
  -2   3  -7  535.25   39.60
  -2   3  -7  483.05   38.40
   2  -3   7  570.14   39.50
   2  -3   7  517.45   39.20
   2  -3   7  445.96   38.90
  -3   3  -7   -1.00    3.50
  -3   3  -7    7.00    4.10
  -3   3  -7    7.80    2.80
  -3   3  -7    2.50    3.40
   3  -3   7    2.20    4.90
   3  -3   7    3.00    3.70
  -4   3  -7  180.88   17.90
  -4   3  -7  210.68   19.20
  -4   3  -7  191.88   18.90
  -4   3  -7  189.68   17.30
   4  -3   7  207.08   19.00
   4  -3   7  156.48   20.90
  -5   3  -7   67.59   10.80
  -5   3  -7   65.09   10.80
  -5   3  -7   62.09   10.20
   5  -3   7   61.29   10.50
   5  -3   7   85.49   13.80
  -6   3  -7   56.19   10.00
  -6   3  -7   63.79   10.90
   6  -3   7   40.00   11.30
   6  -3   7   62.19   13.30
  -7   3  -7   72.59   11.90
   7  -3   7   62.79   11.10
   7  -3   7   57.59   14.50
  -8   3  -7   -3.50    4.60
   8  -3   7    5.20    5.30
   8  -3   7    6.70    4.90
   9  -3   7    2.00    4.60
 -10  -2   7    3.40    4.40
 -10  -2   7   -9.40    4.90
  -9  -2   7    6.10    4.10
  -9  -2   7    7.00    7.80
  -8  -2   7   17.80    7.20
  -8  -2   7   26.90   11.40
   7   2  -7  186.58   19.10
   7   2  -7  184.08   18.90
  -7  -2   7  134.99   21.50
  -7  -2   7  167.68   19.80
  -7  -2   7  215.48   19.30
   6   2  -7   -2.80    3.80
   6   2  -7   -2.90    5.20
  -6  -2   7    9.90    5.70
  -6  -2   7   11.10    5.40
  -6  -2   7    5.70    5.30
   5   2  -7   46.80    8.30
   5   2  -7   48.30    9.50
  -5  -2   7   22.20    6.70
  -5  -2   7   28.60    7.30
  -5  -2   7   33.60   10.20
   4   2  -7  825.42   60.09
   4   2  -7  849.12   60.79
   4   2  -7  831.82   59.89
  -4  -2   7  798.42   60.69
  -4  -2   7  786.12   59.89
  -4  -2   7  755.72   63.89
  -4  -2   7  849.52   59.09
   3   2  -7   23.80    4.80
   3   2  -7   24.10    5.50
   3   2  -7   31.50    7.10
  -3  -2   7   29.00    5.90
  -3  -2   7   32.60    5.40
  -3  -2   7   26.60    8.10
  -3  -2   7   23.90    5.00
   2   2  -7   67.69    7.00
   2   2  -7   65.79    8.30
   2   2  -7   67.49    7.40
  -2  -2   7   49.20    8.50
  -2  -2   7   57.69    8.10
  -2  -2   7   59.89    7.10
   1   2  -7   76.49    8.70
   1   2  -7   77.39    8.10
   1   2  -7   75.29    7.30
  -1  -2   7   50.69    8.40
  -1  -2   7   70.79    7.60
  -1  -2   7   78.99    9.70
   0   2  -7  361.06   27.70
   0   2  -7  390.06   27.90
   0   2  -7  348.97   28.60
   0  -2   7  355.06   29.60
   0  -2   7  372.26   28.10
   0  -2   7  412.56   31.30
  -1   2  -7   26.80    5.20
  -1   2  -7   38.90    5.40
  -1   2  -7   33.30    4.80
   1  -2   7   41.70    9.20
   1  -2   7   36.10    6.20
   1  -2   7   32.00    5.50
  -2   2  -7  206.78   17.60
  -2   2  -7  247.18   19.70
  -2   2  -7  195.38   17.80
  -2   2  -7  223.38   18.80
   2  -2   7  215.28   18.40
   2  -2   7  312.17   24.70
   2  -2   7  199.38   18.90
   2  -2   7  191.88   21.00
  -3   2  -7 1121.69   75.79
  -3   2  -7  940.11   73.79
  -3   2  -7  972.30   73.49
  -3   2  -7 1063.89   74.79
   3  -2   7 1130.19   75.09
   3  -2   7  903.31   77.69
   3  -2   7 1042.90   74.69
  -4   2  -7   13.30    4.00
  -4   2  -7   14.40    6.00
  -4   2  -7    9.00    4.10
  -4   2  -7   18.00    5.60
   4  -2   7    8.00    5.60
   4  -2   7   19.80    6.40
  -5   2  -7  212.38   20.70
[truncated: 552,377 more chars]
