# Supplementary material for: 1-[(Cyclo­hexyl­idene)amino]-3-(prop-2-en-1-yl)thio­urea
Source: Acta Crystallogr Sect E Struct Rep Online. 2014 Jun 25;70(Pt 7):o827–8. doi: 10.1107/S1600536814014834 (PMC4120545; doi:10.1107/S1600536814014834)
Supplement: Supplementary file 2 [file e-70-0o827-Isup2.hkl]

#
# h,k,l, Fc-squared, Fo-squared, sigma(Fo-squared), status flag
#
data_I
_shelx_title ' SKM066_0m in P-1'
_shelx_refln_list_code          4
_shelx_F_calc_maximum      185.05
_exptl_crystal_F_000       684.00
_reflns_d_resolution_high  0.7474

loop_
 _space_group_symop_operation_xyz
 'x, y, z'
 '-x, -y, -z'

_cell_length_a     8.4772
_cell_length_b    11.1799
_cell_length_c    19.7658
_cell_angle_alpha  77.864
_cell_angle_beta   82.777
_cell_angle_gamma  74.879

_shelx_F_squared_multiplier     1.000

loop_
 _refln_index_h
 _refln_index_k
 _refln_index_l
 _refln_F_squared_calc
 _refln_F_squared_meas
 _refln_F_squared_sigma
 _refln_observed_status
   1   0   0        113.87        173.85        17.42 o
   2   0   0          2.25          8.81         3.36 o
   3   0   0        294.48        369.46        13.64 o
   4   0   0        900.30        957.02        29.98 o
   5   0   0         91.19         99.09         8.68 o
   6   0   0          6.54          8.79         4.62 o
   7   0   0         62.52         33.74        21.72 o
   8   0   0        244.62        301.01        62.78 o
   9   0   0         99.49         87.44        37.14 o
  10   0   0         44.18         88.09        37.14 o
 -10   1   0        448.05        504.83        72.32 o
  -9   1   0         11.46          0.70        27.12 o
  -8   1   0        232.52        197.53        43.37 o
  -7   1   0        193.75        242.56        28.99 o
  -6   1   0       1222.44       1440.84        49.15 o
  -5   1   0        853.02       1084.58        34.91 o
  -4   1   0        275.90        346.45        14.47 o
  -3   1   0        291.63        369.70        13.96 o
  -2   1   0       1500.96       2272.43        61.84 o
  -1   1   0         84.69        101.09         6.35 o
   0   1   0       1454.62       1511.06        76.56 o
   1   1   0         83.79         75.85         4.44 o
   2   1   0       2093.07       2372.54        63.73 o
   3   1   0        632.17        839.50        26.82 o
   4   1   0        153.87        128.73         7.67 o
   5   1   0          0.05         -3.06         3.21 o
   6   1   0         18.22         12.87         4.94 o
   7   1   0        100.46        102.74        18.14 o
   8   1   0          2.25         -7.68         7.68 o
   9   1   0          8.55         21.04        25.64 o
  10   1   0         91.28         63.11        37.80 o
  11   1   0         47.29        -17.42        17.42 o
 -10   2   0        203.28        195.22        35.25 o
  -9   2   0         92.75        121.28        30.41 o
  -8   2   0          4.65         19.17        14.03 o
  -7   2   0          1.08          6.64         8.46 o
  -6   2   0         47.52         53.52         8.65 o
  -5   2   0        122.12        159.77        11.79 o
  -4   2   0         29.90         64.98         7.26 o
  -3   2   0        198.38        276.28        11.94 o
  -2   2   0       5692.08       8613.79       226.84 o
  -1   2   0         36.33         49.87         5.05 o
   0   2   0       2032.97       2006.98        71.19 o
   1   2   0       6085.82       5871.23       181.53 o
   2   2   0        738.09        646.08        18.10 o
   3   2   0         13.70         13.31         2.85 o
   4   2   0       1550.87       1589.24        51.67 o
   5   2   0        919.71        950.80        47.01 o
   6   2   0        263.24        263.72        15.83 o
   7   2   0       1005.91        996.64        84.39 o
   8   2   0        177.63        207.20        27.79 o
   9   2   0        184.44        219.57        59.64 o
  10   2   0          3.92         41.42        30.57 o
  11   2   0        107.40        130.17        43.06 o
 -10   3   0        189.20        265.23        39.12 o
  -9   3   0         56.28         49.49        14.37 o
  -8   3   0         32.48         52.86        17.91 o
  -7   3   0          0.16          2.76         9.08 o
  -6   3   0       1124.86       1305.20        56.96 o
  -5   3   0         11.17         18.13         6.75 o
  -4   3   0       1570.23       1982.64        58.02 o
  -3   3   0        620.33        843.32        27.10 o
  -2   3   0        345.48        528.22        17.92 o
  -1   3   0         21.68         55.71         5.18 o
   0   3   0       1537.65       1577.16        57.78 o
   1   3   0      19086.26      18796.48       578.07 o
   2   3   0       1362.45       1326.34        40.19 o
   3   3   0          8.88          9.04         2.98 o
   4   3   0         87.84         99.13         6.75 o
   5   3   0       1362.58       1425.87        39.77 o
   6   3   0        677.07        609.52        33.77 o
   7   3   0         21.42          3.87         6.73 o
   8   3   0        599.39        625.67        57.20 o
   9   3   0        387.58        372.14        77.41 o
  10   3   0         21.65        -13.12        18.41 o
  11   3   0          3.29         49.96        27.61 o
  -9   4   0        189.86        189.30        32.21 o
  -8   4   0        303.55        390.14        51.28 o
  -7   4   0         51.76         46.71        12.75 o
  -6   4   0          2.40          7.78         8.26 o
  -5   4   0        425.80        440.71        23.07 o
  -4   4   0         28.73         37.62         7.27 o
  -3   4   0        245.06        307.11        13.41 o
  -2   4   0       1172.11       1674.91        51.70 o
  -1   4   0        866.65        878.18        28.45 o
   0   4   0         68.93         83.36         7.09 o
   1   4   0        747.02        799.88        25.86 o
   2   4   0        471.19        457.62        16.79 o
   3   4   0       7934.05       8078.45       213.12 o
   4   4   0        314.31        332.60        12.39 o
   5   4   0        502.39        524.55        19.79 o
   6   4   0         77.85         73.73         9.46 o
   7   4   0        222.74        262.64        19.69 o
   8   4   0        604.55        596.32        49.41 o
   9   4   0          0.02         -8.02        12.71 o
  10   4   0         45.16         35.84        14.46 o
  11   4   0         90.12         69.97        39.28 o
  -9   5   0          5.02         18.41        15.12 o
  -8   5   0        902.31        870.95        62.38 o
  -7   5   0        220.70        276.75        29.79 o
  -6   5   0         85.44         75.42        19.22 o
  -5   5   0        107.56        122.62        15.84 o
  -4   5   0       1028.17       1370.73        62.93 o
  -3   5   0       5387.12       6712.78       195.21 o
  -2   5   0        150.34        209.75         9.98 o
  -1   5   0         91.25        126.79        13.26 o
   0   5   0        140.94        131.22         9.18 o
   1   5   0        296.59        224.55        10.33 o
   2   5   0        464.26        497.38        18.48 o
   3   5   0        288.97        269.31        11.42 o
   4   5   0        384.56        335.25        13.31 o
   5   5   0        589.76        475.15        20.44 o
   6   5   0        173.80        155.60        13.80 o
   7   5   0         87.42         79.57        11.67 o
   8   5   0          1.87         -9.50         9.50 o
   9   5   0         24.82          8.07        14.90 o
  10   5   0         74.71         43.36        14.92 o
  11   5   0         19.87         20.18        29.42 o
  -8   6   0         25.74         41.97        14.03 o
  -7   6   0        171.10        203.75        27.61 o
  -6   6   0          3.76         64.76        26.63 o
  -5   6   0        158.86        168.50        18.68 o
  -4   6   0         18.50          4.03         9.73 o
  -3   6   0        599.99        638.15        32.34 o
  -2   6   0          6.67          7.28         6.42 o
  -1   6   0          6.31         -0.82         4.50 o
   0   6   0         99.87        102.18         8.75 o
   1   6   0        437.23        390.75        15.26 o
   2   6   0        102.73        123.21         8.15 o
   3   6   0       2562.86       2451.35        74.38 o
   4   6   0        202.57        213.51        11.75 o
   5   6   0        197.61        194.34        15.97 o
   6   6   0         10.70          9.15         9.58 o
   7   6   0          1.89         17.06         9.07 o
   8   6   0        111.75        120.12        24.52 o
   9   6   0         66.45         79.77        19.52 o
  10   6   0         87.21         62.63        16.76 o
  11   6   0          5.17         55.25        28.76 o
  -8   7   0        177.04        140.50        42.22 o
  -7   7   0        301.42        305.85        53.09 o
  -6   7   0         27.61         11.83        18.74 o
  -5   7   0        227.90        231.14        19.43 o
  -4   7   0         72.36        107.42        15.20 o
  -3   7   0       1295.34       1519.41        64.18 o
  -2   7   0         23.92         42.16        10.25 o
  -1   7   0        301.30        311.71        22.82 o
   0   7   0        333.88        311.25        18.56 o
   1   7   0         22.62          7.66         5.55 o
   2   7   0         17.61         20.14         5.44 o
   3   7   0        769.28        770.64        30.72 o
   4   7   0          0.07         -0.78         4.66 o
   5   7   0        153.30        142.20        14.99 o
   6   7   0        550.20        596.88        32.39 o
   7   7   0          0.07         -0.53         7.74 o
   8   7   0         23.41         45.15        16.14 o
   9   7   0         57.61         71.13        18.39 o
  10   7   0          0.11        -16.19        25.64 o
  -7   8   0        159.32        208.40        34.35 o
  -6   8   0         14.05         -1.31        14.13 o
  -5   8   0         53.68         30.29        12.14 o
  -4   8   0          2.83          5.26         7.58 o
  -3   8   0        405.89        448.61        27.12 o
  -2   8   0       1182.39       1278.48        62.85 o
  -1   8   0         53.25         76.04        12.16 o
   0   8   0         13.86         12.06         9.36 o
   1   8   0        322.74        349.45        28.70 o
   2   8   0        203.59        187.82        19.16 o
   3   8   0        106.32        114.30        12.37 o
   4   8   0          3.89         20.07         5.85 o
   5   8   0         52.00         38.10        12.38 o
   6   8   0         48.64         43.45         9.70 o
   7   8   0          0.72         16.13         8.08 o
   8   8   0         54.80         66.44        17.74 o
   9   8   0         69.97         57.87        16.44 o
  10   8   0        193.56        222.36        42.07 o
  -6   9   0          6.14         25.97        17.42 o
  -5   9   0         42.47         41.37        11.85 o
  -4   9   0          3.02         -0.77         8.00 o
  -3   9   0        509.38        574.70        32.58 o
  -2   9   0         28.65         30.74         9.78 o
  -1   9   0        151.58        164.00        16.20 o
   0   9   0       1403.84       1313.67        55.99 o
   1   9   0        182.50        192.58        15.97 o
   2   9   0         53.94         54.07        14.99 o
   3   9   0        139.01        168.50        18.30 o
   4   9   0        323.72        297.40        36.40 o
   5   9   0         34.31         23.57         9.89 o
   6   9   0          0.37          0.70         7.32 o
   7   9   0         19.43         21.47         9.88 o
   8   9   0          5.03         19.42        11.15 o
   9   9   0          0.11         -8.86         8.86 o
  10   9   0         54.80         90.39        29.58 o
  -6  10   0         28.79          8.13        10.56 o
  -5  10   0          0.74         -8.75         8.75 o
  -4  10   0          2.00         19.77         9.01 o
  -3  10   0          1.20         -0.50         7.34 o
  -2  10   0        102.58        100.20        27.31 o
  -1  10   0          0.92          9.03         8.51 o
   0  10   0         46.43         47.50        10.96 o
   1  10   0         24.09         25.23         9.19 o
   2  10   0         70.59         66.25        10.77 o
   3  10   0          0.24         -7.40         7.40 o
   4  10   0          9.10         11.34         8.88 o
   5  10   0         32.46         52.80        12.88 o
   6  10   0        226.94        203.37        42.93 o
   7  10   0          4.99          1.81         8.41 o
   8  10   0          0.10          5.21         9.60 o
   9  10   0         49.42         14.46        12.82 o
  -5  11   0        150.61        112.06        18.35 o
  -4  11   0         65.48         45.68        13.64 o
  -3  11   0          1.00         -8.02         8.02 o
  -2  11   0          9.54         23.18         8.97 o
  -1  11   0         44.53         54.12        11.70 o
   0  11   0         88.64        103.48        15.63 o
   1  11   0         26.35         23.85         8.27 o
   2  11   0          2.29         -6.71         6.71 o
   3  11   0         10.77          7.06         6.70 o
   4  11   0         60.21         60.90        14.62 o
   5  11   0         63.20         68.55        14.83 o
   6  11   0          6.27         12.55        16.02 o
   7  11   0        160.76        152.22        21.99 o
   8  11   0         80.25        116.95        26.46 o
   9  11   0          5.12          6.90        12.49 o
  -3  12   0          3.47         15.03         8.56 o
  -2  12   0         54.85         16.39        16.72 o
  -1  12   0         50.94         50.51        10.88 o
   0  12   0         70.35         79.10        14.06 o
   1  12   0        154.03        136.57        15.45 o
   2  12   0        148.72        146.80        15.94 o
   3  12   0         20.79         -2.26         6.92 o
   4  12   0          1.33          5.37        16.71 o
   5  12   0          1.31         -7.00         8.89 o
   6  12   0         58.85         80.13        29.57 o
   7  12   0          0.12          1.55        10.52 o
   8  12   0         61.01         70.14        42.57 o
  -2  13   0         89.70         99.85        13.87 o
  -1  13   0         27.00         28.97        12.72 o
   0  13   0          5.64         -2.74         9.71 o
   1  13   0         15.75         17.23         7.70 o
   2  13   0         54.45         73.83        18.14 o
   3  13   0         41.47         47.90        11.63 o
   4  13   0          0.34          8.49        10.52 o
   5  13   0          2.98          3.74        18.08 o
   6  13   0          8.63          9.16        11.38 o
   7  13   0          9.66          8.25        17.59 o
   0  14   0          0.11         -0.86         7.95 o
   1  14   0         21.78         34.94        15.83 o
   2  14   0          0.47         -6.87        24.82 o
   3  14   0         30.97         31.21        20.05 o
   4  14   0          1.53        -11.89        18.90 o
   5  14   0          7.19         10.47         7.97 o
  -5 -14   1          9.05         16.79        11.55 o
  -4 -14   1         17.92         -4.00        14.96 o
  -3 -14   1          2.31         -8.41         8.41 o
  -2 -14   1         10.66         15.01        20.38 o
  -1 -14   1         31.05         11.47        18.45 o
   0 -14   1         40.33         45.14        18.42 o
  -7 -13   1         20.11         34.09        12.71 o
  -6 -13   1         80.54         86.01        19.76 o
  -5 -13   1         45.46         67.20        27.94 o
  -4 -13   1          1.33         -5.36         8.38 o
  -3 -13   1          2.28         -2.88        13.81 o
  -2 -13   1         25.41          0.45        31.25 o
  -1 -13   1        107.46        115.59        23.75 o
   0 -13   1         16.15         -0.32         9.01 o
   1 -13   1          7.54         15.43        23.39 o
   2 -13   1          2.48         23.16         9.05 o
  -8 -12   1         20.25         15.42        20.22 o
  -7 -12   1          5.96         16.10        11.20 o
  -6 -12   1          8.44         19.39        32.87 o
  -5 -12   1         19.80          8.93        12.28 o
  -4 -12   1         67.85         67.07        30.14 o
  -3 -12   1         55.01         29.73        12.59 o
  -2 -12   1         97.83         68.65        12.43 o
  -1 -12   1        105.91        110.46        15.24 o
   0 -12   1          0.34         -5.75         6.78 o
   1 -12   1          1.04         10.61         9.55 o
   2 -12   1          2.72          4.65         9.37 o
   3 -12   1         23.80         37.78        11.17 o
  -9 -11   1         27.64         48.32        15.45 o
  -8 -11   1          6.78         -2.30        13.48 o
  -7 -11   1         33.88         34.27        14.61 o
  -6 -11   1         49.58         46.17        16.60 o
  -5 -11   1         37.02         31.34        11.02 o
  -4 -11   1         36.74         39.46        12.49 o
  -3 -11   1          7.11         11.61         7.19 o
  -2 -11   1          0.55         -6.44         6.44 o
  -1 -11   1        180.59        184.72        18.55 o
   0 -11   1          6.62          0.75         8.44 o
   1 -11   1         58.39         50.73        12.02 o
   2 -11   1          0.79         -6.50         7.35 o
   3 -11   1          3.89          5.48        12.50 o
   4 -11   1          0.11          9.21        11.70 o
   5 -11   1          9.97         -2.06        11.08 o
  -9 -10   1         12.52         19.39        15.78 o
  -8 -10   1          0.15         -3.94        10.85 o
  -7 -10   1         26.46         27.79        33.20 o
  -6 -10   1          2.02          4.33         9.85 o
  -5 -10   1          7.46         -4.37         8.11 o
  -4 -10   1          7.19         17.14        10.05 o
  -3 -10   1        362.76        321.83        21.55 o
  -2 -10   1         26.58         33.89         9.08 o
  -1 -10   1        445.63        419.95        24.95 o
   0 -10   1         12.05          6.31         7.40 o
   1 -10   1       1048.69       1091.95        62.69 o
   2 -10   1         20.05         21.99         9.73 o
   3 -10   1          3.18         -7.55         7.55 o
   4 -10   1         21.65         11.92         8.47 o
   5 -10   1          6.89         18.15         9.53 o
   6 -10   1          8.16         -1.97        14.79 o
 -10  -9   1          4.40          0.93        15.78 o
  -9  -9   1         19.46         21.52        10.64 o
  -8  -9   1         85.70        139.04        40.43 o
  -7  -9   1          5.44         -1.09         9.36 o
  -6  -9   1          0.29          1.26         7.88 o
  -5  -9   1         52.59         43.34        12.27 o
  -4  -9   1         69.12         60.82        13.02 o
  -3  -9   1        215.66        208.59        16.77 o
  -2  -9   1          6.95         -2.02         6.59 o
  -1  -9   1        308.29        294.60        20.04 o
   0  -9   1        402.90        425.97        25.13 o
   1  -9   1         69.35         88.32        13.91 o
   2  -9   1         70.24         45.20        11.42 o
   3  -9   1         36.18         22.23        10.49 o
   4  -9   1        567.49        555.98        41.34 o
   5  -9   1         12.77         14.33         8.16 o
   6  -9   1        173.93        178.79        21.54 o
 -10  -8   1          4.92         52.75        35.66 o
  -9  -8   1          3.77         -8.69         8.69 o
  -8  -8   1         85.48         84.24        27.45 o
  -7  -8   1          8.18         15.12         9.29 o
  -6  -8   1          5.04         -4.79         6.50 o
  -5  -8   1         36.21         25.61         8.81 o
  -4  -8   1        263.48        273.78        16.53 o
  -3  -8   1          5.35          1.47         6.11 o
  -2  -8   1         28.74         28.29         8.02 o
  -1  -8   1        906.05        907.53        40.71 o
   0  -8   1         11.69         12.34         7.64 o
   1  -8   1          4.38          2.45         6.86 o
   2  -8   1       2546.25       2562.01       100.27 o
   3  -8   1        434.63        472.18        34.10 o
   4  -8   1          6.06         16.80         8.78 o
   5  -8   1        122.21        121.33        18.75 o
   6  -8   1         58.76         33.94        12.38 o
   7  -8   1          3.54         24.08        10.34 o
 -10  -7   1          1.58         -7.88        29.26 o
  -9  -7   1         27.86         16.27        13.25 o
  -8  -7   1         23.01         15.89        12.64 o
  -7  -7   1         14.96          7.02        10.15 o
  -6  -7   1         18.29          9.90        11.05 o
  -5  -7   1        354.39        370.10        30.22 o
  -4  -7   1          1.17         -4.86         4.86 o
  -3  -7   1        950.13        891.49        35.25 o
  -2  -7   1        206.98        168.86        11.16 o
  -1  -7   1        222.92        217.46        14.83 o
   0  -7   1        379.75        375.68        27.04 o
   1  -7   1          2.66          2.73         6.71 o
   2  -7   1       3124.25       3382.16       133.73 o
   3  -7   1        156.13        138.75        15.92 o
   4  -7   1         38.68         57.14        16.56 o
   5  -7   1         17.03         18.99        11.02 o
   6  -7   1        105.28        159.69        24.14 o
   7  -7   1         47.50         53.12        20.38 o
   8  -7   1         86.43         81.84        15.29 o
 -10  -6   1          0.21         25.47        17.59 o
  -9  -6   1         27.46         33.54        17.59 o
  -8  -6   1         15.80         28.08        16.18 o
  -7  -6   1          0.34         -0.69         7.53 o
  -6  -6   1         34.24         35.76        10.30 o
  -5  -6   1         48.81         48.21        10.66 o
  -4  -6   1          8.61         -0.11         3.84 o
  -3  -6   1       1373.03       1469.49        43.48 o
  -2  -6   1         60.01         71.24         6.27 o
  -1  -6   1        392.33        351.83        13.24 o
   0  -6   1       1217.93       1184.58        38.57 o
   1  -6   1        237.29        217.83        13.08 o
   2  -6   1       3367.80       3725.26       122.70 o
   3  -6   1          6.74          7.36         7.36 o
   4  -6   1        194.41        226.85        20.21 o
   5  -6   1         90.49        111.16        14.68 o
   6  -6   1        109.68        124.36        23.32 o
   7  -6   1        261.08        262.21        29.51 o
   8  -6   1        154.96        157.42        36.96 o
 -11  -5   1          0.88        -11.29        13.13 o
 -10  -5   1        112.54        132.65        36.47 o
  -9  -5   1          1.89         -1.95        12.47 o
  -8  -5   1         41.40         34.99        14.96 o
  -7  -5   1        532.14        562.83        32.49 o
  -6  -5   1        559.70        578.41        30.57 o
  -5  -5   1         27.85         37.65         6.43 o
  -4  -5   1        123.40        131.14         8.36 o
  -3  -5   1        975.33       1127.03        33.96 o
  -2  -5   1       5696.49       5925.04       157.59 o
  -1  -5   1         84.77         79.96         5.73 o
   0  -5   1        985.39        933.53        28.10 o
   1  -5   1          3.41          0.87         2.68 o
   2  -5   1         43.15         34.34         5.17 o
   3  -5   1       1865.26       2213.35        69.47 o
   4  -5   1        603.90        712.39        31.05 o
   5  -5   1        487.73        518.55        30.59 o
   6  -5   1         57.96         53.68        13.99 o
   7  -5   1        286.29        348.08        34.91 o
   8  -5   1         12.59         20.38        12.49 o
   9  -5   1        333.98        294.49        42.07 o
 -11  -4   1          0.32        -15.78        15.78 o
 -10  -4   1          0.78         17.78        13.58 o
  -9  -4   1         25.11         53.34        18.14 o
  -8  -4   1        350.33        385.80        37.60 o
  -7  -4   1        564.58        546.98        48.30 o
  -6  -4   1         76.24         91.37        10.57 o
  -5  -4   1          0.05         -0.42         3.43 o
  -4  -4   1       1350.10       1456.88        42.73 o
  -3  -4   1        243.83        292.39        11.71 o
  -2  -4   1       2146.21       2035.90        56.11 o
  -1  -4   1         77.33         84.49         5.69 o
   0  -4   1        185.36        174.23         8.72 o
   1  -4   1        473.96        567.68        18.40 o
   2  -4   1        355.19        468.47        16.74 o
   3  -4   1         76.20        113.96         8.59 o
   4  -4   1         69.30         90.77         9.54 o
   5  -4   1        776.59        841.80        35.95 o
   6  -4   1        549.15        608.46        39.09 o
   7  -4   1          3.08          7.71         8.72 o
   8  -4   1         20.35         -1.64        17.42 o
   9  -4   1        288.50        323.42        42.07 o
 -11  -3   1          0.30         -6.57        16.11 o
 -10  -3   1         28.04         23.34        26.63 o
  -9  -3   1         17.07         19.31        15.29 o
  -8  -3   1          0.02         12.86        19.89 o
  -7  -3   1        348.78        322.45        25.58 o
  -6  -3   1        836.28        829.65        35.17 o
  -5  -3   1         77.25         86.65         7.28 o
  -4  -3   1         46.32         53.85         5.33 o
  -3  -3   1         28.04         17.61         3.61 o
  -2  -3   1        191.55        192.21         8.26 o
  -1  -3   1      10669.76      10592.53       276.12 o
   0  -3   1         28.68         22.14         3.30 o
   1  -3   1         28.06         33.09         5.37 o
   2  -3   1       2254.13       2913.63        79.33 o
   3  -3   1        950.00       1077.54        33.46 o
   4  -3   1        565.26        643.83        23.14 o
   5  -3   1          2.46         -0.29         4.74 o
   6  -3   1        140.37        161.22        16.28 o
   7  -3   1        296.22        339.57        26.57 o
   8  -3   1          8.15          3.43        11.65 o
   9  -3   1        439.61        469.27        41.60 o
 -11  -2   1        141.21        140.03        41.75 o
 -10  -2   1         72.47         72.97        36.16 o
  -9  -2   1         38.66         62.13        35.50 o
  -8  -2   1        541.92        625.91        39.63 o
  -7  -2   1        187.78        173.10        19.32 o
  -6  -2   1         61.29         42.70         6.22 o
  -5  -2   1        161.53        182.10         9.64 o
  -4  -2   1        385.75        410.19        16.27 o
  -3  -2   1         48.91         59.09         4.48 o
  -2  -2   1       4531.36       4490.21       118.75 o
  -1  -2   1      25569.38      26150.96       679.32 o
   0  -2   1        803.59        751.09        22.35 o
   1  -2   1         11.10          4.24         3.10 o
   2  -2   1        879.97       1119.04        32.83 o
   3  -2   1        899.85       1098.01        33.44 o
   4  -2   1         19.19          1.19         3.90 o
   5  -2   1        219.69        222.10        13.24 o
   6  -2   1        218.16        253.07        15.12 o
   7  -2   1         74.74         60.63        14.22 o
   8  -2   1          0.06         -5.69        11.26 o
   9  -2   1         23.11         35.19        14.16 o
  10  -2   1         18.88        -17.75        17.75 o
 -11  -1   1         92.77         80.86        29.91 o
 -10  -1   1          8.08          0.99        19.72 o
  -9  -1   1        132.75        101.90        39.45 o
  -8  -1   1        160.50        227.59        30.80 o
  -7  -1   1        540.21        534.70        34.81 o
  -6  -1   1         45.08         35.05         6.10 o
  -5  -1   1        358.58        376.11        16.27 o
  -4  -1   1          8.67         14.74         4.04 o
  -3  -1   1       2885.55       3429.34        92.16 o
  -2  -1   1      11926.67      12890.00       344.75 o
  -1  -1   1       2763.91       2660.45        70.48 o
   0  -1   1        119.17        130.13        11.83 o
   1  -1   1        271.82        258.56         9.60 o
   2  -1   1        530.11        683.69        21.20 o
   3  -1   1       2939.47       4238.61       114.16 o
   4  -1   1        207.36        245.63        11.79 o
   5  -1   1       2183.82       2764.29        78.82 o
   6  -1   1          1.01         -4.39         4.39 o
   7  -1   1          0.01         -5.11         8.17 o
   8  -1   1          2.85         -0.88        12.56 o
   9  -1   1          5.86         18.08        18.08 o
  10  -1   1         15.48         29.58        23.01 o
 -10   0   1        632.44        640.59        85.14 o
  -9   0   1        147.74        179.78        31.95 o
  -8   0   1         11.92         24.65        15.58 o
  -7   0   1         91.14        137.03        20.75 o
  -6   0   1        746.51        819.06        31.23 o
  -5   0   1        102.73        133.15        10.93 o
  -4   0   1        897.09       1036.29        32.01 o
  -3   0   1        989.62       1299.85        37.57 o
  -2   0   1       2047.23       2592.32        69.71 o
  -1   0   1       3911.19       4750.65       164.54 o
   1   0   1       3880.79       4198.59       145.72 o
   2   0   1       5396.60       7140.52       202.38 o
   3   0   1       7863.21      10289.49       291.89 o
   4   0   1        911.59       1112.02        34.01 o
   5   0   1       2432.98       2964.21        83.09 o
   6   0   1        253.71        242.49        12.94 o
   7   0   1         67.00         81.20        15.40 o
   8   0   1          6.25          6.70        14.23 o
   9   0   1        121.43         77.58        35.83 o
  10   0   1         40.49         16.76        22.02 o
 -10   1   1        127.68        201.54        33.41 o
  -9   1   1          6.05          6.87        13.60 o
  -8   1   1         73.73         57.88        17.82 o
  -7   1   1       1273.33       1497.23        74.23 o
  -6   1   1         42.91         57.06         9.82 o
  -5   1   1        631.37        732.58        25.61 o
  -4   1   1       2295.71       2928.13        81.53 o
  -3   1   1        173.95        184.26         9.12 o
  -2   1   1         69.52        108.40         6.68 o
  -1   1   1      10428.33      16188.02       498.30 o
   0   1   1         13.47          9.53         3.18 o
   1   1   1       3097.45       2767.44        97.23 o
   2   1   1      12630.48      14933.49       754.13 o
   3   1   1        631.35        677.45        30.07 o
   4   1   1         30.63         30.00         4.64 o
   5   1   1       1209.12       1418.47        42.89 o
   6   1   1        146.83        146.72        10.70 o
   7   1   1         28.74         17.85         9.00 o
   8   1   1          8.71         -1.94        13.01 o
   9   1   1         40.74         50.21        40.10 o
  10   1   1          0.32          6.90        23.67 o
  11   1   1          2.82          2.96        22.35 o
 -10   2   1          9.75          4.06        24.82 o
  -9   2   1        884.35        887.20        87.42 o
  -8   2   1          6.98         -8.65        15.12 o
  -7   2   1        227.64        267.17        29.14 o
  -6   2   1          1.17          3.46         7.26 o
  -5   2   1       2454.77       3069.91        94.06 o
  -4   2   1        729.11        986.56        31.54 o
  -3   2   1         41.48         42.05         6.27 o
  -2   2   1        694.90        896.76        29.30 o
  -1   2   1       2141.50       3032.20        95.32 o
   0   2   1       1729.94       1863.84        71.07 o
   1   2   1        638.62        647.46        20.22 o
   2   2   1       4233.06       3904.96       137.33 o
   3   2   1        211.96        220.70        10.34 o
   4   2   1       3017.17       3042.92        83.06 o
   5   2   1        618.71        640.37        22.00 o
   6   2   1        170.83        169.41        12.84 o
   7   2   1          0.05         -2.43        10.27 o
   8   2   1        256.34        244.71        36.82 o
   9   2   1        177.71        189.73        27.61 o
  10   2   1         84.47         57.37        34.68 o
  11   2   1         12.45         16.44        23.34 o
 -10   3   1         46.08         72.32        22.35 o
  -9   3   1        547.23        579.03        48.83 o
  -8   3   1         15.62         57.81        22.52 o
  -7   3   1         15.98         23.99        10.06 o
  -6   3   1        588.16        708.81        36.24 o
  -5   3   1       2425.75       2850.28        96.95 o
  -4   3   1        262.97        319.99        16.04 o
  -3   3   1         13.20         23.20         4.78 o
  -2   3   1       1018.97       1320.31        41.50 o
  -1   3   1       3655.42       4742.52       148.73 o
   0   3   1        110.35        105.80         7.60 o
   1   3   1         32.73         26.99         4.97 o
   2   3   1         18.42         18.14         3.97 o
   3   3   1       1259.79       1187.65        34.64 o
   4   3   1         16.54          7.15         4.03 o
   5   3   1        255.97        254.13        11.47 o
   6   3   1        997.14        996.91        84.27 o
   7   3   1         66.15         53.44        15.99 o
   8   3   1        107.91         46.73        40.76 o
   9   3   1        164.74        115.38        24.46 o
  10   3   1        122.54        112.36        25.87 o
  11   3   1          0.87         22.19        29.09 o
  -9   4   1         66.18         95.00        22.35 o
  -8   4   1         34.10         66.07        18.16 o
  -7   4   1       1001.02       1185.24        64.19 o
  -6   4   1        519.74        711.12        36.64 o
  -5   4   1       2468.31       3071.05       104.61 o
  -4   4   1        148.95        161.62        13.05 o
  -3   4   1         24.97         58.11         6.90 o
  -2   4   1         94.07        130.11         8.64 o
  -1   4   1        278.25        357.94        21.92 o
   0   4   1          2.29         -3.98         4.00 o
   1   4   1        340.57        300.99        12.92 o
   2   4   1       9514.62       9007.14       296.06 o
   3   4   1        677.39        685.05        22.03 o
   4   4   1       2192.10       2203.09        57.85 o
   5   4   1         16.00         11.83         6.54 o
   6   4   1        847.84        797.34        40.94 o
   7   4   1        512.90        528.16        26.46 o
   8   4   1        228.56        222.61        29.52 o
   9   4   1         11.05        -15.78        15.78 o
  10   4   1          1.25         25.41        12.98 o
  11   4   1        117.02        140.83        51.43 o
  -9   5   1        155.46        128.20        27.61 o
  -8   5   1        110.32        140.27        24.80 o
  -7   5   1         18.70         15.78        12.59 o
  -6   5   1        404.14        431.66        30.68 o
  -5   5   1        699.38        844.09        48.73 o
  -4   5   1       4240.98       5445.15       176.09 o
  -3   5   1        462.93        515.70        23.40 o
  -2   5   1          0.06         -0.27         3.02 o
  -1   5   1         53.95         70.12         8.00 o
   0   5   1       2456.20       2679.24       109.49 o
   1   5   1          6.40          1.19         3.33 o
   2   5   1       2375.43       2271.65        74.66 o
   3   5   1       1247.15       1408.45        44.40 o
   4   5   1        724.72        655.62        22.37 o
   5   5   1        387.02        388.84        20.08 o
   6   5   1          0.79          1.74         9.60 o
   7   5   1        271.52        317.98        25.10 o
   8   5   1         43.35         51.07        25.64 o
   9   5   1         38.75         26.22        15.43 o
  10   5   1         38.95          7.85        12.54 o
  11   5   1         10.59         16.77        12.93 o
  -8   6   1         36.28         32.16        12.04 o
  -7   6   1        791.48        870.56        61.92 o
  -6   6   1        761.27        906.97        51.86 o
  -5   6   1        190.36        209.65        22.08 o
  -4   6   1       3662.62       4379.65       162.94 o
  -3   6   1        187.18        229.88        17.64 o
  -2   6   1        295.09        319.36        19.42 o
  -1   6   1         13.29         11.95         5.62 o
   0   6   1        105.89        107.85         9.18 o
   1   6   1          0.53         -2.86         2.86 o
   2   6   1        211.26        198.37        10.31 o
   3   6   1        770.90        822.71        28.49 o
   4   6   1          0.31          0.03         4.05 o
   5   6   1          0.44         -0.22         5.87 o
   6   6   1        169.04        181.72        15.75 o
   7   6   1        675.62        713.33        37.77 o
   8   6   1         28.02         14.27        11.50 o
   9   6   1         11.43         -8.00        11.67 o
  10   6   1         18.33         43.77        29.91 o
  11   6   1         81.06        118.61        26.63 o
  -8   7   1          0.78          1.59        13.64 o
  -7   7   1          0.48          1.50        22.52 o
  -6   7   1        395.48        480.82        62.93 o
  -5   7   1         12.89         16.79        11.93 o
  -4   7   1       1682.84       2137.99        86.58 o
  -3   7   1          0.24         12.56         8.70 o
  -2   7   1          7.85          9.67         7.44 o
  -1   7   1        221.36        203.07        15.04 o
   0   7   1        657.27        656.41        30.52 o
   1   7   1        606.29        649.12        29.85 o
   2   7   1        997.12       1012.12        37.34 o
   3   7   1        213.65        158.64        11.00 o
   4   7   1          0.75          2.71         4.61 o
   5   7   1          5.01         -1.34         6.11 o
   6   7   1          8.46         21.70         9.18 o
   7   7   1         40.95         36.02        10.86 o
   8   7   1         46.60         39.31        11.60 o
   9   7   1         64.37         20.06        13.43 o
  10   7   1         15.67         24.77        37.97 o
  -7   8   1          1.83         -1.42        20.05 o
  -6   8   1         61.42         44.53        12.47 o
  -5   8   1        184.80        186.47        20.71 o
  -4   8   1        186.91        181.20        17.50 o
  -3   8   1         64.47         83.78        13.29 o
  -2   8   1         60.26         62.45        12.95 o
  -1   8   1        196.29        202.39        16.97 o
   0   8   1        552.30        600.78        29.66 o
   1   8   1       1046.55       1041.74        44.91 o
   2   8   1         50.95         37.44         8.89 o
   3   8   1        411.97        422.51        22.82 o
   4   8   1        318.98        366.45        21.49 o
   5   8   1       1001.02       1012.77        50.81 o
   6   8   1          2.46         -0.11         6.68 o
   7   8   1         43.76         33.16         9.65 o
   8   8   1         13.45          7.08        11.39 o
   9   8   1          0.03         -8.16         9.55 o
  10   8   1          3.87          6.25        21.69 o
  -6   9   1        376.55        382.58        59.99 o
  -5   9   1        202.44        225.79        42.07 o
  -4   9   1         57.64         66.89        12.80 o
  -3   9   1        160.01        166.29        16.83 o
  -2   9   1        457.91        476.32        27.96 o
  -1   9   1         80.11         71.22        12.32 o
   0   9   1         18.06         21.71         8.36 o
   1   9   1       1771.28       1829.99        73.47 o
   2   9   1          1.73         -1.51         6.52 o
   3   9   1        828.41        884.45        48.53 o
   4   9   1        208.36        206.22        18.65 o
   5   9   1         36.65         29.21        10.79 o
   6   9   1         44.30         75.87        12.95 o
   7   9   1        154.10        178.72        18.51 o
   8   9   1          9.53         21.94        11.09 o
   9   9   1         31.30         23.89        18.08 o
  10   9   1          3.21          8.81        13.64 o
  -6  10   1         10.71         14.44        10.20 o
  -5  10   1         20.22         28.93        19.39 o
  -4  10   1        395.97        435.38        27.63 o
  -3  10   1         47.36         24.66         9.74 o
  -2  10   1         24.06          7.22         7.96 o
  -1  10   1         25.71         34.70         9.66 o
   0  10   1          4.55         12.36         7.67 o
   1  10   1         45.34         72.58        12.15 o
   2  10   1         11.24         17.83         7.47 o
   3  10   1          5.97         -5.70         6.71 o
   4  10   1         43.80         57.06        15.85 o
   5  10   1        356.24        347.37        26.89 o
   6  10   1          0.02          0.27         8.60 o
   7  10   1          0.68          1.35        11.17 o
   8  10   1         47.83         51.94        27.94 o
   9  10   1          4.61        -10.54        10.54 o
  -5  11   1         21.57         70.67        23.34 o
  -4  11   1          1.85          3.85         8.44 o
  -3  11   1         40.96         40.84         9.65 o
  -2  11   1        169.31        175.55        21.10 o
  -1  11   1        466.37        507.03        30.20 o
   0  11   1        120.41        124.18        15.99 o
   1  11   1          5.08          4.71         7.24 o
   2  11   1        110.96        129.96        15.03 o
   3  11   1          0.59         -3.38         6.52 o
   4  11   1         31.17         46.93        13.28 o
   5  11   1         42.92         49.12        13.00 o
   6  11   1          5.84          7.33         9.05 o
   7  11   1         27.73         17.59        23.51 o
   8  11   1        208.28        353.30        65.58 o
   9  11   1         61.12         50.29        16.44 o
  -3  12   1          7.24         13.09        10.14 o
  -2  12   1          4.95          8.89         7.64 o
  -1  12   1          8.66        -13.52        13.52 o
   0  12   1         39.83         32.47        17.86 o
   1  12   1          9.74         13.85         9.74 o
   2  12   1        350.07        315.03        21.81 o
   3  12   1        189.34        158.36        17.91 o
   4  12   1        111.43        161.87        21.41 o
   5  12   1          0.20         -1.63         8.37 o
   6  12   1         17.01         35.72        10.72 o
   7  12   1          6.71          7.02        16.44 o
   8  12   1         68.18         57.12        24.98 o
  -2  13   1          1.82         -1.60        10.22 o
  -1  13   1        199.76        219.13        18.41 o
   0  13   1         16.85         48.17        11.08 o
   1  13   1         17.23         20.93         8.70 o
   2  13   1         56.43         53.19        11.76 o
   3  13   1         21.23         -6.24        14.95 o
   4  13   1        273.32        379.65        59.33 o
   5  13   1         41.54         37.90        11.93 o
   6  13   1        134.27        171.95        38.25 o
   7  13   1          1.43         28.71        12.82 o
   0  14   1          6.11          2.69        15.85 o
   1  14   1          0.06         -2.43         7.77 o
   2  14   1          0.06         -2.33         8.75 o
   3  14   1          6.87         15.10         9.13 o
   4  14   1         71.19         89.45        14.56 o
   5  14   1          2.17         14.15        10.38 o
  -4 -14   2          0.74          1.93        18.41 o
  -3 -14   2        140.37        135.90        20.65 o
  -2 -14   2          0.83         32.43        23.50 o
  -1 -14   2         76.13         93.58        15.41 o
  -6 -13   2          2.97         19.99        12.63 o
  -5 -13   2         21.01         33.71        12.41 o
  -4 -13   2          4.21         -1.82        10.35 o
  -3 -13   2         67.14         36.31        15.78 o
  -2 -13   2         53.69         45.93        19.54 o
  -1 -13   2          0.09         -1.01         8.27 o
   0 -13   2          1.32         18.71         9.68 o
   1 -13   2          0.04          8.12         8.34 o
   2 -13   2         73.59         52.30        12.32 o
  -7 -12   2          0.40          8.71         9.98 o
  -6 -12   2          1.63         -5.37        10.23 o
  -5 -12   2          2.86         -7.11        22.19 o
  -4 -12   2         54.92         43.93        15.17 o
  -3 -12   2         50.51         62.03        21.33 o
  -2 -12   2         97.82         98.07        21.63 o
  -1 -12   2        166.72        154.37        19.15 o
   0 -12   2        286.35        310.75        45.83 o
   1 -12   2         46.05         27.75        10.79 o
   2 -12   2         12.82          9.80        10.16 o
   3 -12   2          0.55         -3.71         8.04 o
  -8 -11   2         39.85         36.49        15.12 o
  -7 -11   2        111.03        121.53        19.40 o
  -6 -11   2          9.17          3.07        10.40 o
  -5 -11   2         16.39          7.73        25.15 o
  -4 -11   2          2.24         10.68         9.93 o
  -3 -11   2          6.53         -3.95         7.55 o
  -2 -11   2          3.23         -3.96         6.83 o
  -1 -11   2         79.26         64.77        15.32 o
   0 -11   2        199.75        183.99        18.68 o
   1 -11   2          3.72        -10.89        10.89 o
   2 -11   2         15.76          3.78         8.82 o
   3 -11   2         90.90         57.99        15.68 o
   4 -11   2         32.89          9.52        11.77 o
  -9 -10   2         98.60         91.38        22.68 o
  -8 -10   2          0.52         19.39        14.79 o
  -7 -10   2         20.39         28.89        14.40 o
  -6 -10   2          0.03         -6.91        16.44 o
  -5 -10   2         17.91         32.41        16.61 o
  -4 -10   2          3.91          7.09         9.19 o
  -3 -10   2        157.14        172.70        16.16 o
  -2 -10   2          3.04         -9.89        11.43 o
  -1 -10   2         88.69         67.63        17.55 o
   0 -10   2          9.29          5.46         8.48 o
   1 -10   2         34.18         48.86        11.62 o
   2 -10   2         86.67         64.40        13.68 o
   3 -10   2         16.45          9.81        13.42 o
   4 -10   2        286.01        312.18        25.42 o
   5 -10   2         79.53         71.66        15.42 o
  -9  -9   2          0.07         10.37        10.35 o
  -8  -9   2          1.03         -9.94         9.94 o
  -7  -9   2          8.96         15.72         9.77 o
  -6  -9   2        210.25        301.71        60.74 o
  -5  -9   2         26.05         50.02        13.29 o
  -4  -9   2        317.77        325.60        21.45 o
  -3  -9   2        153.51        159.41        16.48 o
  -2  -9   2         57.81         39.34        11.62 o
  -1  -9   2         48.64         55.65        13.65 o
   0  -9   2        115.39        131.72        14.95 o
   1  -9   2        746.42        818.98        40.58 o
   2  -9   2          6.20         -0.96         8.09 o
   3  -9   2          0.04          0.86         7.19 o
   4  -9   2         10.15         11.07        11.65 o
   5  -9   2          3.30         16.18         8.69 o
   6  -9   2         41.93         32.70        30.41 o
 -10  -8   2        127.54        167.22        38.94 o
  -9  -8   2          8.30         11.37        11.25 o
  -8  -8   2          1.47          6.09        11.37 o
  -7  -8   2          1.66         -7.19         7.19 o
  -6  -8   2         89.59         72.15        13.14 o
  -5  -8   2         10.51          1.67         7.01 o
  -4  -8   2          2.88         -2.79         5.44 o
  -3  -8   2         85.37         93.25        12.53 o
  -2  -8   2        211.68        190.00        15.27 o
  -1  -8   2        889.32        872.46        39.64 o
   0  -8   2        506.35        514.51        27.38 o
   1  -8   2         70.38         50.33        16.38 o
   2  -8   2        914.74        999.39        46.64 o
   3  -8   2         12.13          4.93         8.43 o
   4  -8   2        134.94        133.44        18.87 o
   5  -8   2        681.83        775.37        48.01 o
   6  -8   2         67.82         22.54        10.80 o
   7  -8   2          0.01        -14.13        14.13 o
 -10  -7   2          5.99          5.23        12.31 o
  -9  -7   2         11.25         12.51        11.73 o
  -8  -7   2        212.82        275.03        33.35 o
  -7  -7   2          0.19         -4.56         8.58 o
  -6  -7   2        228.28        251.68        19.58 o
  -5  -7   2         26.36         17.02         7.70 o
  -4  -7   2          0.21          5.44         5.15 o
  -3  -7   2        505.26        487.67        20.82 o
  -2  -7   2         11.69          2.71         4.10 o
  -1  -7   2        104.39        107.62         9.67 o
   0  -7   2        663.42        668.81        28.56 o
   1  -7   2         93.40        114.74        13.86 o
   2  -7   2        174.85        179.16        16.19 o
   3  -7   2        205.50        231.43        18.71 o
   4  -7   2          4.96          2.65         8.03 o
   5  -7   2        345.92        432.70        31.97 o
   6  -7   2          1.68         -1.47        16.27 o
   7  -7   2        184.30        156.47        38.46 o
   8  -7   2         24.71         63.59        13.48 o
 -10  -6   2         83.67         64.60        15.80 o
  -9  -6   2          8.22         12.26        12.76 o
  -8  -6   2         29.90         23.66        15.85 o
  -7  -6   2        162.69        160.38        27.48 o
  -6  -6   2        207.68        222.17        18.26 o
  -5  -6   2       1264.86       1277.20        54.61 o
  -4  -6   2          6.15          6.87         4.53 o
  -3  -6   2        456.09        448.75        16.97 o
  -2  -6   2         81.70        108.28         7.70 o
  -1  -6   2          3.96          2.55         2.84 o
   0  -6   2         74.97         89.70         6.27 o
   1  -6   2        241.38        207.04        15.58 o
   2  -6   2        270.51        274.65        19.76 o
   3  -6   2        593.78        634.57        59.78 o
   4  -6   2        144.87        172.27        17.25 o
   5  -6   2         32.97         46.45        11.90 o
   6  -6   2        142.28        131.99        43.03 o
   7  -6   2        199.46        137.40        37.80 o
   8  -6   2         20.92         34.33        22.19 o
 -10  -5   2         40.36         28.37        31.39 o
  -9  -5   2         39.02         25.86        13.36 o
  -8  -5   2         30.57         62.31        18.82 o
  -7  -5   2          1.44         19.24        12.52 o
  -6  -5   2        690.08        720.38        31.54 o
  -5  -5   2         18.74         26.76         6.13 o
  -4  -5   2        487.04        452.43        17.08 o
  -3  -5   2        110.48        132.98         8.05 o
  -2  -5   2       1581.89       1648.99        47.17 o
  -1  -5   2        484.07        495.28        16.83 o
   0  -5   2        207.29        224.48         9.63 o
   1  -5   2        302.81        311.23        12.41 o
   2  -5   2         14.81          8.86         4.01 o
   3  -5   2       1902.43       2160.10       100.81 o
   4  -5   2         16.03         13.46         5.99 o
   5  -5   2        275.30        298.79        26.24 o
   6  -5   2         84.47         91.88        15.92 o
   7  -5   2          0.98         20.38        17.75 o
   8  -5   2        152.07        172.87        28.60 o
   9  -5   2         14.96         -8.88        13.15 o
 -11  -4   2         19.22         -2.96        19.07 o
 -10  -4   2          0.11        -15.12        15.12 o
  -9  -4   2         24.97         21.67        12.28 o
  -8  -4   2        156.94        184.93        27.10 o
  -7  -4   2       1201.21       1217.45        72.60 o
  -6  -4   2        115.03        114.40        13.00 o
  -5  -4   2        149.08        147.66         9.16 o
  -4  -4   2        323.98        293.90        12.53 o
  -3  -4   2       3781.59       3702.08       100.16 o
  -2  -4   2       1255.86       1277.11        37.10 o
  -1  -4   2         39.77         58.94         5.18 o
   0  -4   2        574.08        534.03        17.38 o
   1  -4   2       1579.51       1787.95        54.05 o
   2  -4   2       1558.81       1904.35        54.18 o
   3  -4   2        137.38        177.56        10.11 o
   4  -4   2       1116.15       1209.98        41.94 o
   5  -4   2         43.56         49.20         8.75 o
   6  -4   2          3.63          4.55         7.60 o
   7  -4   2        827.73        967.26        54.60 o
   8  -4   2        791.00        882.48        86.12 o
   9  -4   2        193.68        259.65        36.49 o
 -11  -3   2          0.73         10.85        21.69 o
 -10  -3   2          8.07         13.48        24.65 o
  -9  -3   2         91.90         84.81        40.10 o
  -8  -3   2         32.77         24.33        11.05 o
  -7  -3   2         21.02         19.50        14.08 o
  -6  -3   2          7.84          6.47         4.75 o
  -5  -3   2        151.11        143.39        13.10 o
  -4  -3   2         73.83         56.50         6.03 o
  -3  -3   2       2776.87       2725.45        74.44 o
  -2  -3   2        358.75        316.75        11.66 o
  -1  -3   2       7496.19       7672.98       201.70 o
   0  -3   2         12.62         12.20         3.27 o
   1  -3   2        481.98        453.15        16.30 o
   2  -3   2         18.68         16.38         4.04 o
   3  -3   2        996.34       1078.08        33.41 o
   4  -3   2       1101.49       1479.66        45.10 o
   5  -3   2         86.72         76.68         9.60 o
   6  -3   2         78.76         59.49        10.23 o
   7  -3   2         33.47         44.01        19.46 o
   8  -3   2          0.03         13.48        12.55 o
   9  -3   2         31.92         52.59        20.38 o
 -11  -2   2        151.65        150.22        43.72 o
 -10  -2   2          0.17          4.27        20.38 o
  -9  -2   2          0.01        -13.48        23.01 o
  -8  -2   2        334.01        379.71        37.81 o
  -7  -2   2        538.97        559.32        45.38 o
  -6  -2   2         36.40         36.10         5.32 o
  -5  -2   2        452.39        485.00        15.58 o
  -4  -2   2         42.19         44.83         4.63 o
  -3  -2   2         26.39         38.47         4.08 o
  -2  -2   2       8685.80       9120.17       238.47 o
  -1  -2   2      31285.37      31287.64       812.48 o
   0  -2   2       1633.25       1445.53        39.58 o
   1  -2   2       1071.76       1205.86        31.66 o
   2  -2   2      11658.26      15522.98       405.48 o
   3  -2   2          0.00          5.33         3.75 o
   4  -2   2       3413.94       4460.22       121.77 o
   5  -2   2        302.73        321.95        15.05 o
   6  -2   2       1469.27       1667.37        74.67 o
   7  -2   2          0.06         -1.35         8.21 o
   8  -2   2         25.99         13.78        13.97 o
   9  -2   2         46.75         52.26        26.30 o
  10  -2   2         29.63         49.64        25.97 o
 -10  -1   2         13.19         24.32        25.97 o
  -9  -1   2          7.81         11.46        21.69 o
  -8  -1   2        405.32        470.91       102.05 o
  -7  -1   2        989.32       1069.82        92.65 o
  -6  -1   2         86.83         83.76        10.56 o
  -5  -1   2        630.08        615.25        21.61 o
  -4  -1   2        217.14        204.26         9.71 o
  -3  -1   2       1429.27       1622.57        45.65 o
  -2  -1   2      17071.59      18639.75       426.22 o
  -1  -1   2        436.69        362.06        13.34 o
   0  -1   2          4.89          7.39         2.52 o
   1  -1   2        437.16        463.73        13.37 o
   2  -1   2        228.24        196.08         8.72 o
   3  -1   2        562.49        675.86        22.03 o
   4  -1   2       4101.61       5222.01       141.19 o
   5  -1   2        780.67        872.72        29.44 o
   6  -1   2         12.60         12.91         6.81 o
   7  -1   2         28.74         24.44        10.72 o
   8  -1   2        402.81        366.12        56.21 o
   9  -1   2          9.95        -10.85        15.12 o
  10  -1   2         11.58         13.15        17.75 o
 -10   0   2          4.45         23.60        16.93 o
  -9   0   2          0.35         -5.49        11.90 o
  -8   0   2         11.25          1.45        15.78 o
  -7   0   2       1089.95       1150.17        89.27 o
  -6   0   2        645.11        631.56        28.15 o
  -5   0   2          0.67         -0.36         3.33 o
  -4   0   2        362.18        457.49        16.78 o
  -3   0   2        197.88        223.13         9.57 o
  -2   0   2       3051.48       3675.72       116.14 o
  -1   0   2        273.52        271.12        12.05 o
   0   0   2      12450.80      10345.94       317.94 o
   1   0   2        121.60        114.03         5.55 o
   2   0   2         48.14         76.29         5.77 o
   3   0   2         10.67         11.78         3.82 o
   4   0   2       1214.99       1489.23        43.90 o
   5   0   2          5.39          8.28         5.99 o
   6   0   2         20.62         19.28         9.65 o
   7   0   2        584.14        676.97        35.10 o
   8   0   2         31.70         17.17        12.71 o
   9   0   2         37.74         12.04        13.92 o
  10   0   2        163.09         96.97        35.50 o
 -10   1   2        321.56        375.55        37.03 o
  -9   1   2         28.32         40.18        16.52 o
  -8   1   2         28.84         27.35        14.23 o
  -7   1   2          3.57        -11.28        13.74 o
  -6   1   2       1750.20       1939.77        70.72 o
  -5   1   2          9.91          8.25         4.52 o
  -4   1   2       1592.00       2060.37        58.88 o
  -3   1   2         44.54         57.88         5.65 o
  -2   1   2         79.10         98.77         7.14 o
  -1   1   2         74.67         86.95         6.49 o
   0   1   2       1313.61       1535.45        62.94 o
   1   1   2        662.66        594.10        22.37 o
   2   1   2       2402.45       2530.63       164.95 o
   3   1   2        222.07        196.40        11.90 o
   4   1   2         36.38         49.55         5.81 o
   5   1   2       3590.84       4100.92       134.93 o
   6   1   2         97.68         99.24        11.00 o
   7   1   2        732.61        730.87        38.51 o
   8   1   2        155.74        141.18        27.14 o
   9   1   2        104.61        148.30        29.81 o
  10   1   2         48.12         12.77        29.26 o
  11   1   2          4.38        -15.78        15.78 o
 -10   2   2          3.74         15.12        18.41 o
  -9   2   2        184.42        270.57        31.43 o
  -8   2   2        206.94        227.20        29.93 o
  -7   2   2          0.97         -7.18         8.73 o
  -6   2   2       1951.25       2309.18        91.34 o
  -5   2   2        141.14        163.04        11.85 o
  -4   2   2         64.50        105.58        11.76 o
  -3   2   2         64.49         95.78         7.47 o
  -2   2   2       1528.76       2362.33        76.88 o
  -1   2   2        333.50        532.56        30.50 o
   0   2   2       7305.06       8353.44       257.19 o
   1   2   2       1445.81       1360.45        39.85 o
   2   2   2      14016.65      12753.95       439.59 o
   3   2   2          8.07          7.99         3.95 o
   4   2   2        452.31        388.58        18.55 o
   5   2   2       2146.96       2297.17        82.01 o
   6   2   2          3.42          2.36         5.51 o
   7   2   2        131.74        124.92        14.63 o
   8   2   2         42.84         37.80        14.84 o
   9   2   2        264.49        298.46        34.16 o
  10   2   2        142.06        155.64        83.15 o
  11   2   2          4.64        -11.02        11.02 o
 -10   3   2          3.48        -13.81        13.81 o
  -9   3   2          0.17         25.97        16.93 o
  -8   3   2        112.06        148.38        27.24 o
  -7   3   2          0.46          0.45         8.48 o
  -6   3   2        247.43        328.78        23.01 o
  -5   3   2        488.82        634.26        28.34 o
  -4   3   2         66.45         87.88         9.33 o
  -3   3   2         14.56          8.23         4.73 o
  -2   3   2       5092.05       7651.31       260.48 o
  -1   3   2       1158.00       1585.83        59.62 o
   0   3   2       1838.77       2154.44        68.90 o
   1   3   2        325.00        326.99        13.26 o
   2   3   2       1396.32       1314.37        39.98 o
   3   3   2        138.74        141.75        10.12 o
   4   3   2        224.02        218.98        20.62 o
   5   3   2         51.95         50.09         5.44 o
   6   3   2        280.31        258.34        16.96 o
   7   3   2        318.37        324.70        22.32 o
   8   3   2        173.71        156.96        25.54 o
   9   3   2          2.14        -16.91        17.75 o
  10   3   2          5.12         15.21        20.87 o
  11   3   2          0.31          8.22        12.52 o
  -9   4   2          7.79         28.27        17.75 o
  -8   4   2        262.39        278.73        30.47 o
  -7   4   2         74.89         91.86        15.71 o
  -6   4   2       1426.94       1658.24        69.79 o
  -5   4   2        941.54       1159.96        46.22 o
  -4   4   2       2276.69       2959.37        99.32 o
  -3   4   2        389.79        483.79        20.31 o
  -2   4   2        115.22        181.54         9.98 o
  -1   4   2       1538.37       2152.83        70.01 o
   0   4   2       1022.13       1189.22        40.40 o
   1   4   2        146.03        191.74         8.42 o
   2   4   2         17.38         30.83         4.85 o
   3   4   2       1160.08       1234.53        39.24 o
   4   4   2        581.79        594.28        20.01 o
   5   4   2        874.31        919.01        32.91 o
   6   4   2        644.44        546.28        28.84 o
   7   4   2        244.00        206.70        18.42 o
   8   4   2        122.38        168.64        21.97 o
   9   4   2          0.63        -11.03        12.28 o
  10   4   2        235.80        220.16        29.67 o
  11   4   2         98.03         98.89        43.39 o
  -9   5   2          8.33          8.88        16.11 o
  -8   5   2         49.15         67.72        16.98 o
  -7   5   2        150.17        216.85        33.77 o
  -6   5   2        208.65        293.82        24.68 o
  -5   5   2        222.58        313.90        33.55 o
  -4   5   2        255.50        302.32        20.60 o
  -3   5   2         42.73         43.92         7.96 o
  -2   5   2        736.86        980.70        40.02 o
  -1   5   2        266.29        266.81        15.60 o
   0   5   2        278.82        299.28        13.88 o
   1   5   2        566.46        635.55        21.39 o
   2   5   2        161.46        157.16         9.36 o
   3   5   2        166.24        207.68        11.22 o
   4   5   2         93.74         89.81         9.05 o
   5   5   2        574.16        508.50        23.76 o
   6   5   2        507.35        481.93        24.32 o
   7   5   2        388.49        414.37        23.35 o
   8   5   2        579.96        606.97        30.39 o
   9   5   2         52.47         39.66        15.93 o
  10   5   2         31.63        133.46        44.38 o
  11   5   2          1.12        -10.99        10.99 o
  -8   6   2          0.13         19.53         9.99 o
  -7   6   2        219.20        225.64        26.77 o
  -6   6   2         13.83          6.88        14.49 o
  -5   6   2         15.13         21.30        11.15 o
  -4   6   2        676.07        894.25        48.24 o
  -3   6   2        501.80        618.06        31.62 o
  -2   6   2        118.70        139.59        13.01 o
  -1   6   2        166.78        202.01        14.77 o
   0   6   2        274.54        258.44        13.12 o
   1   6   2       2022.05       2077.17        62.47 o
   2   6   2        104.07        107.04         7.28 o
   3   6   2        396.19        361.26        18.20 o
   4   6   2         74.46         63.63         7.36 o
   5   6   2         83.07        117.15        14.87 o
   6   6   2         94.15        106.00        13.05 o
   7   6   2         50.77        128.16        32.30 o
   8   6   2         41.56         47.46         9.61 o
   9   6   2         20.92         -3.44        12.16 o
  10   6   2        101.32         87.17        20.25 o
  11   6   2         13.20         13.37        23.67 o
  -8   7   2        147.08        110.00        19.63 o
  -7   7   2         98.95        137.00        23.12 o
  -6   7   2         13.44         35.03        11.75 o
  -5   7   2         33.17         31.49        12.19 o
  -4   7   2          0.39          4.70         8.09 o
  -3   7   2        224.20        253.73        19.12 o
  -2   7   2         24.46         28.99         8.97 o
  -1   7   2         76.50         88.31        11.62 o
   0   7   2          0.30          9.21         5.93 o
   1   7   2       2245.95       2359.88        88.75 o
   2   7   2        901.00        913.76        34.70 o
   3   7   2        150.17        134.77        10.53 o
   4   7   2         10.13          7.58         4.67 o
   5   7   2        337.33        374.36        22.40 o
   6   7   2        409.93        425.55        30.58 o
   7   7   2         27.94         35.80        10.89 o
   8   7   2         75.85         93.80        13.80 o
   9   7   2         51.14         69.49        23.34 o
  10   7   2          3.92         13.67        13.81 o
  -7   8   2         27.36         27.00        12.00 o
  -6   8   2         80.88         56.67        14.27 o
  -5   8   2        122.47        203.14        25.33 o
  -4   8   2         84.71         88.48        14.01 o
  -3   8   2         18.67         23.80        11.25 o
  -2   8   2         33.48         22.59         8.68 o
  -1   8   2          0.46          2.41         6.77 o
   0   8   2        157.27        144.68        13.69 o
   1   8   2          0.44          4.54         5.90 o
   2   8   2        950.51        930.91        42.65 o
   3   8   2        235.90        235.07        15.78 o
   4   8   2          7.09          2.91         6.07 o
   5   8   2          0.34          9.21         7.02 o
   6   8   2         57.76         47.24        11.18 o
   7   8   2         51.52         56.87        11.71 o
   8   8   2        141.10        180.49        19.12 o
   9   8   2         74.90         94.81        20.46 o
  10   8   2          2.98         19.88        17.42 o
  -6   9   2         32.51         30.84        17.42 o
  -5   9   2         33.22         30.98        10.26 o
  -4   9   2        127.22         88.86        19.36 o
  -3   9   2       1361.80       1493.95        65.37 o
  -2   9   2        286.97        297.71        21.08 o
  -1   9   2         32.50         31.38         9.46 o
   0   9   2         72.25         77.51        11.77 o
   1   9   2        222.88        211.27        16.27 o
   2   9   2         12.85          1.65         6.02 o
   3   9   2         32.98         32.41         8.83 o
   4   9   2         49.61         32.01        10.01 o
   5   9   2         60.04         72.59        13.69 o
   6   9   2          0.81          0.89         7.35 o
   7   9   2         99.64        124.37        25.13 o
   8   9   2          0.94          3.39         8.87 o
   9   9   2         22.30         -7.59        18.24 o
  10   9   2         93.26         70.82        43.06 o
  -6  10   2          3.73          0.00        32.21 o
  -5  10   2         57.75         23.43        10.90 o
  -4  10   2        162.40        144.14        18.63 o
  -3  10   2         56.76         62.31        12.47 o
  -2  10   2         49.96         58.27        12.08 o
  -1  10   2        158.35        163.03        15.85 o
   0  10   2         39.95         39.09         9.60 o
   1  10   2          2.05          2.37         7.50 o
   2  10   2          0.92          4.51         6.94 o
   3  10   2         19.07         14.46         7.49 o
   4  10   2         90.99         89.94        15.26 o
   5  10   2        114.95        125.76        17.07 o
   6  10   2         53.85         57.23        13.23 o
   7  10   2         32.02         30.07        10.82 o
   8  10   2          1.05         -4.21         8.82 o
   9  10   2          3.07          2.60         9.39 o
  -5  11   2        113.45        115.28        17.26 o
  -4  11   2         16.02         30.25        16.11 o
  -3  11   2         30.51         22.43         9.09 o
  -2  11   2        554.83        577.93        33.32 o
  -1  11   2          5.62          6.20         8.11 o
   0  11   2        208.25        188.36        17.50 o
   1  11   2          0.17          7.78         8.03 o
   2  11   2         28.51         26.17         8.49 o
   3  11   2         18.23         17.87         9.39 o
   4  11   2          0.58          5.71         8.10 o
   5  11   2         15.76         11.02        10.00 o
   6  11   2        100.60         91.99        15.59 o
   7  11   2          6.30         34.42        10.67 o
   8  11   2         50.12        130.17        40.76 o
   9  11   2          0.19          2.16        26.95 o
  -4  12   2         27.85          7.23        26.95 o
  -3  12   2         64.41         59.24        13.81 o
  -2  12   2        371.03        422.91        27.35 o
  -1  12   2          1.39         -0.46         8.04 o
   0  12   2        138.20        144.28        18.02 o
   1  12   2          5.30         -2.59         7.76 o
   2  12   2          7.66         19.08         8.96 o
   3  12   2         87.51         90.26        21.18 o
   4  12   2        103.42         70.61        27.13 o
   5  12   2         16.94         17.19        10.31 o
   6  12   2         42.41         71.49        14.62 o
   7  12   2          0.08          7.48        12.73 o
   8  12   2          0.37         33.15        14.63 o
  -2  13   2         25.81         35.04         9.59 o
  -1  13   2          2.70         18.30         8.76 o
   0  13   2         16.63          1.81         7.62 o
   1  13   2          5.83         -7.28         7.28 o
   2  13   2          0.00          7.78         8.00 o
   3  13   2          8.63          0.15         8.47 o
   4  13   2         23.68         33.03        18.01 o
   5  13   2         59.71         55.45        17.15 o
   6  13   2         34.75         20.85        10.69 o
   7  13   2         75.72        135.00        18.01 o
   0  14   2          2.58         12.88         8.24 o
   1  14   2          0.12         -2.71        10.91 o
   2  14   2         22.32         20.64        10.40 o
   3  14   2         17.49          2.19         8.86 o
   4  14   2         46.74         31.42         9.72 o
   5  14   2          3.12         20.08         8.53 o
   6  14   2          9.29          8.74         7.93 o
  -3 -14   3          2.28         17.75         9.54 o
  -2 -14   3         50.50         44.26        15.08 o
  -1 -14   3         45.99         59.82        21.04 o
  -6 -13   3          8.39         13.46        25.64 o
  -5 -13   3         13.41          0.14        10.19 o
  -4 -13   3         34.17         78.56        37.14 o
  -3 -13   3          9.09          0.48         9.37 o
  -2 -13   3         24.17         32.50        11.49 o
  -1 -13   3          0.18         -1.23         8.27 o
   0 -13   3        102.78        111.63        20.11 o
   1 -13   3          2.64         -4.68         7.67 o
  -7 -12   3         37.01         13.40        42.40 o
  -6 -12   3         16.64         21.69        13.13 o
  -5 -12   3         75.11        166.19        22.42 o
  -4 -12   3         54.64         43.61        27.45 o
  -3 -12   3          0.00         -7.59         7.59 o
  -2 -12   3          5.68          2.59         7.76 o
  -1 -12   3         40.57         53.84        14.08 o
   0 -12   3          0.25          6.84         8.55 o
   1 -12   3          3.88         -8.96        11.52 o
   2 -12   3         24.38         12.02         8.51 o
   3 -12   3        323.01        381.70        29.95 o
  -8 -11   3         19.60          9.53        15.45 o
  -7 -11   3        211.89        245.81        27.95 o
  -6 -11   3         49.85         80.08        38.46 o
  -5 -11   3         62.39         70.25        17.76 o
  -4 -11   3          1.55         12.02        14.27 o
  -3 -11   3          8.79          0.67         9.82 o
  -2 -11   3          0.25         -6.70        11.05 o
  -1 -11   3          0.47         -1.68         8.83 o
   0 -11   3         41.38         38.87        13.66 o
   1 -11   3         16.08         14.68        12.04 o
   2 -11   3          6.07         14.32        12.35 o
   3 -11   3         13.81          8.91         8.95 o
   4 -11   3          0.93          7.92        20.15 o
  -9 -10   3         13.93         -0.66        13.15 o
  -8 -10   3         30.67         -1.31        12.49 o
  -7 -10   3          1.12         -9.06         9.06 o
  -6 -10   3        104.13        190.62        53.58 o
  -5 -10   3         63.48         64.67        18.21 o
  -4 -10   3          0.73         13.48        12.32 o
  -3 -10   3        127.00         93.55        16.51 o
  -2 -10   3          3.56          0.13         7.07 o
  -1 -10   3         98.82         86.53        12.76 o
   0 -10   3          3.65          6.96         8.00 o
   1 -10   3       1680.39       1672.88        73.17 o
   2 -10   3          0.07         -4.43         9.17 o
   3 -10   3          1.21          3.76         8.97 o
   4 -10   3         55.22         28.84        11.21 o
   5 -10   3         30.81          4.64         8.46 o
  -9  -9   3        179.50        164.32        46.02 o
  -8  -9   3         16.61         13.90        16.27 o
  -7  -9   3          5.14          1.49         9.08 o
  -6  -9   3          1.33          6.94         9.02 o
  -5  -9   3         42.92         41.18        14.62 o
  -4  -9   3          8.60         13.79         9.06 o
  -3  -9   3        142.66        170.38        16.79 o
  -2  -9   3          3.42          9.89         8.16 o
  -1  -9   3        116.53        112.04        14.40 o
   0  -9   3         11.42         16.78         8.97 o
   1  -9   3        158.16        158.29        19.73 o
   2  -9   3          3.73         -0.32         7.41 o
   3  -9   3         54.80         17.77        10.77 o
   4  -9   3        506.25        497.64        38.49 o
   5  -9   3          5.88         -2.88         8.64 o
   6  -9   3        150.97        161.09        19.66 o
 -10  -8   3         34.65         29.89        13.24 o
  -9  -8   3         11.58         -1.73        20.38 o
  -8  -8   3        208.80        258.16        36.98 o
  -7  -8   3         30.71         42.99        15.18 o
  -6  -8   3         41.74         35.12        10.67 o
  -5  -8   3        156.52        183.06        16.99 o
  -4  -8   3         44.17         32.04         7.81 o
  -3  -8   3        194.81        187.33        19.97 o
  -2  -8   3          4.74          4.67         8.21 o
  -1  -8   3        311.96        298.08        26.66 o
   0  -8   3        562.94        602.06        38.14 o
   1  -8   3       1776.21       1862.65        75.74 o
   2  -8   3        924.54        994.69        46.33 o
   3  -8   3         20.14         13.96         9.01 o
   4  -8   3         32.15         11.85         9.21 o
   5  -8   3        107.52         96.01        29.52 o
   6  -8   3        337.42        378.29        68.65 o
   7  -8   3          0.93          3.80        10.57 o
 -10  -7   3         19.30         14.77        40.60 o
  -9  -7   3        105.50         74.56        18.06 o
  -8  -7   3        201.80        295.44        33.02 o
  -7  -7   3        268.19        327.95        32.76 o
  -6  -7   3         57.19         64.41        13.96 o
  -5  -7   3       1373.96       1471.84        74.34 o
  -4  -7   3        327.14        338.82        18.74 o
  -3  -7   3        364.00        325.82        15.87 o
  -2  -7   3          8.75          2.29         4.28 o
  -1  -7   3         77.81         94.62        10.41 o
   0  -7   3        392.29        366.51        18.70 o
   1  -7   3        328.87        354.64        28.51 o
   2  -7   3        503.21        538.68        32.12 o
   3  -7   3         10.16         21.65         9.73 o
   4  -7   3        251.14        240.85        38.48 o
   5  -7   3         16.46         -5.58         8.77 o
   6  -7   3        168.33        183.78        20.62 o
   7  -7   3          4.52          5.77         9.24 o
   8  -7   3        140.93        143.99        43.87 o
 -10  -6   3          0.73         -4.93        17.75 o
  -9  -6   3         15.85         11.22        19.56 o
  -8  -6   3         11.79         22.24        13.84 o
  -7  -6   3        205.15        252.18        28.74 o
  -6  -6   3          2.61         10.14         9.90 o
  -5  -6   3         53.12         52.31         7.82 o
  -4  -6   3        320.95        342.56        19.85 o
  -3  -6   3        186.02        152.68         9.23 o
  -2  -6   3        320.76        306.21        12.84 o
  -1  -6   3        101.64         99.19         7.00 o
   0  -6   3          1.62         -0.61         2.86 o
   1  -6   3         18.54         15.01         3.93 o
   2  -6   3       1572.07       1620.26        74.47 o
   3  -6   3         86.79        106.56        15.42 o
   4  -6   3        922.78       1111.12        50.94 o
   5  -6   3          1.14         -8.86         8.86 o
   6  -6   3        337.65        330.59        27.65 o
   7  -6   3        200.34        189.58        23.96 o
   8  -6   3         93.75         54.82        13.66 o
 -10  -5   3         64.26         80.53        33.20 o
  -9  -5   3          0.30         10.02        12.49 o
  -8  -5   3         15.28         37.32        14.03 o
  -7  -5   3        696.04        694.06        57.03 o
  -6  -5   3          6.35         -1.12         7.93 o
  -5  -5   3         22.42         27.75         6.88 o
  -4  -5   3       1721.48       1738.69        51.01 o
  -3  -5   3          4.57          5.47         3.73 o
  -2  -5   3       6260.18       6248.36       166.13 o
  -1  -5   3        184.02        176.21         8.81 o
   0  -5   3        784.91        794.69        24.94 o
   1  -5   3        416.82        411.43        14.11 o
   2  -5   3        894.74        976.43        42.39 o
   3  -5   3        163.04        187.82        11.90 o
   4  -5   3        483.05        543.70        23.44 o
   5  -5   3          6.66          2.77         8.16 o
   6  -5   3         42.88         32.08        10.78 o
   7  -5   3        332.64        400.47        55.06 o
   8  -5   3        119.50        117.02        28.60 o
 -10  -4   3        121.56         84.15        33.20 o
  -9  -4   3        300.14        305.01        56.21 o
  -8  -4   3        367.21        381.62        37.49 o
  -7  -4   3        331.65        314.43        25.23 o
  -6  -4   3          2.63         -4.51         5.27 o
  -5  -4   3        908.91        920.85        35.19 o
  -4  -4   3         22.96         17.27         4.55 o
  -3  -4   3        174.11        162.77         8.90 o
  -2  -4   3        418.45        411.40        14.75 o
  -1  -4   3          4.02          4.99         3.07 o
   0  -4   3         80.04         83.05         5.93 o
   1  -4   3       1310.92       1430.82        38.43 o
   2  -4   3         11.47          9.84         4.25 o
   3  -4   3          2.22          4.94         4.19 o
   4  -4   3        994.76       1186.72        42.28 o
   5  -4   3       1350.22       1458.61        76.85 o
   6  -4   3        174.58        188.80        17.52 o
   7  -4   3         40.18         54.33        16.93 o
   8  -4   3          1.05         58.18        18.08 o
 -10  -3   3          0.57         -0.33        20.71 o
  -9  -3   3         30.74          9.86        24.32 o
  -8  -3   3         67.20         40.94        30.24 o
  -7  -3   3        582.89        548.15        35.35 o
  -6  -3   3        738.03        678.68        26.01 o
  -5  -3   3        550.08        543.22        19.86 o
  -4  -3   3       1982.77       2064.70        58.50 o
  -3  -3   3        268.34        279.69        11.40 o
  -2  -3   3        114.51         75.42         6.17 o
  -1  -3   3        723.03        659.06        20.25 o
   0  -3   3       1732.38       1690.48        46.96 o
   1  -3   3        482.49        518.67        15.85 o
   2  -3   3        251.22        234.07        12.27 o
   3  -3   3       2819.38       3339.03       110.36 o
   4  -3   3         11.66          6.28         4.49 o
   5  -3   3          4.54          6.49         4.96 o
   6  -3   3        105.30        115.77        12.75 o
   7  -3   3        896.31       1063.17        59.45 o
   8  -3   3         78.84         60.15        26.30 o
   9  -3   3        122.33        118.01        34.51 o
 -10  -2   3         26.40         19.39        25.64 o
  -9  -2   3          8.90         11.71        20.05 o
  -8  -2   3        337.45        339.45        66.07 o
  -7  -2   3         82.09         77.91        16.13 o
  -6  -2   3         23.30         23.30         5.82 o
  -5  -2   3          6.45         10.05         3.44 o
  -4  -2   3        445.51        384.33        18.21 o
  -3  -2   3       1721.51       1704.24        44.76 o
  -2  -2   3       2860.94       3057.31        82.29 o
  -1  -2   3       1184.33       1263.81        35.23 o
   0  -2   3       1129.21        931.79        26.63 o
   1  -2   3       9405.17       9906.82       242.10 o
   2  -2   3        801.14        952.72        28.72 o
   3  -2   3        837.83        863.82        36.90 o
   4  -2   3       1701.27       2108.27        61.12 o
   5  -2   3         67.65         69.16         8.27 o
   6  -2   3        134.23        177.53        13.94 o
   7  -2   3        369.10        451.65        24.99 o
   8  -2   3          8.89        -14.13        14.13 o
   9  -2   3        569.19        666.23        80.53 o
  10  -2   3          6.81        -10.19        15.45 o
 -10  -1   3         39.75         71.45        27.12 o
  -9  -1   3        144.38        163.58        31.11 o
  -8  -1   3          1.94          4.39        11.54 o
  -7  -1   3        391.66        427.08        38.64 o
  -6  -1   3        327.79        303.82        17.21 o
  -5  -1   3         28.80         31.32         5.25 o
  -4  -1   3       1707.58       1830.39        48.64 o
  -3  -1   3        138.22        183.75         7.63 o
  -2  -1   3      11157.75      11936.33       290.93 o
  -1  -1   3        572.54        541.03        19.19 o
   0  -1   3        130.26         95.76         8.89 o
   1  -1   3      19410.44      20857.96       540.86 o
   2  -1   3        338.29        369.36        13.19 o
   3  -1   3       3599.78       4365.56       117.28 o
   4  -1   3          1.67         -1.07         3.68 o
   5  -1   3        146.98        127.93         9.70 o
   6  -1   3         46.10         51.33         9.16 o
   7  -1   3       1172.68       1234.59        55.49 o
   8  -1   3         91.34         98.39        20.84 o
   9  -1   3          3.22        -10.85        17.09 o
  10  -1   3         18.49         16.76        19.72 o
 -10   0   3        272.86        404.28        47.99 o
  -9   0   3         87.81         63.70        17.12 o
  -8   0   3         77.55        126.08        26.72 o
  -7   0   3          6.35         11.25         8.07 o
  -6   0   3       1257.65       1302.67        49.57 o
  -5   0   3        362.71        395.34        16.10 o
  -4   0   3          0.28         -2.57         2.57 o
  -3   0   3        102.10         81.97         5.69 o
  -2   0   3        500.21        602.09        24.88 o
  -1   0   3       1077.47       1001.88        37.01 o
   0   0   3          5.67          8.16         2.16 o
   1   0   3        877.05        765.70        23.69 o
   2   0   3        862.37        901.60        31.45 o
   3   0   3        335.90        272.16        11.10 o
   4   0   3        121.78        143.95         8.60 o
   5   0   3        362.98        382.86        18.34 o
   6   0   3        129.85        101.64        10.16 o
   7   0   3        373.91        463.17        32.61 o
   8   0   3        206.89        250.13        29.88 o
   9   0   3         56.83         69.66        20.22 o
  10   0   3        191.93        139.04        42.73 o
 -10   1   3         35.90         26.37        13.15 o
  -9   1   3          6.33         -0.38        20.71 o
  -8   1   3          1.92         -9.26        17.75 o
  -7   1   3         42.98         49.87        11.53 o
  -6   1   3        240.25        235.58        18.66 o
  -5   1   3          5.13          2.47         4.93 o
  -4   1   3        856.33       1093.41        33.69 o
  -3   1   3       2082.75       2633.10        78.25 o
  -2   1   3        233.99        273.75        14.26 o
  -1   1   3       1958.40       2578.53        90.76 o
   0   1   3        290.83        261.18        13.53 o
   1   1   3       2084.77       1738.35        46.24 o
   2   1   3        862.41       1015.63        55.78 o
   3   1   3       3179.82       3138.81       149.10 o
   4   1   3        275.74        310.46        13.72 o
   5   1   3       2838.30       3267.00       103.94 o
   6   1   3         36.01         30.77         7.78 o
   7   1   3        302.61        307.80        31.08 o
   8   1   3        108.76         99.11        22.50 o
   9   1   3        141.95        184.15        55.37 o
  10   1   3         77.67         71.66        16.55 o
  11   1   3         94.30         87.11        35.83 o
 -10   2   3          3.87          1.55        10.46 o
  -9   2   3         46.85         29.22        13.56 o
  -8   2   3         19.87        -14.56        21.20 o
  -7   2   3        798.25        899.02        43.76 o
  -6   2   3        140.12        185.93        17.85 o
  -5   2   3       3801.49       4649.11       170.02 o
  -4   2   3        191.78        180.78         9.61 o
  -3   2   3        486.90        618.85        22.53 o
  -2   2   3        206.72        248.56        12.10 o
  -1   2   3       9272.74      13743.67       386.26 o
   0   2   3        428.07        489.47        20.21 o
   1   2   3        484.63        414.26        20.63 o
   2   2   3          1.39          5.00         3.60 o
   3   2   3          6.38          6.15         4.36 o
   4   2   3         38.76         49.78         5.51 o
   5   2   3        774.67        797.56        39.17 o
   6   2   3          0.01          2.71         5.32 o
   7   2   3        414.60        424.31        25.95 o
   8   2   3          4.34         14.83        12.87 o
   9   2   3        118.87        124.43        26.27 o
  10   2   3         22.96         47.08        24.49 o
  11   2   3         19.56         35.32        14.35 o
  -9   3   3          3.41        -10.34        10.34 o
  -8   3   3          3.57          3.62        10.25 o
  -7   3   3        133.10        143.75        17.82 o
  -6   3   3        317.40        377.68        26.05 o
  -5   3   3       1077.58       1308.84        73.26 o
  -4   3   3         65.96         95.32         9.56 o
  -3   3   3        290.39        329.59        14.65 o
  -2   3   3        686.77        929.42        33.43 o
  -1   3   3       1358.60       1939.51        96.59 o
   0   3   3        971.84       1136.89        33.97 o
   1   3   3        114.62         92.63         5.43 o
   2   3   3         23.89         24.87         3.76 o
   3   3   3        124.31        117.53         8.94 o
   4   3   3        648.42        664.00        32.42 o
   5   3   3         28.47          3.78         4.87 o
   6   3   3        316.03        296.84        19.59 o
   7   3   3          1.80          4.85         9.37 o
   8   3   3        152.57        137.23        16.10 o
   9   3   3        216.40        216.62        30.27 o
  10   3   3        114.58         78.94        19.23 o
  11   3   3         27.68         30.04        12.16 o
  -9   4   3         56.67         69.69        21.69 o
  -8   4   3         37.64         41.75        15.87 o
  -7   4   3        736.97        769.96        40.38 o
  -6   4   3        263.33        322.58        26.00 o
  -5   4   3       3263.73       4006.37       149.13 o
  -4   4   3        175.73        198.99        13.70 o
  -3   4   3        447.60        535.09        21.17 o
  -2   4   3        135.89        230.19        13.10 o
  -1   4   3       3502.94       4726.79       147.77 o
   0   4   3      12340.97      14437.11       445.95 o
   1   4   3         55.64         57.97         4.34 o
   2   4   3        958.80        953.04        27.91 o
   3   4   3       1233.97       1216.72        42.57 o
   4   4   3         13.95          9.31         4.97 o
   5   4   3          6.33          3.07         5.35 o
   6   4   3        225.53        185.87        16.04 o
   7   4   3         12.81          3.67         8.83 o
   8   4   3        415.33        459.15        28.68 o
   9   4   3        179.08        260.84        33.89 o
  10   4   3        115.41        129.46        37.64 o
  11   4   3         23.22         10.01        30.41 o
  -9   5   3          0.00         13.48        16.11 o
  -8   5   3         53.79         68.36        18.94 o
  -7   5   3          7.36         25.45        21.69 o
  -6   5   3       1301.76       1518.34        75.73 o
  -5   5   3         52.34         70.77        15.27 o
  -4   5   3        410.87        545.69        25.52 o
  -3   5   3        314.22        407.48        22.68 o
  -2   5   3        199.50        206.28        10.62 o
  -1   5   3         66.97        105.55         7.40 o
   0   5   3       2053.75       2264.08        73.93 o
   1   5   3        193.22        192.69         8.77 o
   2   5   3        587.43        607.26        20.86 o
   3   5   3        803.76        760.86        25.24 o
   4   5   3        142.46        125.26         9.32 o
   5   5   3         11.61         20.40         7.13 o
   6   5   3         92.71        103.69        12.79 o
   7   5   3         82.17         93.52        13.19 o
   8   5   3          0.51          5.72         7.11 o
   9   5   3        115.30         63.60        19.21 o
  10   5   3        376.23        336.46        40.27 o
  11   5   3         14.82        -10.42        10.42 o
  -8   6   3         54.05         51.40        22.19 o
  -7   6   3        253.70        302.11        36.16 o
  -6   6   3         14.28         34.22        12.14 o
  -5   6   3        124.13        168.21        18.98 o
  -4   6   3        174.49        233.40        18.73 o
  -3   6   3        635.67        800.93        37.60 o
  -2   6   3        962.50       1022.29        43.85 o
  -1   6   3         29.31         22.58         5.24 o
   0   6   3         90.48        126.94         8.79 o
   1   6   3        181.30        181.10        10.58 o
   2   6   3        749.13        760.65        25.65 o
   3   6   3        149.47        173.06        10.53 o
   4   6   3         52.19         42.74         6.06 o
   5   6   3          5.11         10.87         6.38 o
   6   6   3         89.82         86.15        11.63 o
   7   6   3        685.06        669.76        31.85 o
   8   6   3        205.20        220.10        17.91 o
   9   6   3          2.47         -9.78         9.78 o
  10   6   3         81.39        187.04        25.56 o
  11   6   3         10.42          3.88        26.79 o
  -8   7   3          0.46        -12.98        12.98 o
  -7   7   3         81.86         63.32        14.63 o
  -6   7   3         45.35         40.17        12.93 o
  -5   7   3         21.55         28.38        14.85 o
  -4   7   3       1005.76       1203.13        64.16 o
  -3   7   3        126.91        125.69        14.92 o
  -2   7   3        410.80        522.64        27.38 o
  -1   7   3        156.40        183.92        14.32 o
   0   7   3        991.93        889.04        38.38 o
   1   7   3        797.60        856.22        32.08 o
   2   7   3        994.85        990.90        32.87 o
   3   7   3        319.43        333.96        16.48 o
   4   7   3         13.54         14.91         6.68 o
   5   7   3         16.29         13.88         7.29 o
   6   7   3         77.38         66.98        10.49 o
   7   7   3        186.37        173.30        16.29 o
   8   7   3         55.25         76.45        12.01 o
   9   7   3         65.39        116.90        32.71 o
  10   7   3          2.49         27.01        12.69 o
  11   7   3          0.78          5.30        11.75 o
  -7   8   3          5.39         -9.32         9.32 o
  -6   8   3          1.45          8.71         9.33 o
  -5   8   3         51.51         34.36        13.21 o
  -4   8   3         38.81         37.76        18.14 o
  -3   8   3         64.58         42.56        11.10 o
  -2   8   3       1743.46       2155.59        84.96 o
  -1   8   3         17.98         24.66         8.33 o
   0   8   3        110.27        122.70        12.66 o
   1   8   3          9.66         15.63         6.61 o
   2   8   3        607.57        697.75        32.11 o
   3   8   3        422.49        436.60        22.64 o
   4   8   3         76.61         60.94        14.81 o
   5   8   3         59.66         54.20        10.73 o
   6   8   3         32.99         41.48        11.15 o
   7   8   3         45.88         42.90        10.51 o
   8   8   3         28.83         25.27        10.68 o
   9   8   3          4.08         -7.96         8.91 o
  10   8   3         24.30         16.97        13.15 o
  -6   9   3          4.80         18.56        20.71 o
  -5   9   3         26.06         20.19        10.38 o
  -4   9   3         24.27          0.05        13.35 o
  -3   9   3          1.61         12.80         8.18 o
  -2   9   3        257.91        295.80        20.66 o
  -1   9   3          4.98         -4.23         6.47 o
   0   9   3        566.76        603.05        30.27 o
   1   9   3        539.24        519.25        27.04 o
   2   9   3         14.51          4.53         7.64 o
   3   9   3         22.15         24.62         7.30 o
   4   9   3        112.77         76.87        13.10 o
   5   9   3         33.96         31.78        10.61 o
   6   9   3         10.60         25.37         9.35 o
   7   9   3        192.74        232.05        39.47 o
   8   9   3          0.25          2.99         8.40 o
   9   9   3         63.75         46.47        23.60 o
  10   9   3         12.75         38.60        12.49 o
  -6  10   3          1.10         -8.63         8.63 o
  -5  10   3          1.13          8.40        13.67 o
  -4  10   3          3.83         38.26        15.09 o
  -3  10   3         17.72         26.46         9.97 o
  -2  10   3        179.33        139.23        16.73 o
  -1  10   3         39.16         32.08        10.12 o
   0  10   3          4.18          0.47         7.01 o
   1  10   3         16.22         10.96         6.97 o
   2  10   3          1.43          9.11         6.52 o
   3  10   3         19.60         23.90        13.52 o
   4  10   3        160.09        138.65        21.55 o
   5  10   3        317.37        332.10        24.51 o
   6  10   3         26.36         31.10        18.16 o
   7  10   3         99.91         98.11        16.47 o
   8  10   3         55.62         43.12        19.28 o
   9  10   3          0.68          1.40        19.62 o
  10  10   3         38.58          0.56        13.19 o
  -5  11   3         24.07         65.19        14.06 o
  -4  11   3         42.29         44.81        21.33 o
  -3  11   3         24.20         24.24        11.77 o
  -2  11   3         35.28         37.16        11.64 o
  -1  11   3        104.17        102.58        13.60 o
   0  11   3         22.24         29.37         9.28 o
   1  11   3        344.84        323.24        21.17 o
   2  11   3        128.15        128.08        14.13 o
   3  11   3        256.82        235.90        20.82 o
   4  11   3          1.06          8.50         8.66 o
   5  11   3         49.44         60.70        16.37 o
   6  11   3        133.61        149.84        19.37 o
   7  11   3        175.14        187.10        19.50 o
   8  11   3         46.23         49.62        18.05 o
   9  11   3         83.88         42.71        25.15 o
  -4  12   3         26.80         43.82        15.21 o
  -3  12   3         39.50         36.26        15.51 o
  -2  12   3         21.22         11.91         9.00 o
  -1  12   3         16.44         22.61        10.60 o
   0  12   3          6.62         26.52         9.16 o
   1  12   3         77.46        102.13        12.82 o
   2  12   3         54.26         47.99        12.95 o
   3  12   3          0.41          0.77         8.70 o
   4  12   3          0.00         22.56         9.29 o
   5  12   3         10.39         32.67        11.11 o
   6  12   3          0.90          5.90        10.62 o
   7  12   3          0.51         10.46        14.66 o
   8  12   3          0.04         -5.27        15.11 o
  -2  13   3          7.93         -9.44         9.44 o
  -1  13   3         85.44        105.81        17.32 o
   0  13   3         13.31          6.88        10.87 o
   1  13   3          0.59          5.45         7.77 o
   2  13   3          1.38          2.83         8.11 o
   3  13   3         23.93         15.03         9.94 o
   4  13   3        114.99        152.59        22.67 o
   5  13   3          7.52         16.09         9.31 o
   6  13   3          2.48          7.73         8.68 o
   7  13   3          2.42         27.66         9.75 o
   0  14   3          3.66         -2.90         6.97 o
   1  14   3         45.63         61.48        15.85 o
   2  14   3          8.23          1.13         8.26 o
   3  14   3          2.05         13.08         8.41 o
   4  14   3         34.84         48.01        15.81 o
   5  14   3          0.05          6.24         8.02 o
   6  14   3          3.66         -0.75        17.49 o
  -6 -13   4         17.19         37.98        13.59 o
  -5 -13   4         39.52         59.31        17.77 o
  -4 -13   4          5.69          2.60         9.87 o
  -3 -13   4         19.81         -1.63        11.18 o
  -2 -13   4          1.19          0.33        17.36 o
  -1 -13   4          2.99         -1.55         9.49 o
   0 -13   4         39.40         47.43        12.72 o
   1 -13   4         31.35         33.07        13.14 o
  -7 -12   4         76.59        173.53        26.95 o
  -6 -12   4          7.89         19.21        11.23 o
  -5 -12   4          8.23         17.08        22.85 o
  -4 -12   4         22.04         20.64        12.11 o
  -3 -12   4        182.09        213.69        47.86 o
  -2 -12   4        176.36        180.47        22.48 o
  -1 -12   4         31.16         30.60        11.19 o
   0 -12   4        117.04        115.47        16.39 o
   1 -12   4          1.01          0.06        16.52 o
   2 -12   4         20.94         19.02        10.91 o
   3 -12   4          2.09         18.67         9.51 o
  -8 -11   4         26.51         65.08        17.75 o
  -7 -11   4         49.52         22.02        15.12 o
  -6 -11   4          2.04         -7.08        24.65 o
  -5 -11   4         72.61         69.58        22.52 o
  -4 -11   4         34.65         43.15        15.94 o
  -3 -11   4         15.69         32.83        12.94 o
  -2 -11   4          9.94         12.96         9.74 o
  -1 -11   4        164.84        146.88        19.10 o
   0 -11   4        111.87         55.00        14.54 o
   1 -11   4          0.51          5.03         9.10 o
   2 -11   4         12.21          3.97         9.61 o
   3 -11   4         13.07          8.87         9.39 o
   4 -11   4         68.49         99.78        14.07 o
  -9 -10   4         42.54         36.82        17.09 o
  -8 -10   4          7.20          2.63        13.48 o
  -7 -10   4          0.28         12.16        14.13 o
  -6 -10   4         44.63         45.62        16.36 o
  -5 -10   4          6.53         13.45        11.46 o
  -4 -10   4         20.55         16.56        17.00 o
  -3 -10   4          0.07         -5.75         7.90 o
  -2 -10   4          1.10         -3.83         8.81 o
  -1 -10   4         82.76         71.02        20.60 o
   0 -10   4         11.97          9.43        10.09 o
   1 -10   4         89.52        104.92        16.90 o
   2 -10   4         55.46         65.84        14.73 o
   3 -10   4        155.87        141.21        18.72 o
   4 -10   4        176.21        164.98        44.07 o
   5 -10   4        250.73        233.55        27.15 o
  -9  -9   4         18.41         21.17        12.33 o
  -8  -9   4          4.10         -7.63        19.39 o
  -7  -9   4         17.83         28.06        22.02 o
  -6  -9   4        181.11        211.52        37.42 o
  -5  -9   4          0.58          6.73        11.46 o
  -4  -9   4         37.28         41.83        12.34 o
  -3  -9   4         94.87         80.58        12.52 o
  -2  -9   4        196.10        226.62        18.43 o
  -1  -9   4         19.89          4.67         7.94 o
   0  -9   4          8.86          4.24         7.64 o
   1  -9   4          0.48         -4.92         8.92 o
   2  -9   4         35.11         31.23        12.08 o
   3  -9   4        267.10        250.41        23.93 o
   4  -9   4          6.55          2.66         8.85 o
   5  -9   4          3.45          1.89        10.71 o
   6  -9   4        490.33        492.24        39.61 o
 -10  -8   4          0.84        -12.42        12.42 o
  -9  -8   4         32.99         42.11        24.00 o
  -8  -8   4         96.39        102.44        22.74 o
  -7  -8   4         40.29         20.36        15.61 o
  -6  -8   4          0.29          6.77        10.65 o
  -5  -8   4          1.08         12.55         8.12 o
  -4  -8   4        387.43        387.48        21.12 o
  -3  -8   4        145.16        160.36        15.61 o
  -2  -8   4        111.50        119.12        13.45 o
  -1  -8   4          8.38         13.26         7.90 o
   0  -8   4       1226.20       1285.70        55.41 o
   1  -8   4          0.46          0.62         7.66 o
   2  -8   4         29.61         30.99        10.05 o
   3  -8   4         27.16         12.80        10.58 o
   4  -8   4        174.60        145.55        19.41 o
   5  -8   4        288.75        246.04        29.88 o
   6  -8   4          0.15          1.19         8.30 o
   7  -8   4         23.24          9.50        11.34 o
 -10  -7   4          1.49        -17.42        17.42 o
  -9  -7   4          0.10         -4.44        10.81 o
  -8  -7   4         15.44         23.05        14.68 o
  -7  -7   4         63.64         90.43        20.48 o
  -6  -7   4         12.39         18.22        10.43 o
  -5  -7   4        194.58        211.19        16.22 o
  -4  -7   4         51.19         80.85         9.60 o
  -3  -7   4        341.88        293.21        15.00 o
  -2  -7   4        125.42         97.39         9.27 o
  -1  -7   4        331.17        307.65        16.83 o
   0  -7   4         31.00         15.38         6.56 o
   1  -7   4         17.55         20.63         7.07 o
   2  -7   4          7.59          2.86         7.94 o
   3  -7   4        326.05        381.47        35.38 o
   4  -7   4          3.62         -8.10         8.10 o
   5  -7   4          2.29         -3.91        10.30 o
   6  -7   4          3.68          8.39         9.25 o
   7  -7   4        909.33        925.09        63.79 o
   8  -7   4          1.13         -6.57        14.79 o
 -10  -6   4         49.52         45.36        27.28 o
  -9  -6   4         26.36         44.70        24.00 o
  -8  -6   4         72.89         99.64        26.30 o
  -7  -6   4        132.13        148.78        27.64 o
  -6  -6   4         89.55        117.36        15.37 o
  -5  -6   4          0.30         -3.57         4.50 o
  -4  -6   4       1968.59       2052.69        76.90 o
  -3  -6   4        313.78        291.82        13.18 o
  -2  -6   4        120.38        114.34         8.17 o
  -1  -6   4          0.31         -3.30         3.30 o
   0  -6   4        381.45        350.90        13.98 o
   1  -6   4        228.12        196.23         9.21 o
   2  -6   4         81.27         65.23         9.85 o
   3  -6   4         75.23         70.98        10.71 o
   4  -6   4         95.75        104.89        17.90 o
   5  -6   4         80.69         45.64        12.87 o
   6  -6   4         10.70         12.12         9.41 o
   7  -6   4       1215.99       1338.04        85.35 o
 -10  -5   4         46.07         66.40        34.84 o
  -9  -5   4         50.47         23.67        27.28 o
  -8  -5   4         43.10         28.02        13.94 o
  -7  -5   4         22.39         13.62        12.29 o
  -6  -5   4        226.80        233.60        18.30 o
  -5  -5   4        243.93        222.98        16.56 o
  -4  -5   4        280.44        248.08        12.15 o
  -3  -5   4       1081.95       1042.20        32.65 o
  -2  -5   4        123.10        142.18         8.67 o
  -1  -5   4        850.08        742.00        25.77 o
   0  -5   4         97.79        115.80         7.82 o
   1  -5   4        214.07        200.12         9.13 o
   2  -5   4          4.25          3.49         3.58 o
   3  -5   4          0.19         -1.77         4.07 o
   4  -5   4        107.50        102.58        10.65 o
   5  -5   4        288.22        396.23        24.99 o
   6  -5   4        253.24        303.79        25.78 o
   7  -5   4         62.07         61.63        24.75 o
 -10  -4   4         34.62         18.08        21.37 o
  -9  -4   4         17.16         -8.22        13.48 o
  -8  -4   4          0.66        -10.33        10.33 o
  -7  -4   4         10.52          9.94        18.30 o
  -6  -4   4       1409.36       1364.17        57.43 o
  -5  -4   4        788.88        814.59        27.97 o
  -4  -4   4         63.08         73.73         7.56 o
  -3  -4   4       4141.57       4117.90       111.72 o
  -2  -4   4        142.98        133.32         7.98 o
  -1  -4   4          8.56          7.75         3.36 o
   0  -4   4         11.58          6.96         3.13 o
   1  -4   4        800.84        773.67        28.76 o
   2  -4   4        183.93        194.95        10.04 o
   3  -4   4       1175.65       1489.35        44.65 o
   4  -4   4        602.74        625.89        28.59 o
   5  -4   4          4.31          1.41         5.19 o
   6  -4   4        142.47        120.33        13.59 o
   7  -4   4        529.41        569.20        33.05 o
 -10  -3   4          6.91         33.20        29.26 o
  -9  -3   4         30.25          8.96        15.12 o
  -8  -3   4          1.86         -1.26        12.16 o
  -7  -3   4        300.55        322.83        33.49 o
  -6  -3   4        813.65        794.55        29.63 o
  -5  -3   4         55.05         67.34         7.45 o
  -4  -3   4        762.07        707.05        23.43 o
  -3  -3   4       9495.52       9863.23       260.18 o
  -2  -3   4       1861.03       1751.78        49.26 o
  -1  -3   4        339.71        328.50        11.99 o
   0  -3   4          1.09         -1.89         3.24 o
   1  -3   4          5.24         -1.02         2.89 o
   2  -3   4        764.39        915.23        28.26 o
   3  -3   4        903.18       1040.68        32.74 o
   4  -3   4         88.59        113.13         9.39 o
   5  -3   4          9.69         12.84         5.57 o
   6  -3   4        518.83        545.11        27.12 o
   7  -3   4         45.27         49.71         9.53 o
   8  -3   4          0.26         28.27        20.71 o
   9  -3   4         65.98         26.30        21.04 o
 -10  -2   4         58.38         33.25        15.74 o
  -9  -2   4        347.91        441.11        97.77 o
  -8  -2   4        137.14        153.63        28.40 o
  -7  -2   4        467.58        461.03        85.78 o
  -6  -2   4        138.50        138.64        10.52 o
  -5  -2   4       1087.45       1177.80        39.46 o
  -4  -2   4        609.29        557.90        17.94 o
  -3  -2   4       1282.08       1338.32        36.00 o
  -2  -2   4          2.60          2.66         2.87 o
  -1  -2   4       3306.81       3241.20        86.75 o
   0  -2   4        544.96        411.68        13.54 o
   1  -2   4        628.62        552.11        17.65 o
   2  -2   4        231.08        258.67        10.78 o
   3  -2   4        566.32        520.23        18.43 o
   4  -2   4       1506.67       1819.91        53.73 o
   5  -2   4          0.01         -0.27         4.10 o
   6  -2   4        433.22        462.32        23.78 o
   7  -2   4         74.12         79.63        16.03 o
   8  -2   4        120.82        125.84        24.75 o
   9  -2   4         54.73         62.13        24.65 o
  10  -2   4        205.60        241.90        44.38 o
 -10  -1   4          4.37        -10.09        10.09 o
  -9  -1   4         15.63         35.64        25.31 o
  -8  -1   4        303.95        329.03        45.03 o
  -7  -1   4        285.16        288.46        31.87 o
  -6  -1   4          0.50         -5.50         6.39 o
  -5  -1   4        361.00        448.07        25.84 o
  -4  -1   4         22.34          7.08         3.47 o
  -3  -1   4          6.82          2.98         2.71 o
  -2  -1   4       4962.71       5162.90       147.41 o
  -1  -1   4       2006.85       1581.89        51.38 o
   0  -1   4          1.52          2.89         3.17 o
   1  -1   4        299.80        277.03        12.06 o
   2  -1   4       4678.52       4706.44       125.21 o
   3  -1   4         19.54         13.07         4.16 o
   4  -1   4       6887.16       8813.63       252.82 o
   5  -1   4        543.00        643.97        23.51 o
   6  -1   4         36.51         16.41         5.78 o
   7  -1   4          6.92          4.47        10.43 o
   8  -1   4        162.51        182.23        26.68 o
   9  -1   4         34.40         23.23        27.28 o
  10  -1   4        182.25        180.10        47.66 o
 -10   0   4          9.07          1.41        12.66 o
  -9   0   4         30.37         16.94        16.27 o
  -8   0   4       1249.10       1431.54       176.34 o
  -7   0   4        179.96        162.46        16.91 o
  -6   0   4        677.49        685.38        34.05 o
  -5   0   4        152.79        179.57        12.36 o
  -4   0   4          5.24          4.24         3.03 o
  -3   0   4       3086.88       3298.85       106.16 o
  -2   0   4       4584.42       5235.08       183.34 o
  -1   0   4       3042.44       2805.09        88.52 o
   0   0   4       7111.86       6014.34       185.52 o
   1   0   4        856.14        858.43        29.16 o
   2   0   4       6000.04       5510.88       172.41 o
   3   0   4         38.37         24.43         4.89 o
   4   0   4        516.11        581.76        20.22 o
   5   0   4       1271.06       1262.67        58.36 o
   6   0   4       1004.85       1064.94        42.13 o
   7   0   4         78.51         73.67        12.53 o
   8   0   4        200.09        179.46        27.05 o
   9   0   4          0.02         -9.41         9.41 o
  10   0   4        103.40         57.84        18.15 o
 -10   1   4          0.76         -6.27        13.15 o
  -9   1   4          3.26        -11.35        25.47 o
  -8   1   4         33.53         39.22        24.00 o
  -7   1   4        537.80        567.55        31.75 o
  -6   1   4        246.97        259.72        19.22 o
  -5   1   4        395.22        458.31        24.97 o
  -4   1   4       1425.08       1615.57        47.51 o
  -3   1   4       1581.08       2057.85        68.29 o
  -2   1   4       1985.27       2371.02        85.82 o
  -1   1   4       4089.05       4632.42       144.94 o
   0   1   4       5320.08       5180.23       208.68 o
   1   1   4        917.31        806.00        24.26 o
   2   1   4       5210.23       4413.00       138.27 o
   3   1   4        282.60        216.01        11.43 o
   4   1   4          0.17          0.16         3.09 o
   5   1   4       1382.82       1442.95        47.87 o
   6   1   4          5.64          3.44         6.99 o
   7   1   4         41.00         33.50         9.37 o
   8   1   4        288.11        296.54        26.56 o
   9   1   4        160.40        226.23        30.63 o
  10   1   4          3.80         -1.69        28.60 o
  11   1   4         15.28          5.78        23.50 o
 -10   2   4        123.59        113.86        22.19 o
  -9   2   4          4.95         12.63        12.49 o
  -8   2   4         19.22         18.27        13.62 o
  -7   2   4        165.85        197.49        24.00 o
  -6   2   4        660.08        694.61        37.07 o
  -5   2   4         39.31         50.25        10.90 o
  -4   2   4          3.93         22.50         4.87 o
  -3   2   4        860.79       1114.83        36.68 o
  -2   2   4       2698.68       3299.98       105.38 o
  -1   2   4       1833.13       2364.48        72.46 o
   0   2   4        483.53        530.64        21.93 o
   1   2   4         20.12         33.42         5.37 o
   2   2   4        990.20        973.04        29.77 o
   3   2   4       1189.04        972.93        38.86 o
   4   2   4        213.88        249.19        16.59 o
   5   2   4         15.63         10.32         4.14 o
   6   2   4         59.83         72.02        11.59 o
   7   2   4        418.65        460.10        28.49 o
   8   2   4         11.08         16.17         9.25 o
   9   2   4        561.01        522.76        46.38 o
  10   2   4         65.88         64.77        17.27 o
  11   2   4        123.80        194.23        52.26 o
  -9   3   4        183.01        192.54        26.07 o
  -8   3   4         19.29         31.18        11.10 o
  -7   3   4         42.73         71.83        19.92 o
  -6   3   4         84.67         94.92        14.80 o
  -5   3   4        425.82        533.94        28.99 o
  -4   3   4        681.09        809.95        32.23 o
  -3   3   4         72.11         75.79         8.17 o
  -2   3   4         29.14         47.77         5.47 o
  -1   3   4          6.72          4.65         2.55 o
   0   3   4       6642.72       7411.82       241.79 o
   1   3   4       1047.43        889.49        31.71 o
   2   3   4        250.90        222.94        12.27 o
   3   3   4        149.58        167.34        10.48 o
   4   3   4         39.90         43.12         7.75 o
   5   3   4       1579.17       1438.84        55.40 o
   6   3   4         62.04         65.34        11.23 o
   7   3   4       1073.33       1101.12        50.50 o
   8   3   4         26.47         17.51         8.65 o
   9   3   4        743.52        713.47        56.87 o
  10   3   4         35.19         17.25        12.97 o
  11   3   4          1.77         -6.60        27.12 o
  -9   4   4         35.94         64.76        19.07 o
  -8   4   4         62.47         59.84        17.52 o
  -7   4   4        124.38        116.59        17.41 o
  -6   4   4       1049.08       1168.70        53.07 o
  -5   4   4        278.84        330.77        21.98 o
  -4   4   4       1699.28       1977.11        69.03 o
  -3   4   4        469.75        581.98        34.90 o
  -2   4   4        194.59        240.48        11.17 o
  -1   4   4        185.42        187.22         8.91 o
   0   4   4       3824.86       4219.13       132.68 o
   1   4   4       1981.13       1915.47        56.69 o
   2   4   4        451.43        407.68        18.59 o
   3   4   4       1650.41       1456.45        41.62 o
   4   4   4        153.60        190.13        11.77 o
   5   4   4        807.81        706.77        42.84 o
   6   4   4        139.71        157.14        14.60 o
   7   4   4        267.07        270.03        20.54 o
   8   4   4        119.50        118.98        16.82 o
   9   4   4        469.80        520.75        46.37 o
  10   4   4          2.92         -3.86        11.83 o
  11   4   4          3.89         27.36        38.13 o
  -9   5   4          2.74        -13.48        13.48 o
  -8   5   4        279.19        226.62        26.61 o
  -7   5   4          0.02          2.37         9.51 o
  -6   5   4          9.96         13.38         9.76 o
  -5   5   4        917.00       1117.02        57.58 o
  -4   5   4        529.70        644.95        28.50 o
  -3   5   4          9.00          9.23         5.66 o
  -2   5   4       1002.05       1293.27        45.51 o
  -1   5   4       1313.19       1980.09        69.80 o
   0   5   4        966.69       1066.90        28.43 o
   1   5   4        144.67        131.37         7.79 o
   2   5   4          0.20          2.58         2.40 o
   3   5   4        771.16        795.58        27.28 o
   4   5   4        382.60        448.49        18.35 o
   5   5   4        619.52        517.00        27.96 o
   6   5   4        239.62        210.80        15.86 o
   7   5   4        108.96        124.62        15.45 o
   8   5   4        283.65        341.24        21.89 o
   9   5   4          1.57         -4.02        12.16 o
  10   5   4         79.42         69.22        18.90 o
  11   5   4          4.98        -13.48        15.12 o
  -8   6   4        133.06        104.46        18.39 o
  -7   6   4          7.73          4.82        12.91 o
  -6   6   4        822.47        959.26        53.68 o
  -5   6   4         81.92         93.49        16.05 o
  -4   6   4        318.59        378.48        26.78 o
  -3   6   4       1007.64       1341.57        56.21 o
  -2   6   4        262.58        289.72        22.11 o
  -1   6   4          9.89         13.86         4.86 o
   0   6   4        594.61        688.99        26.16 o
   1   6   4       1487.34       1506.35        42.73 o
   2   6   4        147.66        130.54         7.47 o
   3   6   4         42.24         33.90         4.86 o
   4   6   4        895.69        900.62        55.03 o
   5   6   4         63.25         59.43         9.74 o
   6   6   4          7.04         16.50         7.72 o
   7   6   4         40.00         30.82         9.25 o
   8   6   4         53.66         41.40        10.56 o
   9   6   4          1.15          3.64         9.88 o
  10   6   4        252.48        285.29        31.11 o
  11   6   4          1.92          2.62        13.64 o
  -8   7   4          0.34         -3.11         9.56 o
  -7   7   4         22.17         43.76        13.81 o
  -6   7   4          9.85         -5.14        11.34 o
  -5   7   4        405.13        451.29        32.08 o
  -4   7   4         10.73         11.73         9.30 o
  -3   7   4        161.25        153.04        20.14 o
  -2   7   4        324.41        346.08        20.92 o
  -1   7   4        402.18        405.45        22.39 o
   0   7   4        251.49        266.40        13.55 o
   1   7   4        847.77        871.49        32.18 o
   2   7   4       1225.75       1268.17        40.38 o
   3   7   4       1634.04       1748.01        54.79 o
   4   7   4         12.35         -5.07         5.07 o
   5   7   4          1.81          0.67         5.42 o
   6   7   4         15.26         14.44         6.72 o
   7   7   4          4.15         13.88         7.59 o
   8   7   4          7.38         12.72         8.26 o
   9   7   4          9.69         10.44         7.63 o
  10   7   4          0.12         -9.06         9.06 o
  11   7   4          5.63         22.83        11.75 o
  -7   8   4        107.54        103.69        24.32 o
  -6   8   4         63.22         60.33        13.13 o
  -5   8   4          3.37         13.63        10.32 o
  -4   8   4        226.50        244.00        22.20 o
  -3   8   4         10.46         11.30        11.50 o
  -2   8   4         13.25         25.95         8.50 o
  -1   8   4         97.85         98.26        14.85 o
   0   8   4         25.53         38.62         8.02 o
   1   8   4        446.22        466.03        23.52 o
   2   8   4       1478.46       1569.81        62.16 o
   3   8   4          9.63          1.93         6.74 o
   4   8   4        888.19        867.28        44.07 o
   5   8   4        331.52        353.14        23.63 o
   6   8   4         18.92         12.77        10.41 o
   7   8   4          1.53         -6.28         6.28 o
   8   8   4         27.24         33.70         9.80 o
   9   8   4          9.78         16.48         7.89 o
  10   8   4          5.32          1.44        10.57 o
  -6   9   4         99.34        140.32        17.65 o
  -5   9   4        171.37        209.69        21.04 o
  -4   9   4        329.65        378.34        28.32 o
  -3   9   4        759.50        762.71        50.16 o
  -2   9   4        199.12        216.93        18.01 o
  -1   9   4         47.53         43.49         9.56 o
   0   9   4        140.15        147.51        13.87 o
   1   9   4        470.80        454.48        24.26 o
   2   9   4        874.35        841.63        37.60 o
   3   9   4        387.67        376.37        26.10 o
   4   9   4         61.69         80.52        13.37 o
   5   9   4          4.01         33.94         9.52 o
   6   9   4        231.18        225.30        18.12 o
   7   9   4          1.93         -6.15        10.20 o
   8   9   4        101.51         93.53        14.00 o
   9   9   4         57.37         56.64        15.20 o
  10   9   4         13.98         20.90        30.24 o
  -6  10   4         17.04         11.28        11.19 o
  -5  10   4          0.63         31.61        10.19 o
  -4  10   4         34.35         40.56        12.43 o
  -3  10   4        175.12        147.30        21.70 o
  -2  10   4          3.30         -1.63         7.67 o
  -1  10   4        225.07        269.10        20.76 o
   0  10   4        393.22        445.80        25.30 o
   1  10   4        173.56        180.62        15.26 o
   2  10   4        377.92        396.17        22.75 o
   3  10   4         61.52         81.14        12.63 o
   4  10   4          6.41          6.13         7.62 o
   5  10   4         20.37         32.56        10.78 o
   6  10   4        462.70        428.86        48.43 o
   7  10   4         10.97          5.06        16.77 o
   8  10   4          2.06         -1.95         7.49 o
   9  10   4         16.68         10.37         8.45 o
  10  10   4          1.66         37.47        21.04 o
  -5  11   4         23.39         27.26         9.52 o
  -4  11   4        106.17         86.60        15.38 o
  -3  11   4         26.85          2.30        20.54 o
  -2  11   4         33.87         37.47        11.13 o
  -1  11   4          0.71         -7.21         7.21 o
   0  11   4         89.01         93.99        12.67 o
   1  11   4         79.26         85.50        19.12 o
   2  11   4          1.31         -7.26         7.26 o
   3  11   4         89.83         80.29        22.88 o
   4  11   4          2.60          3.09         6.94 o
   5  11   4        143.14        149.56        17.69 o
   6  11   4        270.36        298.99        24.01 o
   7  11   4         45.90         71.38        13.77 o
   8  11   4         13.12          1.46         8.96 o
   9  11   4         18.77          6.46         9.09 o
  -4  12   4          2.30          3.69        10.32 o
  -3  12   4         24.25         23.92        10.51 o
  -2  12   4        120.92         83.71        17.72 o
  -1  12   4          0.10         -6.93         6.93 o
   0  12   4        230.76        251.72        19.08 o
   1  12   4          1.12         -8.28         9.58 o
   2  12   4         27.89         28.41         9.02 o
   3  12   4        127.70        105.59        18.19 o
   4  12   4        178.84        188.17        18.22 o
   5  12   4         68.19         86.28        24.13 o
   6  12   4         26.22         29.36        10.39 o
   7  12   4         62.28         92.19        16.25 o
   8  12   4          9.20         23.09         9.96 o
  -2  13   4          2.02         11.10        10.83 o
  -1  13   4         28.89         23.34        15.28 o
   0  13   4          7.46          4.56        13.14 o
   1  13   4          6.94          1.94         9.77 o
   2  13   4         31.97         30.49        18.58 o
   3  13   4        102.42         97.75        23.76 o
   4  13   4          0.94          5.80         7.94 o
   5  13   4         52.22         81.82        13.81 o
   6  13   4         75.40         58.07        17.30 o
   7  13   4        134.00        167.34        20.28 o
  -1  14   4         11.36         24.00        20.71 o
   0  14   4         12.81         11.56        11.32 o
   1  14   4         50.86         60.97         9.95 o
   2  14   4         67.19         47.69        12.32 o
   3  14   4          0.39         -0.25         7.30 o
   4  14   4          0.01        -13.04        14.00 o
   5  14   4         37.44         37.71         9.35 o
   6  14   4          3.45          1.55        16.25 o
  -5 -13   5         11.41          2.81        17.26 o
  -4 -13   5         46.76         40.66        15.32 o
  -3 -13   5          0.76        -12.41        21.20 o
  -2 -13   5        141.93        279.22        37.60 o
  -1 -13   5         19.08         32.37        10.37 o
   0 -13   5         47.18         45.23        21.04 o
   1 -13   5          4.43         -9.62        21.60 o
  -7 -12   5         27.46         20.05        14.13 o
  -6 -12   5         26.73        -10.88        10.88 o
  -5 -12   5          2.83         13.59        32.21 o
  -4 -12   5          3.49         -9.73         9.73 o
  -3 -12   5         17.56         22.10        17.99 o
  -2 -12   5          0.02          1.25        16.49 o
  -1 -12   5          4.57          9.42         8.20 o
   0 -12   5         30.48         14.80        13.01 o
   1 -12   5         21.01         27.28        20.14 o
   2 -12   5          1.54          0.19         7.51 o
   3 -12   5         24.59        -19.07        19.07 o
  -8 -11   5          9.02         28.27        16.11 o
  -7 -11   5        107.63        139.37        24.65 o
  -6 -11   5          7.71          8.98        10.00 o
  -5 -11   5          3.24        -11.02        12.33 o
  -4 -11   5          2.59         -1.73        11.73 o
  -3 -11   5          1.83          3.49        11.67 o
  -2 -11   5         22.16         47.56        13.25 o
  -1 -11   5        340.56        381.76        30.53 o
   0 -11   5        123.15         88.42        16.96 o
   1 -11   5         14.19         15.63        22.35 o
   2 -11   5          7.11          9.99        15.70 o
   3 -11   5         45.54         81.10        28.26 o
   4 -11   5          3.15         -8.12         8.12 o
  -8 -10   5         90.76        163.37        27.61 o
  -7 -10   5         26.93         60.48        21.04 o
  -6 -10   5         47.92         55.13        17.69 o
  -5 -10   5        227.17        262.42        40.27 o
  -4 -10   5         72.14         64.24        13.63 o
  -3 -10   5         16.61         18.21        10.08 o
  -2 -10   5          0.54          1.67        10.70 o
  -1 -10   5        279.82        242.14        23.56 o
   0 -10   5         11.25         16.29        18.32 o
   1 -10   5         85.48         72.88        15.20 o
   2 -10   5         22.65         44.09        13.72 o
   3 -10   5         12.79         12.62        13.30 o
   4 -10   5          0.80         15.41         8.84 o
   5 -10   5         95.98         86.08        21.55 o
  -9  -9   5        110.01        114.08        45.18 o
  -8  -9   5          0.14        -10.08        11.34 o
  -7  -9   5         17.61         10.36        32.21 o
  -6  -9   5         12.33         13.16        17.90 o
  -5  -9   5        288.81        311.61        65.25 o
  -4  -9   5          1.43          2.50        10.03 o
  -3  -9   5        276.50        281.05        23.99 o
  -2  -9   5         88.28         99.91        31.68 o
  -1  -9   5          0.09          0.50         7.97 o
   0  -9   5         19.90         11.31         8.87 o
   1  -9   5        119.48        122.75        19.62 o
   2  -9   5         38.99         37.58        14.90 o
   3  -9   5          0.34         -4.48        11.81 o
   4  -9   5         14.33         17.55         9.80 o
   5  -9   5         24.94         23.09        13.46 o
   6  -9   5        525.76        520.59        36.01 o
  -9  -8   5         62.74         96.64        36.82 o
  -8  -8   5         18.39         -2.01        12.73 o
  -7  -8   5          0.23         13.18        13.97 o
  -6  -8   5          4.31         27.33        10.70 o
  -5  -8   5        329.05        354.31        37.28 o
  -4  -8   5          9.09          9.84         7.39 o
  -3  -8   5         66.65         67.44        11.60 o
  -2  -8   5          1.41         -6.38         6.60 o
  -1  -8   5        587.32        593.65        30.89 o
   0  -8   5        534.04        544.34        29.37 o
   1  -8   5        498.91        495.07        42.43 o
   2  -8   5          8.34         11.45        10.23 o
   3  -8   5        102.40        108.60        18.86 o
   4  -8   5          0.09          3.38         9.29 o
   5  -8   5        112.57         73.95        14.66 o
   6  -8   5        393.61        409.83        30.59 o
   7  -8   5         13.45         18.79        27.78 o
 -10  -7   5         12.21        -18.08        18.08 o
  -9  -7   5          0.70        -13.81        13.81 o
  -8  -7   5         15.04         -7.43        14.79 o
  -7  -7   5         61.67         66.62        15.93 o
  -6  -7   5          1.29         -1.53         8.11 o
  -5  -7   5        364.08        353.89        31.83 o
  -4  -7   5        418.82        372.46        18.51 o
  -3  -7   5          6.21          1.31         4.89 o
  -2  -7   5        122.51        116.60        15.69 o
  -1  -7   5         21.46         29.27         8.64 o
   0  -7   5         75.35         98.90        11.19 o
   1  -7   5        443.24        390.32        20.59 o
   2  -7   5        210.00        209.71        15.45 o
   3  -7   5         47.51         65.61        14.11 o
   4  -7   5        156.56        154.00        19.66 o
   5  -7   5          9.77         24.09         9.98 o
   6  -7   5        205.46        183.69        21.61 o
   7  -7   5         50.39         43.54        16.11 o
 -10  -6   5          8.29          9.20        20.05 o
  -9  -6   5         22.24         34.51        21.37 o
  -8  -6   5          7.13         19.39        20.71 o
  -7  -6   5        103.55        109.12        23.53 o
  -6  -6   5        164.92        190.04        20.25 o
  -5  -6   5        153.48        182.61        16.85 o
  -4  -6   5        493.03        469.64        20.72 o
  -3  -6   5        309.51        271.65        12.96 o
  -2  -6   5          4.81          5.37         4.89 o
  -1  -6   5        120.41        122.59         8.43 o
   0  -6   5       1231.74       1251.17        38.22 o
   1  -6   5          2.96          2.84         3.35 o
   2  -6   5         83.61         78.16        10.72 o
   3  -6   5        129.42        122.32        14.13 o
   4  -6   5          2.14          0.19         8.68 o
   5  -6   5         62.57         75.43        16.39 o
   6  -6   5         41.02         50.81        13.24 o
   7  -6   5         79.79         72.50        38.62 o
 -10  -5   5          0.61         12.49        16.76 o
  -9  -5   5          9.18         -3.62        13.15 o
  -8  -5   5          4.31         -2.06        26.63 o
  -7  -5   5         34.55         47.15        12.65 o
  -6  -5   5        234.03        215.56        19.92 o
  -5  -5   5          4.37         -1.86         5.10 o
  -4  -5   5        347.43        382.89        16.05 o
  -3  -5   5        104.21         89.90         7.61 o
  -2  -5   5         14.96         12.31         4.36 o
  -1  -5   5        407.07        395.62        15.10 o
   0  -5   5        938.17        926.74        29.04 o
   1  -5   5          0.10          5.45         3.01 o
   2  -5   5          5.22          9.49         4.13 o
   3  -5   5          1.59         -4.10         4.10 o
   4  -5   5        400.14        463.29        23.30 o
   5  -5   5        346.77        346.20        40.71 o
   6  -5   5         55.02         38.00        23.27 o
   7  -5   5          0.45         14.29        10.57 o
 -10  -4   5        118.83         87.44        32.54 o
  -9  -4   5         47.66         39.11        38.62 o
  -8  -4   5         37.68         55.86        17.28 o
  -7  -4   5        105.71        112.49        23.29 o
  -6  -4   5          0.75          3.21         6.67 o
  -5  -4   5        184.93        173.54        11.44 o
  -4  -4   5          1.09          1.68         3.65 o
  -3  -4   5        480.76        423.42        16.08 o
  -2  -4   5       2688.84       2748.09        75.95 o
  -1  -4   5         25.10         30.06         4.58 o
   0  -4   5         94.26         87.37         6.56 o
   1  -4   5          8.27         13.90         3.88 o
   2  -4   5       2725.52       2931.05        82.59 o
   3  -4   5         37.48         32.52         5.32 o
   4  -4   5          0.48         -0.14         4.71 o
   5  -4   5         61.33         81.29        11.64 o
   6  -4   5        547.88        596.72        29.18 o
   7  -4   5         48.78         41.71        12.12 o
 -10  -3   5          5.06        -12.26        18.74 o
  -9  -3   5        304.80        400.83        84.48 o
  -8  -3   5          2.18          4.80        14.30 o
  -7  -3   5        243.04        291.05        33.53 o
  -6  -3   5         36.68         35.38         8.01 o
  -5  -3   5         15.57          5.85         4.50 o
  -4  -3   5         47.46         42.83         5.74 o
  -3  -3   5        127.86        128.84         7.76 o
  -2  -3   5          1.92          3.18         2.99 o
  -1  -3   5          2.51          3.20         3.02 o
   0  -3   5       1171.78       1051.84        30.96 o
   1  -3   5        846.34        823.97        25.47 o
   2  -3   5       4647.27       5386.50       134.74 o
   3  -3   5       1015.48       1270.58        38.82 o
   4  -3   5        322.93        371.43        16.01 o
   5  -3   5        201.75        209.68        13.69 o
   6  -3   5          3.31         -6.21         6.21 o
   7  -3   5         86.90         56.83        11.37 o
   8  -3   5         56.63         63.58        18.02 o
   9  -3   5        448.40        398.03        59.17 o
 -10  -2   5         57.69         71.14        24.16 o
  -9  -2   5         43.22         32.82        16.38 o
  -8  -2   5        245.99        264.91        56.21 o
  -7  -2   5        260.21        267.45        29.95 o
  -6  -2   5         86.28         89.92        11.60 o
  -5  -2   5         29.27         21.31         6.18 o
  -4  -2   5        227.48        302.21        11.74 o
  -3  -2   5         12.58         12.87         3.62 o
  -2  -2   5       2472.15       2576.95        70.34 o
  -1  -2   5       1124.49        964.19        28.40 o
   0  -2   5        234.72        211.59         9.14 o
   1  -2   5          2.43          1.87         2.97 o
   2  -2   5       2137.01       2266.67        62.60 o
   3  -2   5        794.27        754.74        25.46 o
   4  -2   5         96.13         99.18         8.41 o
   5  -2   5          2.19         -4.33         4.33 o
   6  -2   5         39.72         38.64         8.18 o
   7  -2   5        115.10         89.97        16.67 o
   8  -2   5         12.04         16.19        15.45 o
   9  -2   5        265.16        246.82        28.95 o
  10  -2   5          5.46         -0.33        17.09 o
 -10  -1   5         26.30         19.39        15.11 o
  -9  -1   5          4.02         15.16        14.37 o
  -8  -1   5       1099.74       1224.92        82.59 o
  -7  -1   5          0.39         -5.38         6.39 o
  -6  -1   5         26.36         36.43         9.12 o
  -5  -1   5         65.96         48.71         7.77 o
  -4  -1   5         89.39        100.18         6.37 o
  -3  -1   5         64.26         54.91         4.77 o
  -2  -1   5       2805.79       2661.96        72.33 o
  -1  -1   5        552.69        638.39        33.55 o
   0  -1   5       3576.70       3377.99       106.36 o
   1  -1   5       1128.40       1008.33        43.79 o
   2  -1   5       1031.00       1063.91        31.48 o
   3  -1   5       1529.39       1794.36        57.73 o
   4  -1   5        419.85        423.99        19.09 o
   5  -1   5        357.36        330.79        16.47 o
   6  -1   5        270.84        284.78        17.77 o
   7  -1   5        635.75        758.53        48.35 o
   8  -1   5         24.27         44.69        17.66 o
   9  -1   5         13.21         15.48        14.45 o
  10  -1   5          5.16         10.39        11.61 o
 -10   0   5         47.12          4.88        11.97 o
  -9   0   5         22.10         13.18        34.84 o
  -8   0   5        920.87       1072.78        74.22 o
  -7   0   5         40.81         56.82        12.22 o
  -6   0   5        145.61        141.76        15.38 o
  -5   0   5         30.99          2.21         9.35 o
  -4   0   5         75.22        106.15         8.71 o
  -3   0   5        396.63        427.81        18.27 o
  -2   0   5          2.08         -2.30         4.00 o
  -1   0   5        163.92        132.98         6.82 o
   0   0   5        285.43        226.33         8.63 o
   1   0   5      34243.21      31020.36       953.31 o
   2   0   5        135.82        105.69         7.07 o
   3   0   5       7418.40       7863.19       290.45 o
   4   0   5       1183.82       1184.29        43.71 o
   5   0   5        862.21        779.94        31.19 o
   6   0   5        399.41        386.58        23.93 o
   7   0   5        376.79        404.93        25.85 o
   8   0   5          6.35         -4.03         7.04 o
   9   0   5        194.98        206.21        44.03 o
  10   0   5         95.77        131.44        37.31 o
 -10   1   5        194.43        158.97        47.32 o
  -9   1   5         32.07         14.96        15.61 o
  -8   1   5        202.36        199.16        31.49 o
  -7   1   5        256.42        242.67        19.91 o
  -6   1   5          8.40          8.68         7.87 o
  -5   1   5         50.83         65.63        10.69 o
  -4   1   5        106.01        132.58        10.75 o
  -3   1   5       1341.81       1627.10        62.18 o
  -2   1   5       1094.57       1262.70        42.86 o
  -1   1   5       9292.54      10139.45       304.88 o
   0   1   5         53.02         41.44         6.60 o
   1   1   5       4902.01       4195.40       130.46 o
   2   1   5         56.32         52.07         4.47 o
   3   1   5       2676.62       2274.67        74.53 o
   4   1   5        209.12        179.34         9.92 o
   5   1   5        113.80        123.10         9.15 o
   6   1   5          5.84         -0.79         6.75 o
   7   1   5         90.35        125.99        16.71 o
   8   1   5        464.37        476.22        34.73 o
   9   1   5          0.71         -5.69        11.46 o
  10   1   5          0.04          3.64        11.35 o
  11   1   5        314.11        313.41        67.55 o
 -10   2   5          0.28         25.22        11.83 o
  -9   2   5          2.53         -1.65        16.93 o
  -8   2   5         79.90        103.56        28.20 o
  -7   2   5        904.90       1037.11        48.66 o
  -6   2   5          8.10          7.80         7.60 o
  -5   2   5         34.66         48.07        10.33 o
  -4   2   5          2.34         -5.30         5.47 o
  -3   2   5         72.49         65.06         7.28 o
  -2   2   5         59.23         69.26         5.60 o
  -1   2   5       9623.85      12620.75       388.30 o
   0   2   5         33.05         31.84         6.53 o
   1   2   5       6762.66       6021.58       210.52 o
   2   2   5        171.21        137.23         7.74 o
   3   2   5          9.15         10.29         3.18 o
   4   2   5        111.39        118.55         8.62 o
   5   2   5       1509.45       1420.51        50.81 o
   6   2   5          7.35          8.08         7.31 o
   7   2   5          6.90          9.27         7.52 o
   8   2   5         26.79         10.96         8.77 o
   9   2   5         20.34         22.38        33.04 o
  10   2   5          1.51          5.29        10.68 o
  11   2   5         45.88         35.53        17.42 o
  -9   3   5        249.89        257.83        29.13 o
  -8   3   5          4.35        -11.06        11.06 o
  -7   3   5        832.41        930.87        45.51 o
  -6   3   5         75.74         85.14        13.76 o
  -5   3   5        906.72       1065.25        47.51 o
  -4   3   5          5.45          4.25         5.97 o
  -3   3   5          0.16         -1.79         3.35 o
  -2   3   5         55.98         87.99         6.34 o
  -1   3   5        222.83        244.63        18.89 o
   0   3   5       1316.08       1442.72        54.26 o
   1   3   5        394.71        337.26        16.33 o
   2   3   5       2000.94       1666.37        54.13 o
   3   3   5       2439.36       2208.11        72.08 o
   4   3   5        433.86        323.90        15.31 o
   5   3   5          0.44         -3.60         4.91 o
   6   3   5          6.19         13.12         6.59 o
   7   3   5        446.22        440.92        26.94 o
   8   3   5        529.17        539.38        32.50 o
   9   3   5        308.51        337.29        60.32 o
  10   3   5          0.32         -9.25         9.25 o
  11   3   5          0.07         -2.25        11.79 o
  -9   4   5        264.56        293.83        37.80 o
  -8   4   5         19.07         18.90        10.87 o
  -7   4   5        537.89        604.42        34.56 o
  -6   4   5         99.92        147.12        18.05 o
  -5   4   5        287.10        271.81        24.72 o
  -4   4   5          8.16          2.14         6.35 o
  -3   4   5         78.42         63.84         8.16 o
  -2   4   5        166.30        199.65         9.73 o
  -1   4   5       2340.51       2857.30       125.36 o
   0   4   5       2117.38       2258.84        84.78 o
   1   4   5          0.02         -1.94         2.18 o
   2   4   5        118.45         93.00         6.44 o
   3   4   5         69.79         66.03         5.06 o
   4   4   5        298.32        272.73        14.42 o
   5   4   5        260.50        223.86        15.27 o
   6   4   5        178.37        206.44        16.90 o
   7   4   5        517.86        466.98        27.84 o
   8   4   5         33.79         38.34        10.88 o
   9   4   5        606.78        702.50        92.60 o
  10   4   5          2.29         19.30        12.39 o
  11   4   5          9.13          2.56        11.87 o
  -9   5   5         56.07         35.17        16.11 o
  -8   5   5          4.76         23.19        18.24 o
  -7   5   5        213.52        249.90        23.55 o
  -6   5   5        183.24        231.48        24.12 o
  -5   5   5       1215.26       1415.40        69.66 o
  -4   5   5        334.76        428.26        24.22 o
  -3   5   5        188.10        249.57        14.67 o
  -2   5   5        901.06       1012.86        36.31 o
  -1   5   5       1512.27       2081.22        57.39 o
   0   5   5       3519.25       3940.16       124.80 o
   1   5   5         22.89         17.67         3.75 o
   2   5   5       1502.41       1266.66        41.33 o
   3   5   5         26.55         26.29         3.69 o
   4   5   5         20.43         17.90         4.42 o
   5   5   5         14.21         18.06         8.63 o
   6   5   5        460.45        457.68        25.56 o
   7   5   5         63.30         63.65        12.20 o
   8   5   5        341.62        382.48        28.29 o
   9   5   5        255.71        302.58        26.42 o
  10   5   5         77.86         36.89        14.55 o
  11   5   5         10.41         11.78        28.76 o
  -8   6   5        133.23         77.79        17.69 o
  -7   6   5         17.22         15.68        10.07 o
  -6   6   5        208.69        252.25        28.63 o
  -5   6   5          3.75         -0.80        13.14 o
  -4   6   5         95.86         87.32        14.95 o
  -3   6   5        146.16        153.37        16.26 o
  -2   6   5          6.79          5.51         6.22 o
  -1   6   5         97.79        131.79        10.15 o
   0   6   5       3011.09       3016.65        98.00 o
   1   6   5         59.08         81.31         6.93 o
   2   6   5       1377.19       1288.20        60.86 o
   3   6   5        399.36        409.33        17.91 o
   4   6   5       2036.21       1882.27        59.01 o
   5   6   5          2.94          5.16         5.48 o
   6   6   5         16.13         26.11         8.03 o
   7   6   5         12.85          7.82         7.15 o
   8   6   5          3.23          5.02         6.97 o
   9   6   5          0.60         -6.94         6.94 o
  10   6   5         33.88         33.94        24.32 o
  11   6   5          0.74         13.41        35.34 o
  -8   7   5         15.13         37.95        11.28 o
  -7   7   5        520.96        595.91        49.36 o
  -6   7   5        254.20        270.38        25.50 o
  -5   7   5        174.67        181.05        21.64 o
  -4   7   5         47.07         76.80        14.41 o
  -3   7   5         15.61         22.85         8.45 o
  -2   7   5          1.65          2.64         6.33 o
  -1   7   5          6.69          4.25         5.67 o
   0   7   5         46.51         60.71         6.89 o
   1   7   5         51.61         55.61        11.05 o
   2   7   5        654.09        605.25        28.13 o
   3   7   5        205.13        242.36        11.19 o
   4   7   5        230.11        218.33        13.64 o
   5   7   5         19.09         15.82         6.42 o
   6   7   5         87.23         96.89        14.90 o
   7   7   5        301.42        327.25        20.43 o
   8   7   5          3.76          5.59         8.19 o
   9   7   5         14.86          9.19        10.39 o
  10   7   5         17.88         44.38        23.01 o
  11   7   5          7.05        -10.55        10.56 o
  -7   8   5         58.51         65.65        17.60 o
  -6   8   5          9.25         -1.93         8.66 o
  -5   8   5         88.87         91.66        16.42 o
  -4   8   5        787.88        895.67        62.35 o
  -3   8   5         97.75        125.28        14.31 o
  -2   8   5        136.32        100.53        16.95 o
  -1   8   5         56.22         64.28         9.96 o
   0   8   5          4.26          4.61         5.98 o
   1   8   5        102.98         78.95         7.52 o
   2   8   5        174.97        188.68        11.22 o
   3   8   5         16.19         12.02         5.63 o
   4   8   5        221.24        227.55        21.78 o
   5   8   5        822.35        775.23        36.56 o
   6   8   5        228.52        230.83        19.05 o
   7   8   5         64.33         71.20        11.15 o
   8   8   5        113.43        150.70        24.13 o
   9   8   5         21.68          5.84         7.79 o
  10   8   5         59.55         66.10        16.33 o
  -6   9   5         17.81          9.05        15.38 o
  -5   9   5         22.19         13.71        10.41 o
  -4   9   5          8.44          7.81         9.18 o
  -3   9   5        168.08        169.49        16.95 o
  -2   9   5        607.83        716.54        57.56 o
  -1   9   5        396.08        432.56        24.17 o
   0   9   5        584.27        560.15        28.17 o
   1   9   5         33.92         10.81        11.58 o
   2   9   5         27.03         41.08         7.50 o
   3   9   5        585.47        562.48        27.23 o
   4   9   5         22.96         32.66        12.83 o
   5   9   5        682.74        647.85        36.29 o
   6   9   5        198.90        201.11        16.74 o
   7   9   5          0.67         -0.94         7.87 o
   8   9   5          6.59         35.45        10.86 o
   9   9   5         36.84         17.17        11.93 o
  10   9   5          0.01         21.48         9.70 o
  -6  10   5        158.32        191.31        29.83 o
  -5  10   5         16.85          1.42        12.96 o
  -4  10   5        335.71        380.55        28.34 o
  -3  10   5          4.70         13.98         9.32 o
  -2  10   5         68.46         66.89        16.25 o
  -1  10   5         95.46        104.41        12.37 o
   0  10   5         72.80         66.89        10.74 o
   1  10   5        194.00        201.21        16.89 o
   2  10   5         88.61         93.07        10.81 o
   3  10   5        467.66        474.28        28.13 o
   4  10   5          4.63          8.94         6.62 o
   5  10   5        357.42        360.52        25.17 o
   6  10   5         14.13         19.34        10.78 o
   7  10   5         11.77         26.08        10.94 o
   8  10   5          0.66          4.61         8.80 o
   9  10   5         13.27          2.58         9.06 o
  10  10   5          0.20         24.10        11.98 o
  -5  11   5          5.98          1.26         8.59 o
  -4  11   5        500.92        573.70        36.77 o
  -3  11   5          8.15         11.44        13.34 o
  -2  11   5         55.41         31.99        14.25 o
  -1  11   5         17.76         23.49         8.66 o
   0  11   5         98.34         98.10        12.21 o
   1  11   5        295.33        273.69        22.60 o
   2  11   5         19.21         39.15         8.62 o
   3  11   5         87.07         77.92        19.36 o
   4  11   5         48.59         50.28        10.65 o
   5  11   5         99.74        115.07        15.93 o
   6  11   5        115.02        156.41        17.98 o
   7  11   5        106.53        130.42        17.68 o
   8  11   5          0.47         18.62         9.74 o
   9  11   5         22.52         28.06        17.09 o
  -4  12   5        122.38        132.08        31.62 o
  -3  12   5          0.36         -7.18         8.39 o
  -2  12   5         34.02         32.88        12.38 o
  -1  12   5         58.33         34.01        13.82 o
   0  12   5         22.20          9.81        11.31 o
   1  12   5         13.26          3.17        10.27 o
   2  12   5          6.43          4.19         9.86 o
   3  12   5          9.57         29.42         9.65 o
   4  12   5         71.94         84.57        12.71 o
   5  12   5         63.16         41.16        18.46 o
   6  12   5          5.85         -5.05        10.35 o
   7  12   5         35.25         47.13        13.13 o
   8  12   5         24.97         34.70        15.84 o
  -2  13   5         12.94        -10.69        10.69 o
  -1  13   5         34.30         40.89        15.14 o
   0  13   5         98.53         59.20        39.59 o
   1  13   5         23.20         21.99        16.36 o
   2  13   5          0.67         -6.01        17.91 o
   3  13   5         13.17          7.19        24.82 o
   4  13   5         17.75          1.32        12.25 o
   5  13   5         79.03        101.30        13.52 o
   6  13   5         63.32         75.67        20.16 o
   7  13   5          3.03          8.38         8.20 o
  -1  14   5        112.30        189.63        37.80 o
   0  14   5          2.03          3.02        10.75 o
   1  14   5          0.94         -6.52        11.76 o
   2  14   5         89.14         73.48        76.90 o
   3  14   5          3.76        -11.36        11.36 o
   4  14   5         58.46        143.65        44.05 o
   5  14   5          4.55          6.96        25.47 o
   6  14   5         13.98         17.77        12.87 o
  -4 -13   6          9.90         13.42        22.68 o
  -3 -13   6          4.72         14.13        30.41 o
  -2 -13   6         16.34          9.70         8.73 o
  -1 -13   6         15.81         10.00         9.30 o
   0 -13   6          6.50        -13.36        14.36 o
  -6 -12   6         59.72         49.45        15.12 o
  -5 -12   6         35.02         50.43        14.80 o
  -4 -12   6         33.35         67.86        24.98 o
  -3 -12   6         31.73         26.40        17.72 o
  -2 -12   6         38.71         14.52        17.73 o
  -1 -12   6          3.15         15.35        10.22 o
   0 -12   6          0.02         -3.03        16.41 o
   1 -12   6          9.84         18.35        11.45 o
   2 -12   6         17.05         32.51        14.79 o
  -7 -11   6         78.73         94.67        21.69 o
  -6 -11   6          9.73         -8.46         8.46 o
  -5 -11   6         88.86         80.07        36.65 o
  -4 -11   6         13.60          2.20        11.69 o
  -3 -11   6          7.54         11.55        10.09 o
  -2 -11   6          0.25          2.04         9.13 o
  -1 -11   6         44.81         38.12        10.57 o
   0 -11   6          8.18         17.65        10.56 o
   1 -11   6         68.15         42.58        17.86 o
   2 -11   6         16.58         19.19         9.29 o
   3 -11   6          8.17          5.73        14.44 o
   4 -11   6          7.04          1.04         8.46 o
  -8 -10   6          4.24        -13.48        13.48 o
  -7 -10   6          2.61        -12.16        12.49 o
  -6 -10   6         26.18         19.87        12.79 o
  -5 -10   6          8.76         14.48        10.95 o
  -4 -10   6        152.68        125.36        28.07 o
  -3 -10   6         10.70         14.84        10.24 o
  -2 -10   6        225.59        224.02        22.73 o
  -1 -10   6          0.22          4.19         9.52 o
   0 -10   6        123.80        107.26        18.27 o
   1 -10   6         23.64         23.86        10.74 o
   2 -10   6        354.84        367.66        29.85 o
   3 -10   6         66.17         47.59        18.15 o
   4 -10   6        113.80        163.46        35.27 o
   5 -10   6         34.18          5.48        12.37 o
  -9  -9   6         11.21          6.25        20.05 o
  -8  -9   6         33.28         19.25        12.77 o
  -7  -9   6         57.57         62.28        26.95 o
  -6  -9   6          1.63         17.78        12.62 o
  -5  -9   6         30.78         53.84        15.63 o
  -4  -9   6         21.32          1.69         8.02 o
  -3  -9   6         35.91         30.54        13.64 o
  -2  -9   6          4.41          5.56         8.52 o
  -1  -9   6         41.95         36.41        19.27 o
   0  -9   6         98.21        120.49        18.24 o
   1  -9   6        131.23         92.75        16.25 o
   2  -9   6          1.52          0.20        10.72 o
   3  -9   6         67.21         58.12        14.79 o
   4  -9   6         74.15         66.07        13.48 o
   5  -9   6         50.79          7.17        15.25 o
   6  -9   6        115.75        108.51        23.87 o
  -9  -8   6         49.20         54.24        22.35 o
  -8  -8   6         87.75         54.57        30.24 o
  -7  -8   6         99.11         69.14        17.09 o
  -6  -8   6        563.23        743.14        86.12 o
  -5  -8   6         54.30         49.89        17.84 o
  -4  -8   6        105.62        131.26        15.30 o
  -3  -8   6         10.88         -6.70         6.70 o
  -2  -8   6         11.70          5.84         7.62 o
  -1  -8   6        183.10        179.78        16.68 o
   0  -8   6        817.98        786.50        45.19 o
   1  -8   6         57.43         66.68        14.88 o
   2  -8   6        420.95        462.47        32.13 o
   3  -8   6        345.33        371.96        29.16 o
   4  -8   6         22.78          8.53         8.96 o
   5  -8   6         36.03         36.68        11.46 o
   6  -8   6         19.31         22.64        15.04 o
   7  -8   6          0.19          4.60        12.82 o
 -10  -7   6          7.06         -8.55        16.76 o
  -9  -7   6         10.04         -1.97        16.76 o
  -8  -7   6         20.27         36.82        23.67 o
  -7  -7   6         19.30         48.08        18.76 o
  -6  -7   6         13.99         11.24        17.59 o
  -5  -7   6         29.34         29.35         8.34 o
  -4  -7   6         83.03         91.53        11.39 o
  -3  -7   6        115.36        101.34        12.11 o
  -2  -7   6         87.96         78.78         8.93 o
  -1  -7   6         91.71         72.78         9.82 o
   0  -7   6        166.72        179.16        15.73 o
   1  -7   6        471.96        450.14        25.75 o
   2  -7   6         17.83          6.64         8.06 o
   3  -7   6         93.97         63.58        15.46 o
   4  -7   6         16.15         34.89        11.35 o
   5  -7   6        357.14        396.47        37.40 o
   6  -7   6         11.98         12.93        10.22 o
   7  -7   6         32.22         19.38        14.96 o
 -10  -6   6         40.70         75.93        36.16 o
  -9  -6   6          8.98         -3.29        19.07 o
  -8  -6   6          0.06         -8.22        17.09 o
  -7  -6   6          5.38          4.96        20.38 o
  -6  -6   6         36.78         41.31        12.27 o
  -5  -6   6         63.66         91.45        11.83 o
  -4  -6   6        843.33        754.26        36.77 o
  -3  -6   6        417.72        406.41        17.13 o
  -2  -6   6        101.87         98.98         8.30 o
  -1  -6   6        271.35        240.07        15.75 o
   0  -6   6        831.67        835.10        27.80 o
   1  -6   6       1329.28       1321.04        40.79 o
   2  -6   6        100.99         96.48        13.12 o
   3  -6   6       1103.01       1026.78        46.89 o
   4  -6   6          8.72          4.67        12.29 o
   5  -6   6          8.33         16.68        11.49 o
   6  -6   6         50.25         25.45        15.61 o
   7  -6   6          0.19          5.84        10.58 o
 -10  -5   6         97.52        127.87        42.40 o
  -9  -5   6        161.29        157.45        47.66 o
  -8  -5   6         11.33         17.54        13.78 o
  -7  -5   6          0.00         -6.71        12.98 o
  -6  -5   6        413.06        423.61        33.78 o
  -5  -5   6        283.22        257.34        14.66 o
  -4  -5   6         14.35         22.92         5.99 o
  -3  -5   6        164.44        113.25         8.68 o
  -2  -5   6         69.61         66.85         7.03 o
  -1  -5   6        363.79        337.27        13.85 o
   0  -5   6        359.68        365.29        14.72 o
   1  -5   6       1797.81       1799.94        52.89 o
   2  -5   6         63.54         61.57         7.45 o
   3  -5   6        268.29        232.46        13.44 o
   4  -5   6        283.86        282.04        20.62 o
   5  -5   6         15.32         -3.01         7.84 o
   6  -5   6         22.39         21.32        10.61 o
   7  -5   6          6.29         -0.27        15.45 o
 -10  -4   6          9.86          8.89        22.85 o
  -9  -4   6         24.80         41.36        22.19 o
  -8  -4   6          7.38         10.18        12.94 o
  -7  -4   6        200.71        238.88        31.13 o
  -6  -4   6        471.90        534.86        33.82 o
  -5  -4   6         11.73          5.18         4.97 o
  -4  -4   6          0.06         -0.39         3.79 o
  -3  -4   6         81.98         70.22         7.00 o
  -2  -4   6        257.11        259.39        11.52 o
  -1  -4   6          0.66         -2.28         3.23 o
   0  -4   6        339.26        348.10        13.68 o
   1  -4   6       4026.77       4070.55       110.67 o
   2  -4   6        301.10        280.13        11.82 o
   3  -4   6         13.76         17.72         4.92 o
   4  -4   6         30.63         33.18         6.74 o
   5  -4   6        504.56        555.43        27.13 o
   6  -4   6         83.30         89.19        13.94 o
   7  -4   6          1.30          4.40         8.78 o
 -10  -3   6          1.03        -10.95        12.22 o
  -9  -3   6        737.86        776.18        89.72 o
  -8  -3   6          1.25          7.53        15.61 o
  -7  -3   6         26.71         19.01        12.89 o
  -6  -3   6        479.70        461.79        28.18 o
  -5  -3   6       1143.95       1102.77        41.74 o
  -4  -3   6          2.47          1.72         3.56 o
  -3  -3   6        949.42       1022.74        31.40 o
  -2  -3   6        180.47        212.96         9.81 o
  -1  -3   6        651.92        686.19        23.90 o
   0  -3   6        119.58         91.50         6.30 o
   1  -3   6         10.59          3.25         3.32 o
   2  -3   6       1344.97       1544.05        42.08 o
   3  -3   6         33.16          5.50         4.95 o
   4  -3   6       1326.80       1242.07        42.32 o
   5  -3   6        192.28        184.72        12.86 o
   6  -3   6         21.79         22.17         8.96 o
   7  -3   6        104.33        123.08        19.02 o
   8  -3   6        116.20        114.76        20.75 o
   9  -3   6         25.06         -5.26        22.68 o
 -10  -2   6         20.98         26.62        13.92 o
  -9  -2   6        643.92        800.61        63.10 o
  -8  -2   6         12.15         10.37        13.10 o
  -7  -2   6        336.49        313.22        51.36 o
  -6  -2   6        206.41        215.25        16.80 o
  -5  -2   6         13.02         14.44         5.43 o
  -4  -2   6          1.43          2.41         2.93 o
  -3  -2   6          1.26          0.68         2.97 o
  -2  -2   6        137.08        123.61        10.87 o
  -1  -2   6        155.41        142.40         8.16 o
   0  -2   6        907.96        862.40        28.03 o
   1  -2   6         19.10         20.73         4.53 o
   2  -2   6       3134.24       3469.98        88.17 o
   3  -2   6         32.39         19.61         4.54 o
   4  -2   6        462.43        462.81        22.33 o
   5  -2   6         33.63         25.31         6.60 o
   6  -2   6        326.89        403.76        22.45 o
   7  -2   6        123.19        103.54        18.06 o
   8  -2   6         15.38         10.57         9.99 o
   9  -2   6          2.83         21.29        11.97 o
  10  -2   6         55.30         38.04        13.15 o
 -10  -1   6          2.13          1.80        11.85 o
  -9  -1   6          1.22         -5.01        10.16 o
  -8  -1   6        105.59        114.14        26.57 o
  -7  -1   6          3.14         -4.72         6.57 o
  -6  -1   6         10.27         10.00         6.43 o
  -5  -1   6          0.64          2.96         5.28 o
  -4  -1   6        238.47        245.93        10.22 o
  -3  -1   6          2.94         21.19         4.31 o
  -2  -1   6        430.42        403.61        15.36 o
  -1  -1   6       1461.21       1422.60        47.43 o
   0  -1   6        441.30        496.89        20.02 o
   1  -1   6        107.42         89.84         7.08 o
   2  -1   6       3303.30       3197.54        87.10 o
   3  -1   6          2.26         -2.39         3.55 o
   4  -1   6        409.55        435.24        19.55 o
   5  -1   6         69.58         67.39         8.46 o
   6  -1   6        852.52        958.15        39.72 o
   7  -1   6        128.37        148.82        21.61 o
   8  -1   6         92.02         57.83        15.05 o
   9  -1   6          8.41          1.37        10.26 o
  10  -1   6         37.65         11.66        12.00 o
 -10   0   6         20.14          1.60        12.08 o
  -9   0   6         86.33         82.06        21.20 o
  -8   0   6        631.63        703.59        55.10 o
  -7   0   6         76.85        104.14        15.04 o
  -6   0   6         33.52         34.13         9.43 o
  -5   0   6        134.71        147.25        13.92 o
  -4   0   6        700.63        748.68        29.95 o
  -3   0   6         69.07         36.14         6.35 o
  -2   0   6       1982.05       2186.89        73.09 o
  -1   0   6        340.16        382.85        13.95 o
   0   0   6       3638.26       2948.48        84.69 o
   1   0   6          5.36          5.03         2.61 o
   2   0   6         11.83         19.64         4.43 o
   3   0   6        500.49        513.74        23.22 o
   4   0   6       3454.35       3548.62       160.56 o
   5   0   6        126.32        154.30        11.00 o
   6   0   6        411.41        401.58        25.97 o
   7   0   6         31.40         33.58        11.80 o
   8   0   6         33.07          7.01         9.25 o
   9   0   6         11.90        -11.37        11.37 o
  10   0   6         30.54         14.94        25.31 o
 -10   1   6         23.60         26.25        12.54 o
  -9   1   6          0.01         13.98        13.95 o
  -8   1   6          1.46         -0.61        11.85 o
  -7   1   6        505.89        507.26        29.60 o
  -6   1   6       1026.48       1086.47        49.03 o
  -5   1   6          1.89         -2.61         5.88 o
  -4   1   6         63.84         74.60        10.58 o
  -3   1   6       2411.86       2791.97       101.87 o
  -2   1   6         15.25         11.91         4.26 o
  -1   1   6          8.81          0.82         3.43 o
   0   1   6        447.22        360.22        16.94 o
   1   1   6        819.07        718.93        24.69 o
   2   1   6       6833.49       5873.33       154.62 o
   3   1   6       1119.61       1018.24        41.06 o
   4   1   6        332.11        337.67        18.64 o
   5   1   6          8.85         16.55         5.37 o
   6   1   6          0.24         -4.18         6.22 o
   7   1   6        498.73        522.19        31.45 o
   8   1   6         23.49          0.25        11.29 o
   9   1   6         10.04          0.45        12.87 o
  10   1   6         52.42         48.62        14.68 o
 -10   2   6         10.00         -4.27        18.41 o
  -9   2   6         14.81         12.73        11.13 o
  -8   2   6        184.99        212.38        22.15 o
  -7   2   6        164.82        161.10        19.31 o
  -6   2   6        186.26        218.52        18.63 o
  -5   2   6          0.32          2.50         7.07 o
  -4   2   6        364.80        392.30        21.73 o
  -3   2   6        949.60       1107.50        40.51 o
  -2   2   6        292.30        363.81        13.56 o
  -1   2   6         63.20         77.60         5.15 o
   0   2   6       1072.93       1048.13        46.94 o
   1   2   6        903.78        905.05        41.59 o
   2   2   6          0.23          0.47         2.47 o
   3   2   6          8.69          2.93         2.65 o
   4   2   6        514.74        488.49        33.64 o
   5   2   6       1397.63       1182.46        49.87 o
   6   2   6         27.48         23.58         8.31 o
   7   2   6        411.88        395.14        25.58 o
   8   2   6          1.78          3.50        10.34 o
   9   2   6          0.47          2.10        11.16 o
  10   2   6          1.28          8.86        10.69 o
  11   2   6         54.90         61.47        23.50 o
  -9   3   6         26.80         27.86        12.08 o
  -8   3   6         15.64         21.35         9.70 o
  -7   3   6         11.63         10.16         7.83 o
  -6   3   6        409.86        472.89        27.89 o
  -5   3   6       1018.66       1224.92        53.11 o
  -4   3   6          0.43         -0.48         6.32 o
  -3   3   6        209.81        236.13        11.38 o
  -2   3   6       3749.95       4601.59       122.93 o
  -1   3   6        241.85        277.22        12.36 o
   0   3   6       1783.63       1843.20        68.25 o
   1   3   6        471.37        358.98        17.46 o
   2   3   6        720.64        552.07        21.92 o
   3   3   6         62.16         47.54         3.89 o
   4   3   6        440.23        387.36        20.33 o
   5   3   6        828.27        753.98        34.63 o
   6   3   6        296.07        287.88        19.93 o
   7   3   6        578.11        628.63        33.91 o
   8   3   6         17.28          9.76         8.68 o
   9   3   6        238.92        231.69        24.63 o
  10   3   6        115.80         91.72        23.67 o
  11   3   6         90.71         71.87        17.26 o
  -9   4   6         10.93         21.37        15.45 o
  -8   4   6          1.61         -4.93         9.24 o
  -7   4   6         83.54        106.82        15.98 o
  -6   4   6       1175.66       1327.59        58.65 o
  -5   4   6        923.58       1150.35        50.83 o
  -4   4   6       1191.39       1460.73        71.82 o
  -3   4   6        104.03        136.71        10.29 o
  -2   4   6        316.16        488.13        16.74 o
  -1   4   6         24.29         16.05         4.05 o
   0   4   6        265.05        275.28        19.77 o
   1   4   6        109.38        105.26         8.16 o
   2   4   6       1439.00       1205.80        40.44 o
   3   4   6       4791.96       4170.76       131.99 o
   4   4   6         41.23         56.79         6.32 o
   5   4   6         65.50         52.75         8.77 o
   6   4   6         19.74          4.00         8.00 o
   7   4   6         24.83         18.39         8.72 o
   8   4   6         12.40         17.50         9.82 o
   9   4   6          2.50          5.90         9.33 o
  10   4   6        164.29        121.99        24.38 o
  11   4   6          2.10        -16.93        16.93 o
  -8   5   6         80.98         71.39        20.87 o
  -7   5   6         41.03         49.11        12.96 o
  -6   5   6        762.94        820.79        55.33 o
  -5   5   6        173.64        221.85        20.86 o
  -4   5   6        363.84        476.63        25.82 o
  -3   5   6        378.78        437.69        25.16 o
  -2   5   6        266.87        366.26        16.27 o
  -1   5   6        244.18        321.02        20.96 o
   0   5   6        134.34        124.67         7.65 o
   1   5   6         61.59         60.71         4.86 o
   2   5   6        121.88        102.12         6.83 o
   3   5   6        671.89        575.81        20.80 o
   4   5   6        286.59        300.20        17.44 o
   5   5   6       1842.30       1613.40        64.51 o
   6   5   6         10.84         12.66         7.55 o
   7   5   6        130.10        117.66        14.45 o
   8   5   6          9.82          4.92         8.31 o
   9   5   6          0.01          4.86         8.13 o
  10   5   6        118.83        103.22        21.96 o
  11   5   6         51.60         71.79        20.54 o
  -8   6   6          5.92         -4.15         8.88 o
  -7   6   6          0.51         -9.35        15.46 o
  -6   6   6        775.56        899.58        50.99 o
  -5   6   6        494.80        608.86        46.60 o
  -4   6   6        112.05        137.91        17.18 o
  -3   6   6        119.45        161.90        14.28 o
  -2   6   6         24.27         31.69         5.81 o
  -1   6   6        666.23        888.89        37.85 o
   0   6   6          3.18          4.49         2.83 o
   1   6   6          2.47         -2.73         3.54 o
   2   6   6          5.60          6.50         3.08 o
   3   6   6          3.01         15.91         7.12 o
   4   6   6        355.32        389.40        16.15 o
   5   6   6        202.51        221.02        14.37 o
   6   6   6         32.62         23.28         7.30 o
   7   6   6        506.33        542.74        27.66 o
   8   6   6        106.04        107.10        14.96 o
   9   6   6          8.95          0.84         7.24 o
  10   6   6          9.35          2.49        15.45 o
  11   6   6         15.99        -10.63        10.63 o
  -8   7   6        130.04        142.00        40.10 o
  -7   7   6          8.04          3.53         8.92 o
  -6   7   6          6.34          5.11        10.50 o
  -5   7   6        409.88        459.40        32.30 o
  -4   7   6         24.95         30.74        10.76 o
  -3   7   6        393.82        469.25        25.87 o
  -2   7   6         73.09         87.23        11.30 o
  -1   7   6         50.69         64.77        12.48 o
   0   7   6          8.29         15.04         8.24 o
   1   7   6        796.94        754.70        39.36 o
   2   7   6          3.13          7.81         4.69 o
   3   7   6        103.67        111.87        10.90 o
   4   7   6         18.08         30.90         5.43 o
   5   7   6        217.42        214.27        20.18 o
   6   7   6         12.63          3.67         6.18 o
   7   7   6         76.94         71.81        11.24 o
   8   7   6         35.33         29.98         9.14 o
   9   7   6         24.76         19.15        10.13 o
  10   7   6         66.81         89.39        39.28 o
  -7   8   6        131.46        152.97        20.92 o
  -6   8   6        150.83        154.93        19.17 o
  -5   8   6        796.46        923.06        51.72 o
  -4   8   6        103.64        102.55        16.26 o
  -3   8   6        445.58        454.87        49.49 o
  -2   8   6          9.54          0.73         6.30 o
  -1   8   6        282.16        271.72        25.62 o
   0   8   6          0.29         -1.87        10.51 o
   1   8   6         50.68         43.86        11.15 o
   2   8   6        953.03        957.25        48.68 o
   3   8   6        423.84        381.70        40.57 o
   4   8   6        238.93        204.31        13.66 o
   5   8   6        716.00        710.32        35.46 o
   6   8   6         23.27         32.32         8.17 o
   7   8   6         46.30         25.62         8.86 o
   8   8   6        426.20        474.55        32.42 o
   9   8   6          5.79         21.37        17.17 o
  10   8   6          2.44         13.32        30.73 o
  -6   9   6          0.75         14.20        14.86 o
  -5   9   6        334.02        292.96        24.74 o
  -4   9   6         57.05         54.08        12.31 o
  -3   9   6        128.30        165.59        20.61 o
  -2   9   6        119.85        120.03        15.59 o
  -1   9   6          1.48          4.95         9.35 o
   0   9   6         19.23         22.35         9.92 o
   1   9   6        279.21        262.77        21.67 o
   2   9   6        518.40        507.07        31.65 o
   3   9   6         83.41         89.11        15.84 o
   4   9   6        117.57        119.52        12.10 o
   5   9   6         26.72         40.84         9.46 o
   6   9   6         93.21        104.06        13.43 o
   7   9   6         14.12          2.93         8.35 o
   8   9   6        204.67        256.96        21.95 o
   9   9   6          7.48         18.39         7.79 o
  10   9   6        162.18        176.68        18.85 o
  -5  10   6         22.54          6.52         9.03 o
  -4  10   6         30.68         25.37        11.61 o
  -3  10   6        119.02        112.18        16.08 o
  -2  10   6          0.20         -2.84         6.50 o
  -1  10   6         99.56        140.42        20.44 o
   0  10   6          0.01          0.39         8.55 o
   1  10   6         12.73         12.80        10.28 o
   2  10   6        406.42        445.09        30.92 o
   3  10   6         20.06         15.85        12.74 o
   4  10   6        254.30        262.81        51.28 o
   5  10   6         18.45         24.68         8.98 o
   6  10   6        213.05        223.27        19.19 o
   7  10   6          0.01          2.66         8.18 o
   8  10   6         18.20         22.84        14.45 o
   9  10   6         47.50         52.32        11.51 o
  10  10   6         77.62         78.27        32.59 o
  -5  11   6         83.73         62.13        12.72 o
  -4  11   6        222.70        210.49        20.81 o
  -3  11   6          0.00         10.11         9.04 o
  -2  11   6         92.11         98.07        11.73 o
  -1  11   6        164.36        207.94        24.59 o
   0  11   6         93.95         79.58        16.59 o
   1  11   6         15.69          6.86        10.18 o
   2  11   6        246.60        207.68        21.44 o
   3  11   6          6.47          6.49        10.98 o
   4  11   6          0.75          1.90        13.07 o
   5  11   6         10.07          9.97         7.31 o
   6  11   6         59.64         93.83        14.72 o
   7  11   6         25.77         19.72        11.31 o
   8  11   6         27.71          5.33         9.92 o
   9  11   6         59.57         42.73        15.88 o
  -3  12   6         92.90         47.41        18.47 o
  -2  12   6        170.10        199.04        41.32 o
  -1  12   6          5.13          5.86        11.06 o
   0  12   6         20.38          7.29        11.54 o
   1  12   6          4.59          7.45        10.40 o
   2  12   6          0.18         11.01         9.83 o
   3  12   6         33.15         27.96        13.59 o
   4  12   6         20.96         19.49        13.62 o
   5  12   6          6.08          6.70        12.91 o
   6  12   6         29.74         32.60        17.31 o
   7  12   6         11.99         26.23         9.39 o
   8  12   6         32.62         45.76        20.63 o
  -2  13   6          6.63         18.31        26.13 o
  -1  13   6         15.37         22.08        11.68 o
   0  13   6        411.00        466.90        36.01 o
   1  13   6         10.87          4.04        10.74 o
   2  13   6        156.02        134.30        47.98 o
   3  13   6         71.22         57.23        36.49 o
   4  13   6         26.45         -1.42        10.48 o
   5  13   6         27.29         62.24        20.54 o
   6  13   6          0.10         11.88        24.16 o
   7  13   6         35.43         13.29        15.94 o
   0  14   6         18.56         23.40        11.76 o
   1  14   6         58.63         84.68        16.30 o
   2  14   6          3.47         -0.24        11.90 o
   3  14   6         32.20         15.79        16.11 o
   4  14   6          3.86         17.34        11.21 o
   5  14   6        167.11        219.05        31.06 o
   6  14   6          3.20         43.77        22.35 o
  -4 -13   7         58.35         39.77        30.24 o
  -3 -13   7          7.78          0.83        14.60 o
  -2 -13   7        150.63         96.40        14.48 o
  -1 -13   7         43.62         35.90        13.39 o
  -6 -12   7         12.63        -12.82        12.82 o
  -5 -12   7         28.88         37.33        13.64 o
  -4 -12   7          2.97         -9.97        13.64 o
  -3 -12   7         51.38         83.38        16.09 o
  -2 -12   7         16.22         26.19        17.77 o
  -1 -12   7          3.05         15.76         9.04 o
   0 -12   7         65.97         57.61        14.51 o
   1 -12   7         16.50         36.16        11.54 o
   2 -12   7          0.03         26.77         9.93 o
  -7 -11   7          0.00         15.78        13.81 o
  -6 -11   7         59.93         39.45        17.09 o
  -5 -11   7         10.31        -10.63        10.63 o
  -4 -11   7         23.55         33.48        15.42 o
  -3 -11   7         31.32         31.22        12.27 o
  -2 -11   7         21.46         15.09        22.93 o
  -1 -11   7        124.11         93.64        24.80 o
   0 -11   7        144.02        127.16        20.13 o
   1 -11   7          0.05         -8.12         8.12 o
   2 -11   7         14.49         -3.75         9.70 o
   3 -11   7        201.37        194.21        20.36 o
  -7 -10   7        125.95        109.13        29.91 o
  -6 -10   7         41.50         28.93        14.46 o
  -5 -10   7         14.03         28.11        21.37 o
  -4 -10   7          1.00         10.36        10.49 o
  -3 -10   7          2.00         -7.93         7.93 o
  -2 -10   7          6.16         13.49        13.63 o
  -1 -10   7         88.25         66.04        15.99 o
   0 -10   7         14.31         11.23         9.29 o
   1 -10   7         37.74         31.09        11.57 o
   2 -10   7          2.17         19.76        10.19 o
   3 -10   7          4.88          4.99         8.90 o
   4 -10   7          6.16         11.46         9.57 o
   5 -10   7          7.36         17.36         9.13 o
  -8  -9   7         31.59         12.82        18.08 o
  -7  -9   7         18.93         31.56        17.75 o
  -6  -9   7         40.34         44.70        16.44 o
  -5  -9   7         10.92         -5.15        14.96 o
  -4  -9   7         25.44         29.89        15.27 o
  -3  -9   7          2.77          7.57         9.61 o
  -2  -9   7         68.20         45.96        15.12 o
  -1  -9   7         68.97         81.47        15.99 o
   0  -9   7          0.40          9.92        14.24 o
   1  -9   7         13.45         -3.64         8.60 o
   2  -9   7         19.31         16.38        10.13 o
   3  -9   7          7.00         -7.33         7.33 o
   4  -9   7        258.74        243.61        26.17 o
   5  -9   7          6.52          6.25         8.21 o
   6  -9   7        100.66         82.71        21.23 o
  -9  -8   7         17.48         67.39        25.64 o
  -8  -8   7         28.09         48.32        23.01 o
  -7  -8   7        148.35        132.14        43.39 o
  -6  -8   7         62.94         49.58        15.87 o
  -5  -8   7        209.89        181.43        17.48 o
  -4  -8   7         86.79         93.89        14.42 o
  -3  -8   7         22.40         16.82         8.33 o
  -2  -8   7        195.65        188.96        16.52 o
  -1  -8   7        181.82        182.64        19.11 o
   0  -8   7        321.81        345.01        22.60 o
   1  -8   7        472.09        434.86        27.78 o
   2  -8   7        151.34        118.54        17.08 o
   3  -8   7         37.08         44.25        13.23 o
   4  -8   7          8.34         17.21        12.83 o
   5  -8   7        174.24        147.75        27.96 o
   6  -8   7        156.55        139.23        58.33 o
  -9  -7   7         12.78         -4.93        17.42 o
  -8  -7   7          6.96          0.00        19.07 o
  -7  -7   7         21.37         39.45        22.68 o
  -6  -7   7         79.06         78.95        20.00 o
  -5  -7   7          5.23          0.80         5.70 o
  -4  -7   7          5.76          4.01         6.50 o
  -3  -7   7        436.85        440.11        22.49 o
  -2  -7   7         78.69         62.57        16.06 o
  -1  -7   7        204.37        212.75        15.71 o
   0  -7   7         22.21          8.12         7.18 o
   1  -7   7        300.25        259.08        18.73 o
   2  -7   7         76.81         79.73        12.77 o
   3  -7   7         45.52         52.32        10.92 o
   4  -7   7          7.05         15.94        12.74 o
   5  -7   7         13.42        -11.52        11.52 o
   6  -7   7         51.29         20.57        13.62 o
   7  -7   7         25.98         35.70        12.86 o
 -10  -6   7         36.43         13.48        17.42 o
  -9  -6   7         51.97          4.60        24.65 o
  -8  -6   7         31.44         55.97        17.27 o
  -7  -6   7          2.96          7.15        12.52 o
  -6  -6   7         81.65        101.88        37.14 o
  -5  -6   7        287.70        328.72        19.51 o
  -4  -6   7        119.63        100.06        11.27 o
  -3  -6   7          0.69          1.55         4.78 o
  -2  -6   7        192.30        161.71        10.89 o
  -1  -6   7          2.18          2.15         4.01 o
   0  -6   7        989.24        997.16        32.56 o
   1  -6   7         72.37         70.35         7.63 o
   2  -6   7        119.09        124.29        13.80 o
   3  -6   7        162.04        157.14        15.51 o
   4  -6   7        390.35        497.12        28.92 o
   5  -6   7         25.63          4.76         9.51 o
   6  -6   7         27.05         32.39        14.75 o
   7  -6   7          1.66         -1.64         9.76 o
 -10  -5   7         32.80         17.09        17.09 o
  -9  -5   7         11.58         24.47        30.08 o
  -8  -5   7         62.78         37.32        17.69 o
  -7  -5   7        247.23        358.68        36.71 o
  -6  -5   7         17.61          5.53         9.43 o
  -5  -5   7         70.35         66.99        10.03 o
  -4  -5   7         16.96         19.40         6.17 o
  -3  -5   7        553.39        544.38        24.55 o
  -2  -5   7        158.87        117.54         8.78 o
  -1  -5   7        111.08        121.71         8.65 o
   0  -5   7         31.70         37.20         6.18 o
   1  -5   7         85.45         81.51         7.77 o
   2  -5   7        189.97        194.92        10.85 o
   3  -5   7         85.59         98.37         9.47 o
   4  -5   7        505.30        548.20        26.41 o
   5  -5   7        107.88        125.29        20.61 o
   6  -5   7        342.94        447.75        34.27 o
   7  -5   7        161.96        119.78        23.40 o
 -10  -4   7         39.38         35.47        14.12 o
  -9  -4   7        131.85         74.51        20.22 o
  -8  -4   7          2.92          7.25        13.07 o
  -7  -4   7         28.67         40.74        16.29 o
  -6  -4   7        206.17        213.56        18.63 o
  -5  -4   7       1264.87       1320.29        55.35 o
  -4  -4   7        744.08        805.12        29.44 o
  -3  -4   7       1121.84       1108.05        37.08 o
  -2  -4   7         21.61         23.13         4.82 o
  -1  -4   7        427.15        386.18        14.93 o
   0  -4   7        346.63        335.16        13.56 o
   1  -4   7          4.81          5.88         3.84 o
   2  -4   7        303.29        296.91        12.42 o
   3  -4   7          0.05         -0.62         4.20 o
   4  -4   7        164.77        157.16        11.73 o
   5  -4   7        793.14        856.82        42.12 o
   6  -4   7         37.66         20.24         9.45 o
   7  -4   7         14.63          2.72         8.79 o
   8  -4   7        141.52         96.87        20.78 o
 -10  -3   7        139.18        146.94        23.04 o
  -9  -3   7        204.75        234.44       106.65 o
  -8  -3   7          1.02         -4.29        24.16 o
  -7  -3   7         13.33         25.15        19.56 o
  -6  -3   7          8.35          3.09         7.92 o
  -5  -3   7        211.28        207.55        16.69 o
  -4  -3   7        247.05        232.07        12.43 o
  -3  -3   7        455.56        428.20        16.06 o
  -2  -3   7       1616.00       1575.71        45.52 o
  -1  -3   7        615.09        559.10        18.86 o
   0  -3   7        100.74         88.45         6.73 o
   1  -3   7        190.11        181.28         9.28 o
   2  -3   7       1475.60       1685.44        48.53 o
   3  -3   7          5.45         12.32         4.80 o
   4  -3   7        698.06        629.89        25.19 o
   5  -3   7        228.66        222.00        16.22 o
   6  -3   7        185.34        186.79        18.40 o
   7  -3   7        182.73        215.52        23.28 o
   8  -3   7          2.38          8.55         9.92 o
   9  -3   7         31.52          6.57        15.12 o
 -10  -2   7          2.57         -8.73        21.04 o
  -9  -2   7          0.90         21.07        11.93 o
  -8  -2   7         84.68         70.09        20.01 o
  -7  -2   7        597.45        602.39        32.94 o
  -6  -2   7         19.37         11.69         9.48 o
  -5  -2   7        109.19        121.34        15.65 o
  -4  -2   7       2794.25       2682.41        75.25 o
  -3  -2   7         91.62         89.89         7.10 o
  -2  -2   7        242.19        205.48        10.29 o
  -1  -2   7        277.40        239.05        11.00 o
   0  -2   7       1308.40       1228.18        38.63 o
   1  -2   7        119.89        112.83         7.63 o
   2  -2   7        685.89        734.26        34.29 o
   3  -2   7       3280.78       3390.79        98.04 o
   4  -2   7         60.43         44.08         6.74 o
   5  -2   7        668.87        668.17        30.02 o
   6  -2   7        150.42        177.46        16.56 o
   7  -2   7        329.94        470.46        44.41 o
   8  -2   7          7.66          4.99         9.42 o
   9  -2   7        170.64        202.96        26.05 o
  10  -2   7          1.90         -0.67        20.87 o
 -10  -1   7        107.45         66.71        35.83 o
  -9  -1   7        100.60        124.34        25.35 o
  -8  -1   7        184.19        196.95        33.24 o
  -7  -1   7        642.76        699.39        32.24 o
  -6  -1   7         27.23         26.96         8.55 o
  -5  -1   7          0.10         -5.06         5.06 o
  -4  -1   7       1677.36       1713.53        54.70 o
  -3  -1   7        123.35         93.30         7.42 o
  -2  -1   7       1365.89       1287.35        40.34 o
  -1  -1   7       3016.27       2713.77        87.38 o
   0  -1   7        246.56        164.85         9.34 o
   1  -1   7         90.79         84.54         7.71 o
   2  -1   7        824.33        738.60        25.75 o
   3  -1   7        608.94        526.15        27.56 o
   4  -1   7         96.66         87.85         8.51 o
   5  -1   7        497.34        438.11        21.83 o
   6  -1   7        166.52        139.60        13.58 o
   7  -1   7         27.29         -2.57         7.53 o
   8  -1   7          0.83         -3.71         8.62 o
   9  -1   7        361.57        425.89        39.99 o
  10  -1   7          0.25         -8.24        10.18 o
 -10   0   7          0.00         18.37        11.59 o
  -9   0   7         16.24         31.77        13.89 o
  -8   0   7        208.99        222.96        29.60 o
  -7   0   7         61.91         61.72        12.43 o
  -6   0   7       1372.66       1367.29        58.20 o
  -5   0   7        181.91        145.19        15.72 o
  -4   0   7         36.07         42.62         8.16 o
  -3   0   7        562.88        545.09        25.32 o
  -2   0   7        139.89        110.17         6.36 o
  -1   0   7       1952.95       2009.95        55.00 o
   0   0   7       1692.83       1504.64        41.33 o
   1   0   7        111.19        118.24         6.48 o
   2   0   7         79.72         67.50         5.80 o
   3   0   7       3067.24       2722.65       121.11 o
   4   0   7          0.85          5.40         3.98 o
   5   0   7          2.53          1.04         4.67 o
   6   0   7         44.69         40.96        13.80 o
   7   0   7        836.27        927.88        44.98 o
   8   0   7         65.47         90.83        17.25 o
   9   0   7         34.94         50.36        17.09 o
  10   0   7          1.19         18.30        12.82 o
 -10   1   7         14.23          3.41        11.53 o
  -9   1   7         20.91         28.71        20.38 o
  -8   1   7        170.18        135.17        25.97 o
  -7   1   7        201.03        161.71        18.02 o
  -6   1   7        136.06        169.32        16.29 o
  -5   1   7        235.45        235.56        17.67 o
  -4   1   7        668.76        698.97        43.04 o
  -3   1   7       5744.84       6802.21       213.57 o
  -2   1   7        582.56        596.42        22.56 o
  -1   1   7        220.39        167.00        11.11 o
   0   1   7         20.46         13.87         3.36 o
   1   1   7       1028.11        888.82        30.48 o
   2   1   7         90.55         67.27         4.37 o
   3   1   7         62.34         66.20         6.00 o
   4   1   7          6.46          1.92         4.26 o
   5   1   7        474.02        484.99        21.97 o
   6   1   7        262.66        250.20        21.59 o
   7   1   7        563.58        619.64        34.00 o
   8   1   7          0.62         -7.35         7.35 o
   9   1   7         86.17         64.24        15.41 o
  10   1   7        291.30        294.21        32.77 o
  -9   2   7         62.85         29.64        31.56 o
  -8   2   7        116.10        117.38        19.36 o
  -7   2   7        598.02        654.23        35.35 o
  -6   2   7         49.07         30.79         9.85 o
  -5   2   7       1306.13       1528.89        63.22 o
  -4   2   7         53.35         56.67         9.76 o
  -3   2   7        139.53        162.57        10.42 o
  -2   2   7        742.54        811.93        24.20 o
  -1   2   7        424.77        432.45        16.76 o
   0   2   7        231.90        221.77        15.19 o
   1   2   7       2033.02       1704.87        63.07 o
   2   2   7         45.43         32.72         4.07 o
   3   2   7        420.08        365.23        13.03 o
   4   2   7        630.52        554.23        22.37 o
   5   2   7        591.04        478.28        25.19 o
   6   2   7        224.52        204.04        16.98 o
   7   2   7        453.83        476.62        28.44 o
   8   2   7         13.37          3.92        10.86 o
   9   2   7          7.56          2.59         9.00 o
  10   2   7        261.60        237.84        29.68 o
  11   2   7         76.87         34.65        13.71 o
  -9   3   7         23.10          1.72        13.22 o
  -8   3   7         76.74         80.07        13.12 o
  -7   3   7        225.42        236.79        22.25 o
  -6   3   7        259.99        266.11        20.13 o
  -5   3   7       1394.92       1611.23        66.56 o
  -4   3   7        256.88        290.32        18.96 o
  -3   3   7        328.89        316.00        13.75 o
  -2   3   7        169.25        217.93        13.28 o
  -1   3   7          6.89         -2.64         2.64 o
   0   3   7        331.70        340.57        17.29 o
   1   3   7       1594.75       1549.89        67.93 o
   2   3   7         92.89         88.00         4.99 o
   3   3   7        101.22         83.48         6.30 o
   4   3   7         36.19         23.01         4.12 o
   5   3   7         94.25         89.24        11.12 o
   6   3   7         18.36         18.05         8.53 o
   7   3   7        335.14        305.02        30.13 o
   8   3   7        453.36        511.01        39.84 o
   9   3   7         16.60         26.20         9.17 o
  10   3   7         47.45         31.00        16.27 o
  11   3   7         26.28         39.77        17.09 o
  -9   4   7         46.21        100.26        26.63 o
  -8   4   7         26.41         34.67        13.67 o
  -7   4   7        306.74        310.34        23.07 o
  -6   4   7        178.65        192.09        18.01 o
  -5   4   7        235.27        242.40        18.51 o
  -4   4   7        175.46        203.05        15.76 o
  -3   4   7        611.51        707.14        25.77 o
  -2   4   7       1492.43       1798.06        68.65 o
  -1   4   7        213.49        255.94        17.20 o
   0   4   7       1203.17       1262.95        49.60 o
   1   4   7         11.07         13.26         4.51 o
   2   4   7          9.20          4.39         2.48 o
   3   4   7         53.64         50.24         5.40 o
   4   4   7        137.10        149.66         8.96 o
   5   4   7        354.76        328.72        19.10 o
   6   4   7        787.62        852.66        39.71 o
   7   4   7         76.33         64.53        13.33 o
   8   4   7        404.37        421.96        27.21 o
   9   4   7         76.43         83.80        14.96 o
  10   4   7          7.21         15.15        25.47 o
  11   4   7          9.45         12.90        14.46 o
  -8   5   7         30.07         49.92        24.49 o
  -7   5   7          0.90         -5.85         9.75 o
  -6   5   7          7.96         12.80         9.73 o
  -5   5   7       1379.68       1524.14        73.72 o
  -4   5   7        943.46       1066.67        46.22 o
  -3   5   7          3.22          9.12         8.71 o
  -2   5   7          1.38          2.29         4.75 o
  -1   5   7       3726.78       4141.06       147.76 o
   0   5   7         21.32         19.24         3.78 o
   1   5   7         46.57         46.01         5.35 o
   2   5   7        806.73        781.11        29.41 o
   3   5   7        439.91        412.21        17.24 o
   4   5   7        320.26        264.31        19.83 o
   5   5   7        276.50        241.40        19.03 o
   6   5   7        211.30        218.55        16.70 o
   7   5   7        284.07        294.07        25.34 o
   8   5   7        250.98        255.60        20.73 o
   9   5   7        175.47        182.53        30.83 o
  10   5   7         35.31         31.98        12.19 o
  11   5   7          0.19        -13.02        19.72 o
  -8   6   7         22.03          9.20        33.69 o
  -7   6   7         41.47         44.93        11.63 o
  -6   6   7        264.68        263.89        23.95 o
  -5   6   7          0.15          0.89         9.32 o
  -4   6   7        398.77        467.01        29.98 o
  -3   6   7        435.61        587.37        32.90 o
  -2   6   7       1000.01       1139.44        56.31 o
  -1   6   7        190.85        203.73        13.45 o
   0   6   7        238.95        231.12        11.83 o
   1   6   7        255.38        217.78        12.40 o
   2   6   7        621.84        522.59        22.12 o
   3   6   7         27.75         23.45         4.88 o
   4   6   7       1451.66       1407.71        58.55 o
   5   6   7         36.15         31.46         6.60 o
   6   6   7          0.42         -1.43         5.86 o
   7   6   7        392.22        351.11        23.13 o
   8   6   7          0.11         -5.51         7.80 o
   9   6   7          3.95         14.10         7.56 o
  10   6   7          5.66         13.79        19.84 o
  11   6   7          9.26         -9.86        16.27 o
  -7   7   7         37.13         24.07        11.02 o
  -6   7   7         98.24         91.79        16.60 o
  -5   7   7         17.16         11.94        10.61 o
  -4   7   7         31.08         53.85        12.24 o
  -3   7   7        254.90        290.78        21.33 o
  -2   7   7        179.11        213.83        20.44 o
  -1   7   7          1.89          1.41         7.17 o
   0   7   7        712.10        598.44        37.48 o
   1   7   7        256.32        234.94        17.58 o
   2   7   7         17.55         16.40         5.66 o
   3   7   7        165.41        141.93        11.28 o
   4   7   7         28.97         52.11        10.12 o
   5   7   7         17.85         13.96         5.62 o
   6   7   7         48.12         33.76         8.00 o
   7   7   7        240.12        257.25        30.84 o
   8   7   7        129.22        160.08        16.31 o
   9   7   7        298.26        374.33        23.42 o
  10   7   7         36.40         22.50         8.22 o
  -7   8   7         45.45         38.73        14.73 o
  -6   8   7          0.23         -4.27        14.18 o
  -5   8   7        256.82        297.53        34.26 o
  -4   8   7         84.63         99.60        21.93 o
  -3   8   7         29.47         41.65        10.90 o
  -2   8   7         21.65         34.16        12.95 o
  -1   8   7        167.98        155.02        18.26 o
   0   8   7        168.54        186.97        18.44 o
   1   8   7          2.67         -2.75         6.77 o
   2   8   7        370.61        358.56        60.50 o
   3   8   7       1592.30       1661.85        79.96 o
   4   8   7        450.34        436.26        28.32 o
   5   8   7        739.97        751.66        31.79 o
   6   8   7         49.13         46.12         8.84 o
   7   8   7         15.33         12.85         7.33 o
   8   8   7         36.97         36.50        15.45 o
   9   8   7         45.29         45.17        17.47 o
  10   8   7          1.69         10.77         7.74 o
  -6   9   7          1.57         -5.50        11.10 o
  -5   9   7         44.18         69.36        13.72 o
  -4   9   7         10.84         15.33        13.12 o
  -3   9   7         58.35         51.76        22.97 o
  -2   9   7       1317.65       1536.48        83.42 o
  -1   9   7        453.41        390.04        28.92 o
   0   9   7          0.39          4.87        21.09 o
   1   9   7        185.75        170.02        18.17 o
   2   9   7         59.03         54.91        12.33 o
   3   9   7        108.56         63.07        14.88 o
   4   9   7        155.35        164.25        30.06 o
   5   9   7         62.40         98.14        22.30 o
   6   9   7         74.59        104.60        11.95 o
   7   9   7         34.87         44.45         9.54 o
   8   9   7         39.24         36.05         8.63 o
   9   9   7          0.86         16.37         7.82 o
  10   9   7          0.04         51.61         8.68 o
  -5  10   7          0.04         -1.35         8.38 o
  -4  10   7        170.29        165.19        17.83 o
  -3  10   7        107.22        137.75        27.41 o
  -2  10   7         20.06         12.86        11.66 o
  -1  10   7         83.98         79.36        19.33 o
   0  10   7         25.28         39.75        16.66 o
   1  10   7        198.39        189.64        19.75 o
   2  10   7          4.15         -1.99         8.53 o
   3  10   7          0.60          0.35        10.81 o
   4  10   7          0.00         -7.33        16.93 o
   5  10   7         99.43        146.22        27.30 o
   6  10   7          7.83          9.67        11.01 o
   7  10   7         20.12          3.94         8.68 o
   8  10   7          0.01         14.76         9.32 o
   9  10   7          1.45         -0.74         7.93 o
  10  10   7         29.75         58.68        16.70 o
  -4  11   7        221.72        184.34        29.48 o
  -3  11   7          4.31         -1.13        14.16 o
  -2  11   7         51.52         56.15        16.66 o
  -1  11   7        159.64        185.33        25.41 o
   0  11   7         46.61         41.63        13.95 o
   1  11   7        133.72        137.15        20.34 o
   2  11   7         24.65         41.85        11.83 o
   3  11   7         62.42         73.66        18.40 o
   4  11   7         51.25         38.92        15.57 o
   5  11   7         10.73          3.36        13.48 o
   6  11   7          4.25          1.82        12.31 o
   7  11   7          0.16          4.29        12.64 o
   8  11   7          0.70          0.65         8.34 o
   9  11   7         14.08         13.88        10.44 o
  -3  12   7         61.37         46.49        23.34 o
  -2  12   7          6.70         19.89        16.27 o
  -1  12   7          5.47          2.78        10.54 o
   0  12   7          8.23          5.86        10.32 o
   1  12   7         98.97         86.16        16.54 o
   2  12   7         10.77         -1.35        10.44 o
   3  12   7         56.23         43.17        15.44 o
   4  12   7         88.27         73.88        20.26 o
   5  12   7         62.33         23.54        15.01 o
   6  12   7          2.98         -0.87        12.44 o
   7  12   7         80.06         98.95        41.42 o
   8  12   7          8.67         15.37        13.17 o
  -2  13   7          7.86         -8.73        11.14 o
  -1  13   7         73.39         59.43        15.09 o
   0  13   7          1.52         -9.27         9.27 o
   1  13   7         15.56         11.52        10.61 o
   2  13   7          4.56         -8.16        10.57 o
   3  13   7         39.76         29.00        13.81 o
   4  13   7         33.54         37.75        15.65 o
   5  13   7         48.93         52.23        40.76 o
   6  13   7         51.93         74.92        23.99 o
   7  13   7          0.01        -11.67        11.67 o
   0  14   7          6.38         28.33        19.20 o
   1  14   7        114.63        117.98        23.47 o
   2  14   7         28.98          5.27        12.52 o
   3  14   7          0.35         -4.47        16.60 o
   4  14   7          7.44          5.29        11.75 o
   5  14   7         50.15         75.98        18.67 o
   6  14   7        121.64        135.00        27.78 o
  -5 -12   8         14.16         41.82        16.76 o
  -4 -12   8         25.63         44.07        24.32 o
  -3 -12   8          6.13         17.15         9.50 o
  -2 -12   8         22.58         27.88        11.20 o
  -1 -12   8         69.63         63.70        17.88 o
   0 -12   8         69.69         53.68        26.55 o
   1 -12   8         25.15         12.09        13.62 o
  -5 -11   8         24.98         22.63        14.96 o
  -4 -11   8          0.01          9.86         9.93 o
  -3 -11   8          2.34         16.34        14.82 o
  -2 -11   8          0.01        -16.58        16.58 o
  -1 -11   8          5.10         -6.43         7.39 o
   0 -11   8         30.47         65.69        14.43 o
   1 -11   8        119.66        125.90        24.87 o
   2 -11   8          3.93         -8.70        25.68 o
   3 -11   8         25.41         14.16        12.70 o
  -5 -10   8        132.80        237.29        62.45 o
  -4 -10   8         40.81         35.42        12.27 o
  -3 -10   8          0.43         -0.98        14.65 o
  -2 -10   8          0.01         -7.69         8.96 o
  -1 -10   8         69.26         66.41        16.28 o
   0 -10   8         48.67         46.72        11.96 o
   1 -10   8         15.04         17.28        10.06 o
   2 -10   8        182.63        176.45        39.02 o
   3 -10   8         26.87          3.86        13.15 o
   4 -10   8        271.42        273.52        33.85 o
  -8  -9   8          7.46         -6.90        15.45 o
  -7  -9   8         61.84         38.13        18.74 o
  -5  -9   8          0.67         10.52        19.72 o
  -4  -9   8         24.25         15.75         8.33 o
  -3  -9   8          2.88         -5.39         8.30 o
  -2  -9   8        595.61        700.33        43.03 o
  -1  -9   8         42.82         58.40        13.99 o
   0  -9   8        166.52        131.64        17.71 o
   1  -9   8          0.32         -0.41         7.97 o
   2  -9   8          0.11         -4.14         7.49 o
   3  -9   8          0.62         16.31        12.21 o
   4  -9   8         89.13         87.83        22.08 o
   5  -9   8         39.03         32.74        16.22 o
  -9  -8   8         23.26         61.14        23.34 o
  -8  -8   8         25.68         57.85        23.34 o
  -7  -8   8         48.29         37.47        26.95 o
  -6  -8   8        134.41        154.16        42.73 o
  -5  -8   8          0.60          0.00         7.31 o
  -4  -8   8         51.83         89.04        12.54 o
  -3  -8   8          0.02          8.27         6.90 o
  -2  -8   8         23.19         22.35         9.20 o
  -1  -8   8         73.22        106.33        15.23 o
   0  -8   8        330.05        372.64        28.47 o
   1  -8   8        176.48        183.46        22.21 o
   2  -8   8       1582.53       1469.37        75.45 o
   3  -8   8        188.16        147.93        23.29 o
   4  -8   8         21.24         55.20        18.52 o
   5  -8   8        137.43        161.40        31.29 o
   6  -8   8          1.05        -15.45        20.87 o
  -9  -7   8         57.72        103.87        35.83 o
  -8  -7   8         23.38         47.99        23.34 o
  -7  -7   8         55.88         69.81        20.29 o
  -6  -7   8          1.23         -5.94        10.42 o
  -5  -7   8         65.53         75.55        14.79 o
  -4  -7   8        330.62        385.36        30.29 o
  -3  -7   8         21.75          7.98         7.24 o
  -2  -7   8        165.54        138.36        12.21 o
  -1  -7   8        240.35        209.27        14.71 o
   0  -7   8        325.69        326.52        21.38 o
   1  -7   8        148.53        125.52        16.43 o
   2  -7   8         66.35        122.45        23.15 o
   3  -7   8          0.58         -2.78         7.89 o
   4  -7   8        222.98        279.07        27.09 o
   5  -7   8        164.87        173.53        28.03 o
   6  -7   8          5.82         -3.92        21.69 o
   7  -7   8        120.94         94.67        23.34 o
  -9  -6   8          7.60         -2.90        11.92 o
  -8  -6   8         83.05         97.58        20.87 o
  -7  -6   8          1.99          5.39        13.43 o
  -6  -6   8        292.24        355.70        49.47 o
  -5  -6   8         50.28         40.27        12.65 o
  -4  -6   8         41.28         32.06         8.29 o
  -3  -6   8          0.35         -3.30         4.89 o
  -2  -6   8         69.38         59.39         8.50 o
  -1  -6   8        466.64        473.11        22.81 o
   0  -6   8         90.68         70.88         8.41 o
   1  -6   8          2.65         -0.15         4.53 o
   2  -6   8        141.09        154.00        17.50 o
   3  -6   8        443.42        388.24        27.55 o
   4  -6   8         26.96         17.72        12.39 o
   5  -6   8        115.42        125.71        20.38 o
   6  -6   8         12.00          9.13        10.13 o
   7  -6   8        281.24        227.33        29.24 o
 -10  -5   8         70.65         19.40        14.75 o
  -9  -5   8         10.54          9.99        22.19 o
  -8  -5   8          8.28          8.30        13.81 o
  -7  -5   8          2.76        -11.75        11.75 o
  -6  -5   8         52.95         45.56        13.20 o
  -5  -5   8         58.44         40.70        10.40 o
  -4  -5   8        341.61        301.63        16.59 o
  -3  -5   8        413.93        422.03        23.07 o
  -2  -5   8         19.44         12.43         5.18 o
  -1  -5   8         96.69         93.69         9.32 o
   0  -5   8        276.39        299.32        14.55 o
   1  -5   8        401.96        366.42        16.89 o
   2  -5   8          8.67          8.86         4.19 o
   3  -5   8        275.26        247.53        14.42 o
   4  -5   8         14.28         21.34         9.30 o
   5  -5   8        394.25        444.85        33.01 o
   6  -5   8         52.15         27.63        17.66 o
   7  -5   8         88.20         70.39        13.31 o
   8  -5   8          0.06        -15.45        15.45 o
 -10  -4   8         11.89        -15.28        15.28 o
  -9  -4   8          0.07        -21.04        21.04 o
  -8  -4   8        211.04        202.44        29.86 o
  -7  -4   8         43.60         32.88        16.64 o
  -6  -4   8         71.88         53.44        10.87 o
  -5  -4   8        583.85        650.10        32.93 o
  -4  -4   8         27.04         15.92         6.39 o
  -3  -4   8          0.06          2.99         4.55 o
  -2  -4   8        125.24        123.29         9.50 o
  -1  -4   8       1379.25       1282.26        43.94 o
   0  -4   8        300.60        313.46        13.07 o
   1  -4   8        777.35        814.38        26.97 o
   2  -4   8        456.94        450.01        17.59 o
   3  -4   8         20.42          2.97         4.81 o
   4  -4   8         11.03         19.57         7.76 o
   5  -4   8        658.47        630.14        38.40 o
   6  -4   8         77.84        104.73        27.53 o
   7  -4   8        409.29        373.96        37.85 o
   8  -4   8        241.23        231.31        26.85 o
   9  -4   8         29.26         20.38        19.72 o
 -10  -3   8          6.20        -13.00        16.44 o
  -9  -3   8        208.39        155.95        46.17 o
  -8  -3   8         45.41         49.14        18.60 o
  -7  -3   8         12.38         16.52        13.92 o
  -6  -3   8        328.83        355.32        23.40 o
  -5  -3   8        608.40        630.81        31.54 o
  -4  -3   8         36.65         38.46         7.51 o
  -3  -3   8         30.82         21.96         5.49 o
  -2  -3   8          0.88         -0.19         3.37 o
  -1  -3   8        546.29        589.45        20.15 o
   0  -3   8        176.40        144.84         8.18 o
   1  -3   8       1920.67       1831.21        52.42 o
   2  -3   8         85.50         50.68         5.77 o
   3  -3   8        228.80        205.90        21.14 o
   4  -3   8        446.30        436.35        22.28 o
   5  -3   8        177.27        157.08        17.31 o
   6  -3   8          1.49         17.84         8.75 o
   7  -3   8         81.19         98.43        18.04 o
   8  -3   8        368.48        436.73        34.16 o
   9  -3   8        213.43        195.55        32.21 o
 -10  -2   8         80.26         93.30        23.72 o
  -9  -2   8          0.35          6.28        28.93 o
  -8  -2   8         29.40         26.40        14.92 o
  -7  -2   8        675.99        732.40        33.09 o
  -6  -2   8         49.30         51.70        10.34 o
  -5  -2   8          1.25         -5.89         5.89 o
  -4  -2   8         13.00         11.31         6.84 o
  -3  -2   8        118.15        124.75         8.89 o
  -2  -2   8        300.39        301.83        13.36 o
  -1  -2   8         14.20         14.84         4.60 o
   0  -2   8          7.93          0.07         3.66 o
   1  -2   8        124.58        105.31         7.77 o
   2  -2   8          4.10          5.04         3.86 o
   3  -2   8         56.34         62.73         6.75 o
   4  -2   8        261.50        254.60        15.68 o
   5  -2   8       1158.11       1162.96        45.41 o
   6  -2   8        826.22        868.29        37.67 o
   7  -2   8         14.98          1.10        11.49 o
   8  -2   8        107.76         78.91        16.23 o
   9  -2   8          0.96         13.47        12.66 o
  10  -2   8         48.73         13.38        12.07 o
 -10  -1   8          7.66         16.10        24.98 o
  -9  -1   8         24.55          4.23        24.00 o
  -8  -1   8         12.51         -1.13        23.01 o
  -7  -1   8        165.72        156.00        18.72 o
  -6  -1   8         42.68         29.20         8.87 o
  -5  -1   8        140.53        133.55        12.81 o
  -4  -1   8        513.87        511.35        26.20 o
  -3  -1   8        219.30        221.25        10.36 o
  -2  -1   8         53.69         23.04         5.02 o
  -1  -1   8       4013.45       3398.91       137.49 o
   0  -1   8        631.54        518.65        19.97 o
   1  -1   8        210.88        148.14         9.75 o
   2  -1   8        896.43        788.83        27.62 o
   3  -1   8          0.18          0.42         3.47 o
   4  -1   8        196.39        191.36        13.34 o
   5  -1   8        236.11        243.71        18.39 o
   6  -1   8        694.27        560.15        27.72 o
   7  -1   8        261.31        239.41        22.96 o
   8  -1   8        436.99        442.16        34.24 o
   9  -1   8         75.05         89.38        15.96 o
  10  -1   8          1.54          6.46        18.90 o
 -10   0   8         10.14         -8.41        11.67 o
  -9   0   8          0.96         17.34        11.67 o
  -8   0   8          4.82         -9.77        10.16 o
  -7   0   8        322.18        326.07        22.38 o
  -6   0   8        113.01         88.01        13.38 o
  -5   0   8          3.10         -7.21         7.21 o
  -4   0   8        373.98        333.16        19.12 o
  -3   0   8       1607.80       1351.09        43.30 o
  -2   0   8         22.16         12.84         3.40 o
  -1   0   8        122.76        114.57         6.28 o
   0   0   8       2636.78       2333.28        63.16 o
   1   0   8        744.20        676.51        22.19 o
   2   0   8       4119.47       3733.10       100.73 o
   3   0   8        131.61        128.49         8.14 o
   4   0   8        945.56        837.68        47.91 o
   5   0   8         71.12         51.39         8.34 o
   6   0   8       1101.82       1035.91        47.50 o
   7   0   8        372.37        392.51        38.62 o
   8   0   8         41.04         15.83        10.11 o
   9   0   8          2.78         -7.60         7.60 o
  10   0   8        281.10        289.71        32.05 o
  -9   1   8        443.98        375.38        36.23 o
  -8   1   8         66.50         54.62        11.53 o
  -7   1   8          2.26          4.90         8.81 o
  -6   1   8        126.80        134.93        17.26 o
  -5   1   8        117.92        143.32        14.70 o
  -4   1   8         69.95         54.89        10.25 o
  -3   1   8        600.10        712.42        32.00 o
  -2   1   8         26.10         38.70         4.06 o
  -1   1   8       2166.69       1935.80        58.03 o
   0   1   8        388.60        237.11         9.84 o
   1   1   8         61.49         75.99         8.12 o
   2   1   8       2213.69       1955.07        59.26 o
   3   1   8         85.19         96.27         6.72 o
   4   1   8        150.56        116.06         8.38 o
   5   1   8         47.78         52.95         7.96 o
   6   1   8        453.44        493.63        28.02 o
   7   1   8         52.43         49.02        11.20 o
   8   1   8         15.72         20.01         9.84 o
   9   1   8        149.36        167.06        57.92 o
  10   1   8        102.80         74.11        19.27 o
  -9   2   8         17.14         -5.62        11.20 o
  -8   2   8         15.37          3.04         9.37 o
  -7   2   8          3.19          3.52         7.94 o
  -6   2   8          0.01         -6.31         6.31 o
  -5   2   8         94.19        122.01        14.93 o
  -4   2   8        212.86        210.69        17.32 o
  -3   2   8         39.79         64.06         7.60 o
  -2   2   8       3504.10       3859.60       123.33 o
  -1   2   8        251.16        295.63        13.43 o
   0   2   8       1986.08       1952.95        84.19 o
   1   2   8          2.32         -0.01         3.88 o
   2   2   8         86.19        113.61         6.59 o
   3   2   8        412.01        390.50        14.73 o
   4   2   8        544.92        489.00        25.10 o
   5   2   8        275.36        231.50        16.10 o
   6   2   8          2.70         -0.20         6.69 o
   7   2   8        270.71        274.08        25.00 o
   8   2   8        262.42        316.84        23.44 o
   9   2   8         19.33         20.69        13.25 o
  10   2   8          1.18          4.33        10.71 o
  -9   3   8         61.20         -0.66        13.48 o
  -8   3   8        360.02        346.99        24.16 o
  -7   3   8        295.76        302.76        25.29 o
  -6   3   8         48.99         63.87        11.53 o
  -5   3   8         52.35         31.79         8.79 o
  -4   3   8          6.60         -5.46         5.46 o
  -3   3   8        499.99        482.10        20.17 o
  -2   3   8       3025.91       3374.20       108.68 o
  -1   3   8        137.37        143.78         8.06 o
   0   3   8         71.25         64.94         9.80 o
   1   3   8        698.78        641.37        32.61 o
   2   3   8         66.13         83.30         7.95 o
   3   3   8         21.97         28.56         4.45 o
   4   3   8          9.77         20.21         3.65 o
   5   3   8         60.70         77.08        10.65 o
   6   3   8        222.36        204.36        22.15 o
   7   3   8        526.44        510.21        29.42 o
   8   3   8         11.02          0.10         8.24 o
   9   3   8         40.17         58.36        14.92 o
  10   3   8        212.74        187.68        26.47 o
  11   3   8         98.45         51.53        13.54 o
  -9   4   8         62.03         63.11        17.75 o
  -8   4   8        367.09        405.92        28.83 o
  -7   4   8         50.18         41.69        10.23 o
  -6   4   8          3.06          9.08         7.77 o
  -5   4   8         90.56         93.19        14.47 o
  -4   4   8       2469.85       2771.23       104.15 o
  -3   4   8        724.82        761.93        32.76 o
  -2   4   8        189.66        232.75        13.06 o
  -1   4   8        238.88        194.35        13.12 o
   0   4   8       1244.80       1151.04        45.86 o
   1   4   8       1916.42       1967.72        85.90 o
   2   4   8        243.57        215.11        13.89 o
   3   4   8        536.17        547.91        28.83 o
   4   4   8        424.19        368.77        24.03 o
   5   4   8        206.38        174.14        13.04 o
   6   4   8         31.90         42.14         9.05 o
   7   4   8          0.33         -0.77         6.48 o
   8   4   8         24.91         34.94        11.07 o
   9   4   8        165.71        145.69        18.69 o
  10   4   8        241.66        234.41        77.58 o
  11   4   8          0.43         33.56        11.59 o
  -8   5   8         21.31         30.24        10.35 o
  -7   5   8         48.19         41.11        12.37 o
  -6   5   8         24.80         27.81        11.99 o
  -5   5   8        363.70        388.54        27.84 o
  -4   5   8          0.90         -2.25         6.39 o
  -3   5   8        486.28        511.05        22.36 o
  -2   5   8       1809.31       2053.06        78.65 o
  -1   5   8       1178.00       1294.71        86.11 o
   0   5   8        171.62        141.24         8.09 o
   1   5   8          2.28          3.59         4.26 o
   2   5   8       1043.38        908.40        29.78 o
   3   5   8          4.64          2.16         2.78 o
   4   5   8        306.49        235.37        18.67 o
   5   5   8         14.16         18.76         5.62 o
   6   5   8         49.71         50.92        14.33 o
   7   5   8         74.35         87.29        18.55 o
   8   5   8          0.07         -0.26         8.95 o
   9   5   8          4.82          5.44         7.76 o
  10   5   8        104.29         98.35        14.51 o
  11   5   8         45.61         45.73        13.35 o
  -8   6   8        201.84        186.46        44.75 o
  -7   6   8        196.83        172.76        25.74 o
  -6   6   8        806.95        846.74        48.33 o
  -5   6   8          7.87          6.80        12.11 o
  -4   6   8       1221.10       1318.55        63.92 o
  -3   6   8         86.38         91.92        54.89 o
  -2   6   8         28.76         31.85         9.92 o
  -1   6   8        167.49        167.31        12.72 o
   0   6   8        912.21        855.58        40.62 o
   1   6   8         68.01         48.25         5.10 o
   2   6   8         66.97         51.14         5.53 o
   3   6   8         46.34         57.62         6.16 o
   4   6   8        150.06        130.97        13.29 o
   5   6   8        314.53        309.31        38.98 o
   6   6   8          9.27         -0.05         5.89 o
   7   6   8        236.52        239.96        18.19 o
   8   6   8        139.49        137.12        17.07 o
   9   6   8         79.86         64.55        15.13 o
  10   6   8         24.74         14.04         7.96 o
  11   6   8          1.41         -1.34        12.86 o
  -7   7   8         12.65        -11.58        13.89 o
  -6   7   8        217.01        258.23        23.38 o
  -5   7   8         84.17         86.73        15.42 o
  -4   7   8          7.83          4.02         8.02 o
  -3   7   8        687.72        751.94       117.17 o
  -2   7   8          7.49          7.78         9.35 o
  -1   7   8          1.42         -2.81         7.32 o
   0   7   8          7.22          0.93        12.26 o
   1   7   8        491.25        446.62        36.16 o
   2   7   8         56.69         54.43         7.89 o
   3   7   8       1118.13       1056.87        59.48 o
   4   7   8         87.04        106.71        14.33 o
   5   7   8        305.40        335.37        34.16 o
   6   7   8         14.99          5.76         5.97 o
   7   7   8          8.72         -6.06         6.06 o
   8   7   8        141.52        124.69        16.81 o
   9   7   8        177.32        253.76        19.05 o
  10   7   8          0.12         -6.74         6.74 o
  -7   8   8         15.78         -0.55         9.13 o
  -6   8   8         85.39         90.49        15.45 o
  -5   8   8        160.10        153.35        26.76 o
  -4   8   8         25.82         24.45        15.23 o
  -3   8   8         55.26         36.54        16.18 o
  -2   8   8         66.89         85.58        14.32 o
  -1   8   8        776.80        842.91        46.10 o
   0   8   8         56.83         49.28        10.90 o
   1   8   8          0.28          4.51         6.73 o
   2   8   8         37.61         43.59        11.96 o
   3   8   8        933.99        951.52        50.44 o
   4   8   8         88.57         90.23        13.75 o
   5   8   8         70.99         80.07        13.88 o
   6   8   8        288.61        278.91        22.68 o
   7   8   8         68.18         57.63        10.51 o
   8   8   8          1.00          0.57         6.95 o
   9   8   8         11.23          6.40         7.18 o
  10   8   8         13.47         12.84         7.46 o
  -6   9   8         33.15         12.31         8.57 o
  -5   9   8         48.15         52.78        11.61 o
  -4   9   8         22.08         38.49        16.41 o
  -3   9   8        124.67        158.64        27.88 o
  -2   9   8          9.68         17.98        12.53 o
  -1   9   8         10.91          9.28         9.98 o
   0   9   8         92.02         60.44        13.33 o
   1   9   8       1761.63       1592.14        90.73 o
   2   9   8        239.31        204.45        18.89 o
   3   9   8         40.59         25.37        21.20 o
   4   9   8        580.18        527.96        41.23 o
   5   9   8          2.11         -3.65         7.71 o
   6   9   8          1.13          6.81         8.59 o
   7   9   8         28.79         15.59         8.73 o
   8   9   8         48.72         30.06         8.64 o
   9   9   8         41.72         59.98        10.97 o
  10   9   8        173.37        195.57        20.51 o
  -5  10   8         47.31         69.47        19.45 o
  -4  10   8          5.14          8.09        14.36 o
  -3  10   8         15.87         30.24        15.58 o
  -2  10   8         51.01         59.57        19.36 o
  -1  10   8       1295.90       1292.89        67.70 o
   0  10   8         21.19         35.90        12.69 o
   1  10   8        111.77        113.35        17.49 o
   2  10   8          4.19         -2.01         7.97 o
   3  10   8        199.11        239.86        30.08 o
   4  10   8         45.25         43.17        15.47 o
   5  10   8         35.02         35.32        14.65 o
   6  10   8         67.81         75.94        21.86 o
   7  10   8          3.92         12.75        13.36 o
   8  10   8         12.53          7.70         7.05 o
   9  10   8          5.23          5.19         7.17 o
  -4  11   8         56.68         27.61        24.65 o
  -3  11   8         22.86         15.08        15.00 o
  -2  11   8         23.45         28.59        16.23 o
  -1  11   8         65.75         54.84        14.32 o
   0  11   8        172.00        155.07        27.83 o
   1  11   8          0.21         -3.08         7.75 o
   2  11   8        248.55        196.11        31.55 o
   3  11   8         11.39         39.60        13.87 o
   4  11   8        105.92         92.81        25.15 o
   5  11   8         34.12         29.77        16.43 o
   6  11   8          5.21         10.10        11.97 o
   7  11   8         59.16         82.51        23.61 o
   8  11   8          1.70         -1.78        17.59 o
   9  11   8          5.41         28.12         8.60 o
  -3  12   8        315.57        329.58        35.33 o
  -2  12   8          2.82         -1.96        14.64 o
  -1  12   8         25.51          2.86        18.08 o
   0  12   8        149.92        179.61        25.77 o
   1  12   8         25.26         28.96        11.53 o
   2  12   8         10.13         10.57        12.58 o
   3  12   8          1.18          5.97        10.34 o
   4  12   8          7.97         10.88        12.24 o
   5  12   8         88.37         71.72        23.50 o
   6  12   8         13.86          8.54        13.23 o
   7  12   8         52.64          8.70        14.08 o
   8  12   8         11.95         13.21        12.45 o
  -2  13   8          0.80          3.01        11.98 o
  -1  13   8        132.32        102.89        20.69 o
   0  13   8        453.00        449.19        34.96 o
   1  13   8          1.45        -13.21        13.21 o
   2  13   8         50.42         34.15        19.56 o
   3  13   8          7.85         -9.28         9.50 o
   4  13   8         28.97         33.51        14.27 o
   5  13   8         39.42         68.29        39.77 o
   6  13   8          5.09         -8.88        11.29 o
   7  13   8         17.75         16.35        11.73 o
   0  14   8         44.74         72.60        14.44 o
   1  14   8         26.95         42.66        37.31 o
   2  14   8         31.03         31.01        12.95 o
   3  14   8         34.87         10.37        16.11 o
   4  14   8          3.95          1.04        19.07 o
   5  14   8          0.30         33.87        12.52 o
   6  14   8          0.05         35.65        21.86 o
  -5 -12   9         32.33        147.26        46.35 o
  -4 -12   9         10.24        -18.41        20.71 o
  -3 -12   9          5.59          7.05         8.91 o
  -2 -12   9          0.13          2.23        10.44 o
  -1 -12   9          2.24          9.15         8.63 o
   0 -12   9          0.30         17.90         9.51 o
   1 -12   9          3.47         21.71        10.31 o
  -5 -11   9         13.33        -17.75        17.75 o
  -4 -11   9         64.14         54.22        39.12 o
  -3 -11   9        114.77        117.42        27.13 o
  -2 -11   9          4.62          3.35         9.19 o
  -1 -11   9         33.33         40.21        20.12 o
   0 -11   9         39.39         41.15        15.25 o
   1 -11   9         32.75         30.53        17.91 o
   2 -11   9          7.92         13.00        13.06 o
   3 -11   9         19.88         -4.81        12.00 o
  -4 -10   9         18.59         34.37        19.75 o
  -3 -10   9          0.18          1.31        14.88 o
  -2 -10   9         80.66        112.99        31.39 o
  -1 -10   9        109.45         86.58        27.61 o
   0 -10   9          2.44         14.13        16.11 o
   1 -10   9         21.72         27.75        18.29 o
   2 -10   9          0.00         -7.02        12.08 o
   3 -10   9         21.66          3.57        11.04 o
   4 -10   9          5.36          6.45        14.96 o
  -8  -9   9         37.76         60.48        25.31 o
  -7  -9   9          0.04        -14.13        14.13 o
  -4  -9   9          1.30        -10.53        14.32 o
  -3  -9   9         18.31         35.93        18.35 o
  -2  -9   9         70.71         81.14        22.88 o
  -1  -9   9         77.44         55.40        29.48 o
   0  -9   9         82.06         64.79        22.26 o
   1  -9   9          4.72         -2.49        14.46 o
   2  -9   9          0.01        -10.86        10.86 o
   3  -9   9         12.56         20.13        13.07 o
   4  -9   9         58.95         26.17        13.01 o
   5  -9   9          4.25        -11.59        11.59 o
  -8  -8   9         21.33         33.20        18.74 o
  -7  -8   9        105.70         97.63        32.21 o
  -6  -8   9         28.68         27.99        15.35 o
  -5  -8   9         17.57          7.91         8.29 o
  -4  -8   9         12.85         18.98        16.42 o
  -3  -8   9         50.65         75.18        15.84 o
  -2  -8   9        172.51        196.09        22.06 o
  -1  -8   9         25.59         44.76        14.01 o
   0  -8   9         17.06         19.94        12.56 o
   1  -8   9        224.32        266.18        26.38 o
   2  -8   9         66.29         49.08        14.87 o
   3  -8   9          6.99          0.07        40.27 o
   4  -8   9         59.18         37.99        16.11 o
   5  -8   9        167.31        157.47        62.27 o
   6  -8   9        136.28         92.07        21.61 o
  -9  -7   9          0.41         52.92        22.02 o
  -8  -7   9          2.32         11.64        11.67 o
  -7  -7   9         10.76         19.78        11.97 o
  -6  -7   9        138.44        181.70        26.68 o
  -5  -7   9        176.05        211.22        21.84 o
  -4  -7   9          2.28         -0.65         7.71 o
  -3  -7   9        113.56        102.78        16.65 o
  -2  -7   9          6.58         10.87         7.25 o
  -1  -7   9        390.47        367.30        26.67 o
   0  -7   9         12.08          1.43         8.10 o
   1  -7   9         79.69         72.83        16.78 o
   2  -7   9          0.22         -3.96        11.00 o
   3  -7   9          0.01          5.60        10.36 o
   4  -7   9        289.51        260.47        26.28 o
   5  -7   9          0.16         -8.58         8.58 o
   6  -7   9         16.84         24.68        16.27 o
   7  -7   9         20.97         18.58        25.80 o
  -9  -6   9          0.13         -1.89        11.83 o
  -8  -6   9          9.05         10.95        11.27 o
  -7  -6   9         44.54         -6.60        32.71 o
  -6  -6   9         42.46         69.74        15.53 o
  -5  -6   9         37.06         53.54        13.80 o
  -4  -6   9        114.89        109.77        14.98 o
  -3  -6   9        443.73        450.65        28.36 o
  -2  -6   9        244.96        249.14        15.06 o
  -1  -6   9        234.83        225.01        13.38 o
   0  -6   9          0.13         -4.41         4.41 o
   1  -6   9        276.86        259.85        15.61 o
   2  -6   9          0.10         -3.57         8.66 o
   3  -6   9         62.69         44.30        12.79 o
   4  -6   9        102.33         63.64        16.54 o
   5  -6   9          0.00         -6.61         9.62 o
   6  -6   9        168.79        170.87        22.93 o
   7  -6   9          1.88         -5.27        21.53 o
  -9  -5   9          1.33         26.10        10.66 o
  -8  -5   9         63.86         68.04        22.68 o
  -7  -5   9          0.03          8.02        14.13 o
  -6  -5   9         12.04         24.30        11.07 o
  -5  -5   9        162.42        156.60        16.41 o
  -4  -5   9        106.23        120.20        13.80 o
  -3  -5   9         46.28         35.07         8.22 o
  -2  -5   9          2.85          1.09         4.97 o
  -1  -5   9         26.67         11.16         5.22 o
   0  -5   9       1156.16       1132.40        38.95 o
   1  -5   9        101.88        104.73         9.55 o
   2  -5   9          3.60          3.40         4.61 o
   3  -5   9          0.06          1.19         5.91 o
   4  -5   9        129.83        123.77        28.99 o
   5  -5   9         26.34         24.26        10.96 o
   6  -5   9         98.98        134.12        21.17 o
   7  -5   9         32.51         25.06        13.31 o
   8  -5   9        169.63        232.60        81.67 o
  -9  -4   9          5.56          9.82        11.43 o
  -8  -4   9         97.77         85.97        19.38 o
  -7  -4   9         22.47         12.36        18.24 o
  -6  -4   9        163.42        167.18        16.61 o
  -5  -4   9       1915.41       2050.25        93.94 o
  -4  -4   9        162.43        185.98        16.11 o
  -3  -4   9        144.26        134.77        12.72 o
  -2  -4   9        950.99        835.96        30.17 o
  -1  -4   9          0.47          2.45         4.08 o
   0  -4   9        315.81        288.38        13.98 o
   1  -4   9         26.70         12.03         4.71 o
   2  -4   9        310.26        274.62        20.41 o
   3  -4   9         79.48         82.78         9.92 o
   4  -4   9        110.81        132.59        15.69 o
   5  -4   9        409.10        336.28        23.31 o
   6  -4   9          0.60          6.00         7.28 o
   7  -4   9         79.65         54.87        34.68 o
   8  -4   9        210.97        227.15        27.48 o
   9  -4   9        281.43        207.71        33.53 o
 -10  -3   9         42.31         51.98        18.88 o
  -9  -3   9         54.52         51.46        19.72 o
  -8  -3   9          1.60         -7.59        17.42 o
  -7  -3   9         28.83         18.92        11.02 o
  -6  -3   9          5.74          5.90         8.48 o
  -5  -3   9        464.06        531.02        28.64 o
  -4  -3   9         18.58         17.86         8.23 o
  -3  -3   9        207.38        170.49        12.20 o
  -2  -3   9       2683.65       2776.43        83.91 o
  -1  -3   9         37.41         36.74         5.80 o
   0  -3   9        686.05        634.34        26.30 o
   1  -3   9        416.37        377.15        17.64 o
   2  -3   9        213.71        214.53        11.28 o
   3  -3   9         69.56         67.29         8.65 o
   4  -3   9         23.60         21.08         7.35 o
   5  -3   9          1.01         -8.44         8.44 o
   6  -3   9         29.96         48.56        11.96 o
   7  -3   9         77.55         41.32        12.39 o
   8  -3   9         43.26         43.51        15.68 o
   9  -3   9         18.39          8.55        15.78 o
 -10  -2   9          0.77        -11.66        11.66 o
  -9  -2   9          0.06         12.83        13.02 o
  -8  -2   9          4.04          6.90        10.92 o
  -7  -2   9         22.85         12.69         8.10 o
  -6  -2   9        143.00        146.04        14.49 o
  -5  -2   9        167.09        163.86        14.71 o
  -4  -2   9       3342.47       3255.69       120.54 o
  -3  -2   9        280.31        257.25        14.17 o
  -2  -2   9       2302.23       2291.07        69.67 o
  -1  -2   9          8.43          2.42         3.43 o
   0  -2   9        454.76        431.50        19.49 o
   1  -2   9        468.30        361.76        15.19 o
   2  -2   9         69.42         64.10         6.92 o
   3  -2   9        102.83         95.32         9.68 o
   4  -2   9         42.91         24.81         7.16 o
   5  -2   9        509.53        475.64        24.17 o
   6  -2   9          2.32          8.80         6.56 o
   7  -2   9          0.54          7.23         9.84 o
   8  -2   9         61.82         39.07        12.68 o
   9  -2   9        503.45        496.61        35.79 o
 -10  -1   9        130.69         91.83        19.34 o
  -9  -1   9          8.50          0.71        11.12 o
  -8  -1   9        117.79         87.79        22.78 o
  -7  -1   9        340.65        315.67        22.94 o
  -6  -1   9         34.43         28.38         9.34 o
  -5  -1   9          2.90         -1.19         6.12 o
  -4  -1   9       1334.30       1394.55        50.76 o
  -3  -1   9        186.55        195.57        10.71 o
  -2  -1   9       2620.08       2329.09        69.75 o
  -1  -1   9       1029.84        910.33        29.61 o
   0  -1   9        763.42        614.67        21.50 o
   1  -1   9          7.50          1.28         3.49 o
   2  -1   9        199.98        143.72         8.22 o
   3  -1   9       1013.33        894.20        31.59 o
   4  -1   9          8.66         -2.23         4.99 o
   5  -1   9          1.52          1.44         5.90 o
   6  -1   9         30.07         30.68        10.39 o
   7  -1   9         50.74         49.03        11.72 o
   8  -1   9         47.71         41.89        17.63 o
   9  -1   9        261.43        333.84        28.76 o
  10  -1   9          0.58        -10.29        10.29 o
  -9   0   9          0.15         -0.48        10.10 o
  -8   0   9         14.17         31.38        12.54 o
  -7   0   9        312.24        321.00        21.39 o
  -6   0   9         86.88         91.47        15.67 o
  -5   0   9         15.23          9.52         7.16 o
  -4   0   9         58.02         32.63         7.58 o
  -3   0   9         72.98         73.29         8.84 o
  -2   0   9       1460.95       1331.87        42.00 o
  -1   0   9        361.67        317.84        12.14 o
   0   0   9        471.41        443.48        14.65 o
   1   0   9       1399.69       1034.62        31.16 o
   2   0   9         32.66         32.59         4.53 o
   3   0   9       2495.48       2417.81        68.44 o
   4   0   9         68.38         75.16         9.68 o
   5   0   9         63.83         54.30         9.30 o
   6   0   9         48.91         38.53        10.02 o
   7   0   9        407.33        419.84        27.42 o
   8   0   9          7.94         -1.02         7.86 o
   9   0   9        369.63        434.77        33.12 o
  10   0   9         55.37         37.94        42.07 o
  -9   1   9         47.30         32.12        19.23 o
  -8   1   9          0.13         -6.55         6.55 o
  -7   1   9        131.18        121.14        22.58 o
  -6   1   9         11.92          2.93         8.69 o
  -5   1   9         24.50         12.19         7.81 o
  -4   1   9         16.67         18.97         7.37 o
  -3   1   9       2181.51       2100.13        70.44 o
  -2   1   9       1022.23        984.47        27.33 o
  -1   1   9       2140.42       1768.92        53.74 o
   0   1   9        318.14        249.21        10.55 o
   1   1   9       1105.42       1015.54        40.02 o
   2   1   9        565.59        543.32        19.94 o
   3   1   9       7268.69       6431.96       171.21 o
   4   1   9         49.48         39.30         7.12 o
   5   1   9         49.29         50.70         8.24 o
   6   1   9        191.87        190.43        17.64 o
   7   1   9        176.88        145.68        18.45 o
   8   1   9          3.30         -7.79         7.79 o
   9   1   9         30.04         45.16        16.09 o
  10   1   9         41.54         47.06        16.28 o
  -9   2   9         69.04         42.84        16.44 o
  -8   2   9        119.70         91.38        14.20 o
  -7   2   9         45.40         44.24        11.82 o
  -6   2   9          4.85          8.84         7.42 o
  -5   2   9        428.37        436.22        24.79 o
  -4   2   9         19.93         26.57         7.67 o
  -3   2   9          8.13          5.39         4.04 o
  -2   2   9        448.98        477.08        19.52 o
  -1   2   9        664.47        580.25        25.85 o
   0   2   9         74.91         71.69         9.33 o
   1   2   9       5065.48       4802.29       170.77 o
   2   2   9         57.28         38.37         4.79 o
   3   2   9         50.26         46.97         5.73 o
   4   2   9         82.76         86.36         6.56 o
   5   2   9        227.18        217.97        15.62 o
   6   2   9        172.31        174.97        16.68 o
   7   2   9        621.68        641.35        34.42 o
   8   2   9         83.00         88.59        15.77 o
   9   2   9          0.09         -8.30         8.49 o
  10   2   9         32.06         15.81        17.26 o
  -9   3   9         99.41         77.58        22.35 o
  -8   3   9        103.51        107.93        15.27 o
  -7   3   9         45.68         31.20        12.87 o
  -6   3   9          1.88          3.13         7.67 o
  -5   3   9          5.82          6.88         7.34 o
  -4   3   9         71.80         86.74        11.81 o
  -3   3   9         89.39         65.13        11.02 o
  -2   3   9         22.35         20.05         4.61 o
  -1   3   9         26.70         21.06         4.16 o
   0   3   9        121.84        138.73        12.81 o
   1   3   9      10963.71      10430.70       420.95 o
   2   3   9        104.50         72.58         7.72 o
   3   3   9          0.02         -1.58         3.79 o
   4   3   9         71.33         73.98         8.87 o
   5   3   9          1.42         -3.18         5.41 o
   6   3   9        121.07        125.25        13.41 o
   7   3   9          0.05         -4.01         7.16 o
   8   3   9         36.25         17.87         9.51 o
   9   3   9         90.24         96.06        14.84 o
  10   3   9        115.92        112.45        18.32 o
  -8   4   9         11.84         -1.80        10.27 o
  -7   4   9        204.10        175.11        20.11 o
  -6   4   9         87.66         82.14        13.07 o
  -5   4   9        111.17        117.29        14.74 o
  -4   4   9         99.37        117.28        16.65 o
  -3   4   9          7.02          6.68         7.97 o
  -2   4   9        556.45        591.47        27.61 o
  -1   4   9       1994.53       1966.48        81.61 o
   0   4   9        274.92        204.88        13.94 o
   1   4   9        563.48        568.15        30.74 o
   2   4   9        324.17        323.48        18.12 o
   3   4   9        124.09         78.32         5.96 o
   4   4   9        954.51        759.50        40.83 o
   5   4   9         78.93         70.47         7.65 o
   6   4   9        567.16        501.31        26.89 o
   7   4   9          0.10          0.17         7.64 o
   8   4   9        298.80        248.87        20.49 o
   9   4   9         26.64         15.73         8.78 o
  10   4   9         40.59         56.40        12.66 o
  11   4   9         59.01         57.07        16.73 o
  -8   5   9         40.19         41.79        10.60 o
  -7   5   9        206.73        212.67        32.07 o
  -6   5   9         42.67         36.36        14.60 o
  -5   5   9          1.03         -0.21         8.58 o
  -4   5   9        415.81        427.54        23.59 o
  -3   5   9          2.88          4.01         7.99 o
  -2   5   9          0.49         -2.52         4.23 o
  -1   5   9        495.24        482.77        39.07 o
   0   5   9        223.55        215.29        14.56 o
   1   5   9        812.26        709.73        28.62 o
   2   5   9       2855.23       2784.48       103.16 o
   3   5   9         13.18         11.07         3.87 o
   4   5   9        142.70        122.82        15.79 o
   5   5   9        329.14        340.26        25.63 o
   6   5   9        973.68        984.01        49.96 o
   7   5   9        164.09        132.85        23.62 o
   8   5   9        376.23        400.29        27.33 o
   9   5   9          0.06          1.86         7.09 o
  10   5   9         47.81         35.65        11.39 o
  11   5   9         27.98         29.08        26.79 o
  -8   6   9        121.77        121.05        41.07 o
  -7   6   9         55.09         52.22        13.04 o
  -6   6   9         30.34         -0.18        12.66 o
  -5   6   9       1435.15       1495.95        88.04 o
  -4   6   9         24.38         22.00        11.71 o
  -3   6   9        128.41        139.70        21.64 o
  -2   6   9         52.04         48.91        10.40 o
  -1   6   9         23.74         13.74         6.15 o
   0   6   9        846.20        840.52        41.33 o
   1   6   9         10.87          5.78         4.83 o
   2   6   9        621.77        496.14        22.12 o
   3   6   9         81.91         74.10         6.86 o
   4   6   9        134.23        128.66        15.54 o
   5   6   9        419.20        382.84        27.28 o
   6   6   9          0.25          1.48         5.83 o
   7   6   9         30.85         39.73         9.54 o
   8   6   9         74.96         71.37        13.21 o
   9   6   9         31.76          9.97        11.62 o
  10   6   9          1.52          1.52         8.85 o
  -7   7   9        510.65        516.25        63.08 o
  -6   7   9          6.18         -0.59        18.19 o
  -5   7   9         22.54         14.65         8.74 o
  -4   7   9         25.29         23.63        23.50 o
  -3   7   9          0.10         -1.80        12.82 o
  -2   7   9        605.30        488.04        38.76 o
  -1   7   9        214.84        255.31        28.06 o
   0   7   9       1019.35        854.22        76.23 o
   1   7   9          1.81         -1.07         4.51 o
   2   7   9        111.96         85.90         8.97 o
   3   7   9          4.29          5.41         5.23 o
   4   7   9        185.19        170.25        15.44 o
   5   7   9         40.69         35.30        10.46 o
   6   7   9        141.58        174.45        21.25 o
   7   7   9         51.07         35.21        11.53 o
   8   7   9         51.19         64.32        16.71 o
   9   7   9        350.94        370.25        23.46 o
  10   7   9         13.85         11.72         9.18 o
  -7   8   9        106.82         86.18        22.61 o
  -6   8   9        185.77        201.82        31.83 o
  -5   8   9          5.51          1.52         9.73 o
  -4   8   9          0.98         13.19        15.44 o
  -3   8   9          8.44         22.79        19.56 o
  -2   8   9        897.28        850.24        58.43 o
  -1   8   9         38.55         63.44        12.93 o
   0   8   9         56.24         49.61        11.14 o
   1   8   9        102.26        102.31        13.53 o
   2   8   9        231.04        200.37        21.13 o
   3   8   9       1163.03       1198.30        75.15 o
   4   8   9          2.06          2.82         7.02 o
   5   8   9         84.27        114.55        16.70 o
   6   8   9         14.41         24.81        10.12 o
   7   8   9         23.92         29.56        12.18 o
   8   8   9        145.40        157.28        22.61 o
   9   8   9         69.54         79.69        12.05 o
  10   8   9          3.98          6.62        16.93 o
  -6   9   9        279.84        207.03        31.03 o
  -5   9   9         74.76         41.55        17.59 o
  -4   9   9         30.27         28.28        17.32 o
  -3   9   9         23.63         40.52        23.01 o
  -2   9   9         74.40         46.00        37.97 o
  -1   9   9          6.25         -5.71         8.51 o
   0   9   9         25.57         23.06        19.98 o
   1   9   9        320.57        295.12        48.58 o
   2   9   9        247.53        222.26        19.41 o
   3   9   9        484.44        501.57        51.59 o
   4   9   9        537.28        573.91        43.67 o
   5   9   9         51.98         54.44        14.41 o
   6   9   9          1.90          3.61         7.62 o
   7   9   9         88.78        103.73        17.50 o
   8   9   9          7.75         19.68         6.65 o
   9   9   9         54.49         66.98        12.79 o
  10   9   9         13.41          6.63         6.96 o
  -5  10   9         22.83         14.91        13.95 o
  -4  10   9         58.38         62.65        19.96 o
  -3  10   9          0.55         -1.76        13.48 o
  -2  10   9        466.05        412.51        39.41 o
  -1  10   9        111.76         91.35        31.31 o
   0  10   9         31.91         28.58        11.43 o
   1  10   9         18.30         28.65        10.67 o
   2  10   9         16.96          1.77        13.43 o
   3  10   9        600.83        579.78        96.48 o
   4  10   9          0.01         -0.24         9.79 o
   5  10   9        173.02        143.23        22.50 o
   6  10   9          0.30         10.72        13.24 o
   7  10   9         31.41         46.75        21.52 o
   8  10   9          5.48         -3.75        10.37 o
   9  10   9          2.43         -3.56         9.92 o
  -4  11   9          7.25         -1.89        12.06 o
  -3  11   9         20.25          2.35        14.14 o
  -2  11   9          7.55          3.75        13.65 o
  -1  11   9         85.76         86.20        25.12 o
   0  11   9         76.62         43.86        13.53 o
   1  11   9         42.43         34.99        25.53 o
   2  11   9         33.94         28.40        13.98 o
   3  11   9          0.25         -9.97        10.34 o
   4  11   9          1.65          9.74        11.16 o
   5  11   9         15.83          8.66        18.41 o
   6  11   9          2.26         13.23        11.84 o
   7  11   9         14.98         28.80        16.27 o
   8  11   9          7.89         23.55        18.90 o
   9  11   9        112.68        149.70        29.19 o
  -3  12   9         68.19         52.59        32.71 o
  -2  12   9         92.66         32.31        35.99 o
  -1  12   9         58.42         79.78        27.78 o
   0  12   9         17.55         33.75        12.74 o
   1  12   9        255.05        257.72        32.63 o
   2  12   9         29.32         14.47        14.05 o
   3  12   9          1.49         14.52        11.30 o
   4  12   9        157.73        217.29        28.04 o
   5  12   9        169.59        163.50        25.41 o
   6  12   9          2.45         -0.52        10.85 o
   7  12   9         11.23         44.72        17.21 o
   8  12   9          0.00         -2.50        11.49 o
  -2  13   9         10.34         -1.50        16.76 o
  -1  13   9         73.21         76.87        18.76 o
   0  13   9          5.83         15.03        13.89 o
   1  13   9          6.83          9.96        11.06 o
   2  13   9         36.94         44.16        15.81 o
   3  13   9         13.00         20.13        15.28 o
   4  13   9         32.54         42.92        15.43 o
   5  13   9         36.62         45.22        16.93 o
   6  13   9         61.55         60.96        19.36 o
   7  13   9          0.01          0.33        17.59 o
   0  14   9         14.83          8.37        10.18 o
   1  14   9        178.90        180.22        24.40 o
   2  14   9          3.87          1.10        19.72 o
   3  14   9          0.26         -3.13        10.98 o
   4  14   9         60.61         75.14        17.72 o
   5  14   9        126.64        147.29        24.64 o
   6  14   9         66.55         44.94        25.80 o
  -4 -12  10          0.60         12.82        22.68 o
  -3 -12  10        188.55        253.64        35.34 o
  -2 -12  10         29.17         20.35        26.79 o
  -1 -12  10          0.63         -1.57        11.90 o
   0 -12  10          8.41         13.05        13.98 o
  -4 -11  10          0.15        -15.61        15.61 o
  -3 -11  10         64.75         50.94        19.58 o
  -2 -11  10          9.19         -2.03        13.00 o
  -1 -11  10         27.06         33.84        21.04 o
   0 -11  10        170.95        216.53        35.64 o
   1 -11  10         26.71         18.01        12.83 o
   2 -11  10          0.26          4.93        12.78 o
  -4 -10  10          8.67         -9.20        13.46 o
  -3 -10  10          0.63          2.23        22.68 o
  -2 -10  10        131.05         93.23        26.44 o
  -1 -10  10         22.82         32.37        17.26 o
   0 -10  10        139.48        144.80        31.29 o
   1 -10  10          2.56         -4.06        13.79 o
   2 -10  10          3.20         -1.11        12.98 o
   3 -10  10         15.54         21.79        20.22 o
   4 -10  10        156.26        170.49        60.14 o
  -7  -9  10         54.90         47.33        21.37 o
  -5  -9  10         11.82         19.07        22.35 o
  -4  -9  10         52.09         43.43        19.84 o
  -3  -9  10          2.17          5.18        10.97 o
  -2  -9  10        666.50        793.72        56.48 o
  -1  -9  10        106.38        153.87        21.38 o
   0  -9  10        143.60        152.64        23.75 o
   1  -9  10          1.62          5.81        13.13 o
   2  -9  10        177.97        196.91        31.46 o
   3  -9  10          8.90          4.61        25.97 o
   4  -9  10          4.07        -10.34        15.28 o
   5  -9  10          1.37          2.87        11.97 o
  -8  -8  10         24.17         74.95        28.93 o
  -7  -8  10          6.39         30.50        14.53 o
  -6  -8  10          0.62          3.05        11.36 o
  -5  -8  10         49.36         30.90        25.41 o
  -4  -8  10         34.78         33.66        10.95 o
  -3  -8  10          0.80         12.15        12.71 o
  -2  -8  10         54.78         73.09        16.53 o
  -1  -8  10         17.10         49.95        15.27 o
   0  -8  10        490.31        581.11        39.74 o
   1  -8  10        153.36        191.96        24.39 o
   2  -8  10         61.43         82.60        17.88 o
   3  -8  10          5.79         -4.40         8.49 o
   4  -8  10          2.92         -5.52        26.13 o
   5  -8  10          7.70         28.92        14.98 o
   6  -8  10          8.85         19.62        12.33 o
  -9  -7  10         21.78         17.03        14.63 o
  -8  -7  10          0.07         17.09        18.08 o
  -7  -7  10         10.57          6.99        15.28 o
  -6  -7  10          0.04         14.98        19.39 o
  -5  -7  10         15.51         16.49        10.31 o
  -4  -7  10         21.02         14.04         8.69 o
  -3  -7  10          2.93          8.89         8.14 o
  -2  -7  10        180.30        186.63        17.07 o
  -1  -7  10        240.12        274.07        20.94 o
   0  -7  10         24.04         13.74        11.26 o
   1  -7  10          0.06         -5.49         8.87 o
   2  -7  10        199.30        227.47        25.12 o
   3  -7  10        104.42        141.93        20.40 o
   4  -7  10         24.51         30.44        11.66 o
   5  -7  10          0.72         -2.80         8.03 o
   6  -7  10          1.74        -10.87        10.87 o
   7  -7  10        170.72        178.47        26.37 o
  -9  -6  10         27.25         20.90        13.09 o
  -8  -6  10         12.10         10.70        11.69 o
  -7  -6  10          4.65          9.91        12.76 o
  -6  -6  10        223.72        206.58        22.53 o
  -5  -6  10          2.23         -4.61        10.38 o
  -4  -6  10          1.85          3.44         7.73 o
  -3  -6  10         49.06         60.26        10.49 o
  -2  -6  10        169.85        166.97        14.15 o
  -1  -6  10         75.58         88.76        11.68 o
   0  -6  10          6.46          7.19         6.03 o
   1  -6  10        459.01        456.60        23.39 o
   2  -6  10         45.82         56.20        12.15 o
   3  -6  10         74.56         75.97        17.02 o
   4  -6  10         12.53          0.52         8.86 o
   5  -6  10         18.85         11.85        12.94 o
   6  -6  10         10.63          1.88        18.93 o
   7  -6  10        243.65        269.07        62.95 o
  -9  -5  10          7.16         20.68        12.63 o
  -8  -5  10         10.07          4.82        11.27 o
  -7  -5  10          4.55          1.40        12.24 o
  -6  -5  10        122.33        132.92        19.79 o
  -5  -5  10        277.74        269.45        30.46 o
  -4  -5  10         53.36         46.33        11.17 o
  -3  -5  10        200.32        232.76        20.45 o
  -2  -5  10         52.22         50.79         9.32 o
  -1  -5  10          8.68          8.08         5.47 o
   0  -5  10        532.46        551.54        25.60 o
   1  -5  10         77.51         65.53         9.98 o
   2  -5  10         17.11         23.93         6.82 o
   3  -5  10        558.41        490.56        22.33 o
   4  -5  10         60.26         64.02        12.33 o
   5  -5  10        182.44        190.44        22.33 o
   6  -5  10         48.74         52.91        13.29 o
   7  -5  10          0.54         -2.22        12.00 o
   8  -5  10          3.04         12.38        11.35 o
  -9  -4  10         55.93         31.04        15.78 o
  -8  -4  10          0.05         -9.18         9.18 o
  -7  -4  10         83.08        110.46        52.26 o
  -6  -4  10        203.93        231.97        19.43 o
  -5  -4  10        355.16        391.80        24.70 o
  -4  -4  10        766.12        769.44        36.47 o
  -3  -4  10        216.40        209.21        14.54 o
  -2  -4  10        372.62        315.80        17.55 o
  -1  -4  10        247.22        233.63        21.65 o
   0  -4  10         24.34         31.83         7.26 o
   1  -4  10        103.34        127.03        12.81 o
   2  -4  10         36.47         42.48         7.55 o
   3  -4  10        903.21        869.42        57.49 o
   4  -4  10         24.26         19.57         8.17 o
   5  -4  10         73.38         40.81         9.13 o
   6  -4  10        106.57         89.45        14.32 o
   7  -4  10         79.68         50.47        15.16 o
   8  -4  10        262.61        257.03        29.74 o
  -9  -3  10          0.04         20.38        12.48 o
  -8  -3  10         66.27         55.80        26.46 o
  -7  -3  10          8.81          2.41         8.82 o
  -6  -3  10         13.86         27.85         9.09 o
  -5  -3  10        180.58        184.39        16.77 o
  -4  -3  10         83.24         63.86        11.03 o
  -3  -3  10        472.86        469.36        22.07 o
  -2  -3  10         88.75        105.95        10.47 o
  -1  -3  10          2.92          1.45         4.38 o
   0  -3  10         74.16         87.31         9.96 o
   1  -3  10        823.83        665.78        28.81 o
   2  -3  10        109.97        117.86        10.61 o
   3  -3  10        851.32        792.10        33.24 o
   4  -3  10          0.37          2.00         5.86 o
   5  -3  10          2.03         -3.08         6.12 o
   6  -3  10         21.06          9.18         7.21 o
   7  -3  10         13.85          6.23        15.27 o
   8  -3  10         46.80         40.61        17.40 o
   9  -3  10         76.80         59.54        16.22 o
  -9  -2  10        330.84        329.14        34.54 o
  -8  -2  10        164.82        172.82        35.16 o
  -7  -2  10          1.01         -0.40         7.27 o
  -6  -2  10        119.39        131.74        14.53 o
  -5  -2  10         23.44         26.76         9.33 o
  -4  -2  10         14.30         17.63        12.95 o
  -3  -2  10        447.90        452.15        20.70 o
  -2  -2  10          5.73         10.05         5.08 o
  -1  -2  10        502.80        408.69        20.79 o
   0  -2  10        152.60        133.61        10.10 o
   1  -2  10       1719.34       1495.28        61.14 o
   2  -2  10          4.11          0.22         3.78 o
   3  -2  10        368.93        295.00        15.98 o
   4  -2  10        664.38        575.66        26.70 o
   5  -2  10          5.98          8.70         6.15 o
   6  -2  10         76.07         70.17        10.43 o
   7  -2  10         28.56          4.06        12.14 o
   8  -2  10          0.57        -11.13        11.13 o
   9  -2  10          2.90         -1.53        10.74 o
  -9  -1  10         12.43          3.95        11.40 o
  -8  -1  10        231.36        245.56        38.79 o
  -7  -1  10         46.31         51.10        11.67 o
  -6  -1  10        181.33        182.46        17.68 o
  -5  -1  10        158.93        145.20        14.02 o
  -4  -1  10        140.38        150.36        12.94 o
  -3  -1  10        389.35        327.93        17.31 o
  -2  -1  10        403.68        374.03        15.95 o
  -1  -1  10        126.37        103.74         7.48 o
   0  -1  10        351.30        386.86        15.32 o
   1  -1  10        919.46        713.91        24.59 o
   2  -1  10         23.63         24.09         4.80 o
   3  -1  10       1651.69       1655.23        53.32 o
   4  -1  10          2.88          1.45         5.90 o
   5  -1  10        328.19        306.65        18.12 o
   6  -1  10          4.12          4.86         7.98 o
   7  -1  10         19.82         15.20         9.07 o
   8  -1  10         14.20         22.82        12.38 o
   9  -1  10          0.00         -1.56        10.44 o
  10  -1  10        213.74        239.01        27.42 o
  -9   0  10        111.60        117.30        24.36 o
  -8   0  10          0.42          5.78        12.76 o
  -7   0  10         40.51         37.31         9.32 o
  -6   0  10         42.49         28.31        11.10 o
  -5   0  10        572.31        560.60        26.44 o
  -4   0  10        422.42        366.04        19.17 o
  -3   0  10         57.85         50.81         7.83 o
  -2   0  10        440.85        484.59        17.02 o
  -1   0  10        481.62        398.27        13.07 o
   0   0  10       2892.60       2666.73        78.06 o
   1   0  10        399.41        363.53        17.04 o
   2   0  10       2472.10       2232.49        74.29 o
   3   0  10          3.04         -0.33         3.41 o
   4   0  10       1181.24       1055.88        41.73 o
   5   0  10        201.01        196.08        14.05 o
   6   0  10         22.02         12.39         8.35 o
   7   0  10         23.22         27.65        10.24 o
   8   0  10         63.44         43.23        12.72 o
   9   0  10          4.96        -11.11        11.11 o
  10   0  10        120.58         51.02        53.42 o
  -9   1  10        685.63        595.61        48.40 o
  -8   1  10         13.61         12.91         8.16 o
  -7   1  10        258.83        208.61        21.49 o
  -6   1  10         32.59         22.91         9.20 o
  -5   1  10          4.82         10.45         7.46 o
  -4   1  10          0.37         -5.36         5.36 o
  -3   1  10         92.36         97.06         8.28 o
  -2   1  10        262.61        285.92        11.46 o
  -1   1  10       1301.23        983.05        35.58 o
   0   1  10       6889.64       6094.41       174.85 o
   1   1  10        375.26        310.69        17.04 o
   2   1  10        341.82        316.98        13.79 o
   3   1  10         29.84         27.39         4.17 o
   4   1  10        759.85        600.91        25.09 o
   5   1  10        322.99        308.96        18.13 o
   6   1  10        229.18        208.90        17.43 o
   7   1  10          0.93          4.88         7.91 o
   8   1  10         19.69         22.15        10.03 o
   9   1  10         25.40         23.07        18.07 o
  10   1  10          0.78          1.82         9.02 o
  -9   2  10        193.51        156.13        51.26 o
  -8   2  10         23.12         12.86         9.39 o
  -7   2  10        518.00        556.62        31.76 o
  -6   2  10        112.93        120.80        15.77 o
  -5   2  10          1.54          1.91         6.39 o
  -4   2  10        222.74        231.11        16.10 o
  -3   2  10         28.42         31.90         5.53 o
  -2   2  10       1893.44       1937.90        81.57 o
  -1   2  10        426.12        362.82        17.22 o
   0   2  10        237.22        194.12        13.62 o
   1   2  10         11.00          8.70         5.17 o
   2   2  10        151.36         64.75         5.76 o
   3   2  10         31.11         23.13         4.53 o
   4   2  10       1731.82       1669.71        51.99 o
   5   2  10        119.16        128.85        13.19 o
   6   2  10        441.56        404.50        24.19 o
   7   2  10        199.61        179.67        17.65 o
   8   2  10         42.65         41.07        11.26 o
   9   2  10         25.57         23.35        11.62 o
  10   2  10          3.78          4.14         9.21 o
  -9   3  10        161.26        129.84        22.68 o
  -8   3  10        105.86         68.82        15.18 o
  -7   3  10          1.90         -1.16         8.11 o
  -6   3  10        918.62        902.75        43.02 o
  -5   3  10        166.17        189.99        16.85 o
  -4   3  10        680.75        762.22        34.98 o
  -3   3  10        229.59        247.20        20.38 o
  -2   3  10        282.42        281.37        16.82 o
  -1   3  10         97.42         96.95         6.43 o
   0   3  10        146.09        204.09        15.96 o
   1   3  10       1152.68       1106.11        45.04 o
   2   3  10         60.49         57.49         7.65 o
   3   3  10         35.15         28.52         4.61 o
   4   3  10       1077.17        866.33        43.21 o
   5   3  10        477.42        442.69        23.44 o
   6   3  10        116.58        118.09        13.99 o
   7   3  10         33.82         21.63         8.96 o
   8   3  10         94.16         73.46        13.71 o
   9   3  10          0.55         -7.44         7.44 o
  10   3  10         42.66         36.07        17.06 o
  -8   4  10        780.19        720.12        42.81 o
  -7   4  10         55.03         48.01        11.38 o
  -6   4  10       1182.05       1138.12        80.27 o
  -5   4  10         13.05         21.74         8.17 o
  -4   4  10        216.50        206.55        15.28 o
  -3   4  10        276.71        250.94        20.86 o
  -2   4  10        177.18        155.46        16.65 o
  -1   4  10         69.64         70.07         6.07 o
   0   4  10       1370.56       1241.77        50.15 o
   1   4  10        124.83        111.77        13.36 o
   2   4  10       1958.97       1778.77        63.30 o
   3   4  10         73.63         57.99         6.96 o
   4   4  10          4.60         -1.67         6.66 o
   5   4  10        235.49        222.25        20.33 o
   6   4  10        478.39        462.55        25.30 o
   7   4  10          0.71          1.20         6.93 o
   8   4  10         92.84         84.67        15.07 o
   9   4  10         28.10         42.08        17.36 o
  10   4  10         97.97        120.70        14.74 o
  -8   5  10        436.79        371.34        57.23 o
  -7   5  10          6.90          3.05         9.14 o
  -6   5  10        668.80        625.30        37.99 o
  -5   5  10         10.82          7.30         8.05 o
  -4   5  10       1114.52       1276.53        64.86 o
  -3   5  10        248.01        281.41        28.99 o
  -2   5  10          0.57          2.64         6.47 o
  -1   5  10        258.06        222.45        21.44 o
   0   5  10         53.80         57.01         9.02 o
   1   5  10         33.89         27.57         7.14 o
   2   5  10        537.16        503.12        25.28 o
   3   5  10        179.44        149.48         7.92 o
   4   5  10         32.12         15.42         9.15 o
   5   5  10        266.17        198.28        19.29 o
   6   5  10         29.67         27.32         8.73 o
   7   5  10        102.01        105.81        13.69 o
   8   5  10        107.44        111.16        15.07 o
   9   5  10        209.40        220.10        19.14 o
  10   5  10         95.16        109.89        19.64 o
  -7   6  10         20.60         18.53         9.27 o
  -6   6  10         18.93         24.31        10.30 o
  -5   6  10         32.95         22.39        10.22 o
  -4   6  10        102.08         96.03        21.90 o
  -3   6  10        318.22        295.88        48.65 o
  -2   6  10        170.38        180.05        20.23 o
  -1   6  10        144.41        166.80        12.93 o
   0   6  10         18.57         17.60         4.58 o
   1   6  10        492.98        453.13        21.28 o
   2   6  10          3.78          0.27         4.53 o
   3   6  10       1213.53       1135.87        37.68 o
   4   6  10         69.84         72.07        22.14 o
   5   6  10        321.32        262.84        22.59 o
   6   6  10         72.30         73.54        15.92 o
   7   6  10        880.95        953.43        55.43 o
   8   6  10          1.82          2.87         8.23 o
   9   6  10         19.35         16.97         8.62 o
  10   6  10         40.22         46.95        11.77 o
  -7   7  10         77.22         44.16         9.57 o
  -6   7  10        323.04        330.49        30.72 o
  -5   7  10         82.13         93.24        24.00 o
  -4   7  10        409.14        411.47        39.78 o
  -3   7  10        723.39        759.54        55.53 o
  -2   7  10          6.12          3.79        11.21 o
  -1   7  10         71.19         60.08        11.93 o
   0   7  10         26.16          9.17         6.91 o
   1   7  10        269.77        201.91        11.10 o
   2   7  10        117.89        109.33         9.75 o
   3   7  10       1635.44       1521.49        54.84 o
   4   7  10         15.54          0.71         6.33 o
   5   7  10          1.55         -1.49         6.97 o
   6   7  10          1.57          0.29         7.89 o
   7   7  10        421.52        491.57        36.99 o
   8   7  10         40.77         29.52         9.39 o
   9   7  10         49.92         53.42        11.82 o
  10   7  10         45.66         37.82        11.77 o
  -6   8  10          2.00         18.96        20.87 o
  -5   8  10          7.62        -10.80        37.31 o
  -4   8  10         47.92         39.35        17.78 o
  -3   8  10       1803.00       1797.32       108.23 o
  -2   8  10         99.68         73.22        19.52 o
  -1   8  10          2.11          5.59         7.77 o
   0   8  10         28.67         14.23         8.64 o
   1   8  10        185.13        180.19        16.54 o
   2   8  10          1.71          0.99         6.42 o
   3   8  10        292.67        295.25        22.47 o
   4   8  10        149.39        169.55        15.59 o
   5   8  10        283.83        306.14        22.19 o
   6   8  10         49.99         73.16        14.30 o
   7   8  10          0.10         -3.04         9.61 o
   8   8  10         37.17         26.99        11.29 o
   9   8  10         13.97         -1.91        13.41 o
  10   8  10          8.16         24.55         7.44 o
  -6   9  10        253.42        233.96        28.59 o
  -5   9  10         62.37         49.96        16.69 o
  -4   9  10          2.38         -9.54        14.12 o
  -3   9  10        254.49        225.23        39.28 o
  -2   9  10        263.87        256.16        29.62 o
  -1   9  10         14.79         28.33        11.17 o
   0   9  10         18.93         22.71         9.76 o
   1   9  10          6.53          2.43         6.73 o
   2   9  10          5.91         -2.73         7.43 o
   3   9  10        420.73        414.62        33.31 o
   4   9  10        525.22        497.56        33.85 o
   5   9  10          6.04         14.94        10.44 o
   6   9  10          6.33         13.93         8.67 o
   7   9  10        122.57        149.59        21.30 o
   8   9  10        320.71        408.12        60.49 o
   9   9  10          2.17          1.24         8.82 o
  10   9  10         38.36         50.30        16.34 o
  -5  10  10        225.33        221.74        28.22 o
  -4  10  10         36.18         23.37        18.24 o
  -3  10  10        283.16        259.26        33.41 o
  -2  10  10        185.62        172.87        25.93 o
  -1  10  10        307.61        283.81        26.07 o
   0  10  10         50.30         62.41        13.93 o
   1  10  10        205.62        173.39        18.58 o
   2  10  10         42.12         44.73        12.23 o
   3  10  10         98.17        115.64        21.37 o
   4  10  10        118.20        138.75        25.04 o
   5  10  10         11.05         12.30        11.66 o
   6  10  10        242.02        280.05        31.29 o
   7  10  10         34.86         30.89        11.87 o
   8  10  10         53.24         53.70        14.91 o
   9  10  10          4.96         -2.78        11.39 o
  -4  11  10          7.63         20.30        30.57 o
  -3  11  10        119.68        112.24        39.28 o
  -2  11  10         90.10         57.97        16.97 o
  -1  11  10        113.70        102.59        24.32 o
   0  11  10         19.25         -9.06         9.06 o
   1  11  10         98.99         71.91        28.34 o
   2  11  10         40.15         30.44        13.61 o
   3  11  10          1.43         13.99        15.78 o
   4  11  10        546.39        511.64       104.68 o
   5  11  10         21.13          4.89        11.29 o
   6  11  10         43.45         56.53        18.55 o
   7  11  10          2.09          5.52        12.48 o
   8  11  10          9.94         -9.52        12.19 o
   9  11  10          8.21         -5.40        11.97 o
  -3  12  10         48.92         65.83        17.81 o
  -2  12  10          0.45         -2.96        13.31 o
  -1  12  10         30.04         36.36        16.79 o
   0  12  10         64.58         63.10        15.77 o
   1  12  10         10.43          4.31         9.60 o
   2  12  10         66.53         49.95        17.09 o
   3  12  10         24.64         31.75        27.78 o
   4  12  10        209.52        206.84        26.03 o
   5  12  10         77.23        104.78        22.25 o
   6  12  10         70.36         55.77        20.53 o
   7  12  10         49.69         73.62        22.04 o
   8  12  10         19.72         20.21        11.19 o
  -2  13  10          1.37        -13.94        18.41 o
  -1  13  10         25.64         -2.61        13.15 o
   0  13  10         11.77         14.74        12.33 o
   1  13  10          9.26         17.21        10.92 o
   2  13  10         17.74          0.47        29.91 o
   3  13  10         10.59         17.60        17.09 o
   4  13  10          4.50          4.16        11.61 o
   5  13  10          5.45         14.07        12.82 o
   6  13  10         31.48         53.14        19.10 o
   7  13  10         79.68        163.40        23.98 o
   0  14  10         35.53         13.98        15.45 o
   1  14  10          2.34          6.10        25.97 o
   2  14  10          8.67         -4.01        10.33 o
   3  14  10         10.51         -9.43         9.43 o
   4  14  10         20.07         15.32        13.00 o
   5  14  10         41.99         77.32        23.83 o
   6  14  10          1.99         -5.92        12.82 o
  -4 -11  11          0.01         -3.82        24.65 o
  -3 -11  11         74.79         37.39        20.06 o
  -2 -11  11         41.88         -6.81        18.90 o
  -1 -11  11          3.85         -1.12        12.39 o
   0 -11  11          0.33         -3.16        13.42 o
   1 -11  11          9.52          3.16        29.91 o
  -4 -10  11        124.71        187.84        30.56 o
  -3 -10  11          0.75         23.26        17.41 o
  -2 -10  11          0.71          2.45        15.23 o
  -1 -10  11         19.18          8.85        22.19 o
   0 -10  11          0.34        -12.32        12.49 o
   1 -10  11          3.94         -1.51        14.96 o
   2 -10  11         34.63         47.25        19.52 o
   3 -10  11        144.04        182.91        62.44 o
  -7  -9  11         20.65         -3.62        16.76 o
  -6  -9  11          1.61         21.37        33.86 o
  -5  -9  11         15.59         18.88        13.62 o
  -4  -9  11         41.67         67.27        15.05 o
  -3  -9  11         59.99         81.50        18.49 o
  -2  -9  11          7.62        -10.47        10.78 o
  -1  -9  11        131.22        150.07        23.83 o
   0  -9  11        148.23        145.77        23.63 o
   1  -9  11         22.61         11.31        10.95 o
   2  -9  11          4.04         -8.15        15.12 o
   3  -9  11          0.78         -7.56        13.31 o
   4  -9  11          0.07        -12.75        15.78 o
  -8  -8  11         11.40         -4.17        12.00 o
  -7  -8  11         23.54         26.08        21.86 o
  -6  -8  11         40.04         48.59        14.59 o
  -5  -8  11         10.76         15.51        11.40 o
  -4  -8  11          0.03          7.15         9.35 o
  -3  -8  11          2.85          7.75        10.49 o
  -2  -8  11         15.36         17.56        11.33 o
  -1  -8  11         10.18          8.82         9.87 o
   0  -8  11        115.16         99.29        22.15 o
   1  -8  11         10.69         -1.07        11.19 o
   2  -8  11         28.94         18.90        19.95 o
   3  -8  11        251.84        239.94        25.20 o
   4  -8  11        135.69        109.85        18.70 o
   5  -8  11         19.89         15.53        11.97 o
  -8  -7  11         58.89         37.43        19.23 o
  -7  -7  11        280.57        310.46        52.26 o
  -6  -7  11         51.69         63.91        18.94 o
  -5  -7  11         16.16         11.00        11.82 o
  -4  -7  11         17.43         10.19        10.15 o
  -3  -7  11         85.54        121.22        16.70 o
  -2  -7  11         32.48         26.34         9.06 o
  -1  -7  11         32.71         21.46         9.40 o
   0  -7  11          4.86          7.65        13.35 o
   1  -7  11         95.08         86.22        17.95 o
   2  -7  11        573.37        613.07        51.39 o
   3  -7  11         92.43         67.29        26.71 o
   4  -7  11          8.95          3.30         9.32 o
   5  -7  11         99.00         95.93        16.77 o
   6  -7  11        116.48         60.24        24.89 o
  -9  -6  11         18.44         25.10        12.92 o
  -8  -6  11          6.06        -10.75        11.02 o
  -7  -6  11        123.63        104.99        22.29 o
  -6  -6  11          8.08         17.43        12.32 o
  -5  -6  11        186.48        267.53        27.82 o
  -4  -6  11         24.64         19.76        10.83 o
  -3  -6  11        764.47        769.53        34.23 o
  -2  -6  11         83.61         95.46        13.16 o
  -1  -6  11        123.91        136.16        19.03 o
   0  -6  11         21.95          9.96         7.56 o
   1  -6  11        336.23        336.48        19.88 o
   2  -6  11         98.64        103.60        17.29 o
   3  -6  11        115.79         90.06        18.06 o
   4  -6  11         96.00         51.34        20.21 o
   5  -6  11         31.75         40.41        14.26 o
   6  -6  11         59.44         53.02        11.62 o
   7  -6  11          1.36          3.83        10.57 o
  -9  -5  11          1.84         16.46        12.16 o
  -8  -5  11          8.28         -0.38         8.93 o
  -7  -5  11        247.77        342.63        34.98 o
  -6  -5  11          1.67         -8.89         8.89 o
  -5  -5  11         37.90         48.97        10.95 o
  -4  -5  11        212.39        226.55        20.26 o
  -3  -5  11         71.81         81.13        12.51 o
  -2  -5  11        137.68        171.84        14.57 o
  -1  -5  11        128.68        130.81        22.61 o
   0  -5  11        998.35        994.94        43.78 o
   1  -5  11        182.38        210.98        15.67 o
   2  -5  11         63.07         49.53         8.39 o
   3  -5  11        132.66         92.15        11.13 o
   4  -5  11         26.98          1.81        10.58 o
   5  -5  11          6.80          7.12        11.75 o
   6  -5  11        222.08        201.70        23.20 o
   7  -5  11          9.81        -10.03        10.03 o
   8  -5  11          0.82        -18.15        20.05 o
  -9  -4  11         20.14         13.36        11.92 o
  -8  -4  11        144.92        142.50        22.68 o
  -7  -4  11        107.68        120.96        24.84 o
  -6  -4  11        190.55        204.96        18.19 o
  -5  -4  11        384.25        467.25        27.24 o
  -4  -4  11         61.33         73.37        12.37 o
  -3  -4  11        119.70        134.96        13.29 o
  -2  -4  11        254.07        245.31        15.84 o
  -1  -4  11         19.61         18.05         6.88 o
   0  -4  11        148.37        137.99        12.59 o
   1  -4  11        231.46        248.63        16.15 o
   2  -4  11       1915.44       1979.95        69.88 o
   3  -4  11        137.95         99.90        11.17 o
   4  -4  11          1.58          2.47         6.64 o
   5  -4  11         57.11         39.54         9.00 o
   6  -4  11        203.95        227.00        29.05 o
   7  -4  11         37.92         22.64        14.79 o
   8  -4  11         20.93         34.02        17.59 o
  -9  -3  11        181.47        189.96        26.56 o
  -8  -3  11         32.66         36.56        13.85 o
  -7  -3  11          9.51         20.07        11.38 o
  -6  -3  11        211.76        210.41        18.70 o
  -5  -3  11         52.87         63.04        12.09 o
  -4  -3  11       1812.66       1849.84        73.99 o
  -3  -3  11         42.91         49.08         9.25 o
  -2  -3  11         70.65         71.58         9.67 o
  -1  -3  11          9.58         -2.93         4.98 o
   0  -3  11        847.89        796.75        31.92 o
   1  -3  11        188.00        151.37        17.60 o
   2  -3  11        111.64        121.47        11.62 o
   3  -3  11          0.01         -3.14         5.34 o
   4  -3  11        920.13        804.64        34.82 o
   5  -3  11        404.11        449.52        24.26 o
   6  -3  11          0.92         -7.64         7.64 o
   7  -3  11         37.22         34.07        11.88 o
   8  -3  11         31.63         22.55         8.64 o
   9  -3  11          1.31         -1.40        11.06 o
  -9  -2  11          4.76          4.31        13.64 o
  -8  -2  11          5.85         -0.80        10.42 o
  -7  -2  11         39.13         32.43        10.73 o
  -6  -2  11        939.03        996.57        46.31 o
  -5  -2  11        324.70        334.51        21.69 o
  -4  -2  11         58.47         45.68        10.17 o
  -3  -2  11         34.09         38.59         8.91 o
  -2  -2  11        107.45        113.66        10.40 o
  -1  -2  11         21.00         24.32         6.15 o
   0  -2  11        224.21        211.38        12.85 o
   1  -2  11         83.06        101.83        10.71 o
   2  -2  11         74.55         63.72         8.92 o
   3  -2  11        597.02        557.44        26.48 o
   4  -2  11        206.26        186.40        14.51 o
   5  -2  11          0.63          0.83         5.97 o
   6  -2  11        161.65        143.14        23.84 o
   7  -2  11        149.01        193.79        21.67 o
   8  -2  11         13.60         10.80        12.41 o
   9  -2  11         50.66         16.55        10.21 o
  -9  -1  11         33.53         27.94        12.48 o
  -8  -1  11        102.78         75.13        34.84 o
  -7  -1  11         24.02         14.03        10.74 o
  -6  -1  11          0.08         -6.54         6.54 o
  -5  -1  11        185.45        175.47        14.47 o
  -4  -1  11         22.49         29.98         9.49 o
  -3  -1  11          3.45          4.19         5.56 o
  -2  -1  11         66.88         64.77         8.01 o
  -1  -1  11          1.78         -3.96         3.96 o
   0  -1  11          0.05         -1.30         3.37 o
   1  -1  11        122.30        108.43         7.68 o
   2  -1  11        294.29        287.71        17.24 o
   3  -1  11       2944.11       2672.51        82.35 o
   4  -1  11          4.85          5.17         5.97 o
   5  -1  11        745.13        766.18        33.53 o
   6  -1  11          0.65         -1.03         7.19 o
   7  -1  11         41.36         47.68        12.14 o
   8  -1  11        185.67        157.42        21.07 o
   9  -1  11        234.24        266.64        24.69 o
  -9   0  11          2.81         -9.78         9.78 o
  -8   0  11        278.23        217.81        18.31 o
  -7   0  11        172.19        184.89        16.73 o
  -6   0  11         97.83         86.87        12.23 o
  -5   0  11         34.61         38.72         8.84 o
  -4   0  11         47.17         39.31         8.21 o
  -3   0  11          2.81         -5.93         5.93 o
  -2   0  11         11.21          8.32         3.41 o
  -1   0  11        319.36        282.98        11.16 o
   0   0  11       2726.19       2769.55       112.06 o
   1   0  11         99.56         51.26         4.83 o
   2   0  11        325.03        315.05        13.19 o
   3   0  11        684.08        627.49        24.17 o
   4   0  11        192.16        175.58        13.22 o
   5   0  11       2522.62       2398.95        84.00 o
   6   0  11         20.44         26.68         9.40 o
   7   0  11        356.00        352.99        25.28 o
   8   0  11         35.65         50.79        12.52 o
   9   0  11         33.54          2.74        10.67 o
  10   0  11         32.48         30.37        10.52 o
  -9   1  11        155.64        169.92        49.29 o
  -8   1  11         54.48         38.80         9.96 o
  -7   1  11          3.13          5.40         9.05 o
  -6   1  11        365.40        330.62        22.33 o
  -5   1  11        147.28        150.58        28.98 o
  -4   1  11        612.53        579.72        26.19 o
  -3   1  11          7.63          3.88         4.66 o
  -2   1  11        118.03         92.55         8.27 o
  -1   1  11       1394.93       1344.12        42.58 o
   0   1  11        183.61        173.35         9.15 o
   1   1  11         54.18         28.39         6.39 o
   2   1  11        353.82        307.56        14.79 o
   3   1  11       2622.84       2340.15        71.59 o
   4   1  11        196.49        192.52        16.16 o
   5   1  11        744.07        690.78        33.98 o
   6   1  11         30.75         17.87         8.63 o
   7   1  11        140.31        130.62        16.30 o
   8   1  11         13.27         -0.01         8.22 o
   9   1  11         11.85          1.01         7.94 o
  10   1  11         29.75         -2.83         9.11 o
  -9   2  11         27.57        -14.13        19.39 o
  -8   2  11         15.33         -1.21        11.43 o
  -7   2  11        724.45        715.44        37.55 o
  -6   2  11          3.69         -1.01         7.81 o
  -5   2  11         97.24        110.40        13.14 o
  -4   2  11        256.02        249.69        16.79 o
  -3   2  11        104.25        106.80        14.92 o
  -2   2  11        180.21        150.99        19.72 o
  -1   2  11        419.42        380.26        15.23 o
   0   2  11        128.61        111.18         6.77 o
   1   2  11       1381.30       1294.65        40.34 o
   2   2  11         32.08         26.74         4.57 o
   3   2  11        116.48        112.15        10.22 o
   4   2  11         14.58         15.38         6.15 o
   5   2  11        776.70        729.01        34.41 o
   6   2  11        297.32        263.25        19.18 o
   7   2  11        110.60        116.07        22.49 o
   8   2  11         96.87         97.21        15.22 o
   9   2  11          5.71         12.49        15.85 o
  10   2  11         52.18         13.43        17.60 o
  -8   3  11          2.10          2.18         7.68 o
  -7   3  11         87.42         70.62        13.12 o
  -6   3  11        239.10        214.00        18.18 o
  -5   3  11        508.06        532.19        28.39 o
  -4   3  11        175.35        199.98        14.30 o
  -3   3  11         94.93         85.28        14.15 o
  -2   3  11        606.32        610.69        33.87 o
  -1   3  11       1189.72       1065.58        57.94 o
   0   3  11         14.63         15.99         7.48 o
   1   3  11       2479.24       2403.43        89.95 o
   2   3  11         31.35         18.62         5.12 o
   3   3  11        150.56        106.34         9.65 o
   4   3  11          7.76          1.47         4.39 o
   5   3  11        910.13        869.83        38.41 o
   6   3  11        885.94        837.80        39.66 o
   7   3  11          0.13          1.46         7.62 o
   8   3  11        797.19        829.88        42.74 o
   9   3  11          0.02          2.32         8.01 o
  10   3  11          0.25          5.59         8.01 o
  -8   4  11          1.99         -9.32        15.00 o
  -7   4  11         18.56         14.16         9.41 o
  -6   4  11         91.37         73.90        12.67 o
  -5   4  11        364.25        291.17        19.30 o
  -4   4  11        229.80        251.00        33.60 o
  -3   4  11       1821.82       2185.98        99.61 o
  -2   4  11         43.63         67.06        12.42 o
  -1   4  11         20.76         20.58         4.09 o
   0   4  11        147.61        158.35        14.76 o
   1   4  11        690.74        655.18        35.17 o
   2   4  11         20.87         21.50         5.32 o
   3   4  11        592.67        464.98        19.89 o
   4   4  11         94.37         61.10        11.70 o
   5   4  11        106.86        119.35        18.04 o
   6   4  11        893.59        841.34        39.04 o
   7   4  11         45.16         25.83         9.33 o
   8   4  11          0.06         -7.10         7.10 o
   9   4  11         36.57         57.91        12.72 o
  10   4  11         30.73         24.97         9.45 o
  -8   5  11        198.10        145.54        17.05 o
  -7   5  11         92.93         91.01        14.70 o
  -6   5  11        115.06         82.23        21.40 o
  -5   5  11        234.48        221.79        28.27 o
  -4   5  11          1.93         -3.33         8.78 o
  -3   5  11         96.29         65.68        13.87 o
  -2   5  11         92.05         92.28        14.43 o
  -1   5  11       2067.58       2028.50        89.36 o
   0   5  11         25.32         14.09         5.91 o
   1   5  11        266.42        250.82        16.75 o
   2   5  11        726.58        673.92        36.91 o
   3   5  11          6.49         -1.86         4.02 o
   4   5  11          0.13         -1.86         8.65 o
   5   5  11         30.47         15.47        10.00 o
   6   5  11       2138.49       2152.88       101.61 o
   7   5  11         11.70          7.48         7.41 o
   8   5  11         52.03         56.02        12.02 o
   9   5  11         20.36         16.32         9.02 o
  10   5  11         44.65         72.61        12.56 o
  -7   6  11          5.93         12.84        11.85 o
  -6   6  11          1.11          7.76        13.43 o
  -5   6  11        170.56        252.51        49.14 o
  -4   6  11       1159.49       1244.02        80.15 o
  -3   6  11         64.76         56.48        17.66 o
  -2   6  11         33.08         10.62         8.51 o
  -1   6  11         50.20         70.97         9.83 o
   0   6  11          0.02          0.92         6.24 o
   1   6  11         95.47         92.63        11.76 o
   2   6  11        341.99        294.85        20.68 o
   3   6  11        169.78        135.96         8.91 o
   4   6  11        145.30        114.35        15.02 o
   5   6  11         48.84         62.97        13.85 o
   6   6  11          0.52         -6.78         7.68 o
   7   6  11          0.12         -1.13         8.76 o
   8   6  11          2.06          2.08        12.24 o
   9   6  11          1.88          5.56         7.97 o
  10   6  11         64.34         62.19        11.63 o
  -7   7  11        528.20        497.23        44.39 o
  -6   7  11         23.27          2.19        13.37 o
  -5   7  11         57.41         38.05        14.75 o
  -4   7  11        283.21        288.15        72.32 o
  -3   7  11        273.15        306.35        34.68 o
  -2   7  11          0.54          9.86        17.42 o
  -1   7  11        102.71        106.17        14.69 o
   0   7  11        228.66        246.08        18.33 o
   1   7  11          0.51         -2.02         4.25 o
   2   7  11        262.88        217.06        13.36 o
   3   7  11         14.81         14.25         6.29 o
   4   7  11        114.60        111.91        13.22 o
   5   7  11         80.38        111.79        16.15 o
   6   7  11         69.64        118.65        19.64 o
   7   7  11        159.94        161.56        25.63 o
   8   7  11         78.70         64.26        16.95 o
   9   7  11         69.57         46.49        13.28 o
  10   7  11         19.55         16.22         8.48 o
  -6   8  11        368.64        346.31        69.19 o
  -5   8  11        279.40        325.23        34.15 o
  -4   8  11        194.39        223.93        31.59 o
  -3   8  11         92.30         82.52        21.39 o
  -2   8  11          0.01         -6.15        14.46 o
  -1   8  11          0.04          1.33         7.46 o
   0   8  11       1171.03       1161.38        75.42 o
   1   8  11          1.13          6.91         6.52 o
   2   8  11         15.93          9.37         6.77 o
   3   8  11        447.06        442.88        28.27 o
   4   8  11        610.40        584.29        31.13 o
   5   8  11        495.14        512.05        30.18 o
   6   8  11         13.51          2.91         8.84 o
   7   8  11         18.86         28.70        12.81 o
   8   8  11        244.66        324.09        26.32 o
   9   8  11         26.70         57.01        13.10 o
  10   8  11         18.35         -0.23         6.03 o
  -6   9  11         36.37         40.65        14.17 o
  -5   9  11          3.39        -11.13        11.13 o
  -4   9  11          7.81         19.72        16.04 o
  -3   9  11          1.20          4.63        14.62 o
  -2   9  11        151.71        190.99        28.16 o
  -1   9  11        138.24        148.47        22.43 o
   0   9  11        344.08        285.77        22.75 o
   1   9  11          0.09         -6.28         6.28 o
   2   9  11        389.83        383.04        25.96 o
   3   9  11         28.51         17.09        10.15 o
   4   9  11        139.08        121.88        18.76 o
   5   9  11         29.87         19.18        16.76 o
   6   9  11         17.37         26.77        10.59 o
   7   9  11          3.24          1.48        12.00 o
   8   9  11         18.28         17.29        10.82 o
   9   9  11          7.66         13.30        12.34 o
  10   9  11          0.35          6.03         9.05 o
  -5  10  11          2.98          3.60        19.56 o
  -4  10  11         59.38         44.95        39.12 o
  -3  10  11          1.27         19.88        14.88 o
  -2  10  11        321.24        341.58        69.36 o
  -1  10  11         53.07         42.86        15.33 o
   0  10  11         58.20         49.90        12.21 o
   1  10  11         22.19         15.58         9.91 o
   2  10  11        183.98        188.94        18.99 o
   3  10  11        279.14        216.34        23.51 o
   4  10  11         12.09          7.03        10.78 o
   5  10  11         30.52         13.19        11.94 o
   6  10  11          7.10         15.36        13.19 o
   7  10  11         12.68         20.60        11.16 o
   8  10  11          2.54          6.95         9.85 o
   9  10  11         70.64         83.08        16.77 o
  -4  11  11        339.66        351.41        36.82 o
  -3  11  11         20.52          9.86        12.48 o
  -2  11  11         35.39         50.98        18.39 o
  -1  11  11         97.82         52.62        15.81 o
   0  11  11         10.04         23.62        11.03 o
   1  11  11         13.06          6.88         8.81 o
   2  11  11         66.09         69.34        16.28 o
   3  11  11        409.39        407.72        62.95 o
   4  11  11         26.24         12.29        10.69 o
   5  11  11         11.04          5.00        20.38 o
   6  11  11          0.82          5.39        11.83 o
   7  11  11          2.26         -0.26        13.99 o
   8  11  11          5.30          8.59        14.56 o
   9  11  11         54.69         60.21        16.21 o
  -3  12  11          0.09          6.59        12.98 o
  -2  12  11        242.05        182.76        26.84 o
  -1  12  11        192.66        223.21        30.55 o
   0  12  11          3.96         20.07        10.92 o
   1  12  11         31.19         20.66         9.79 o
   2  12  11          0.10         13.92         8.86 o
   3  12  11         55.08         65.75        16.95 o
   4  12  11          5.19         -0.39         9.36 o
   5  12  11         43.21         71.04        17.69 o
   6  12  11          0.08         -4.98        11.79 o
   7  12  11          0.07         14.35        12.74 o
   8  12  11         26.86         12.88        17.91 o
  -1  13  11        110.60        120.92        21.99 o
   0  13  11         98.83         84.24        19.26 o
   1  13  11        209.62        265.11        30.07 o
   2  13  11          0.18         -9.52         9.52 o
   3  13  11         24.00          2.98        11.83 o
   4  13  11          1.11         18.62        15.12 o
   5  13  11         66.66         81.01        18.31 o
   6  13  11          0.20          3.83        19.56 o
   7  13  11         32.06         42.10        42.07 o
   1  14  11         24.75         -0.52        20.38 o
   2  14  11          3.95         -0.92        10.02 o
   3  14  11         19.32         27.45        26.79 o
   4  14  11         81.82        133.40        22.18 o
   5  14  11         17.58         28.11        15.94 o
  -4 -11  12          6.27         36.82        21.69 o
  -3 -11  12         19.09         28.02        16.84 o
  -2 -11  12         43.48         51.55        19.56 o
  -1 -11  12         82.47         83.07        21.65 o
   0 -11  12         13.96          2.53        16.93 o
   1 -11  12          6.96         32.24        18.06 o
  -4 -10  12         77.21         63.11        30.90 o
  -3 -10  12        126.96        124.08        72.46 o
  -2 -10  12         10.43         17.22        16.33 o
  -1 -10  12         26.82         24.20        18.16 o
   0 -10  12          5.72          3.28        13.80 o
   1 -10  12          5.14          5.31        13.63 o
   2 -10  12         55.07         91.71        24.12 o
   3 -10  12          0.05         12.73        14.29 o
  -7  -9  12          6.28         27.30        16.23 o
  -6  -9  12          2.45         23.34        19.07 o
  -5  -9  12          2.42         10.15        23.50 o
  -4  -9  12         10.08        -11.76        11.76 o
  -3  -9  12          2.65         -6.80        18.00 o
  -2  -9  12          9.92         15.02        12.32 o
  -1  -9  12          2.28         -3.35        10.95 o
   0  -9  12        102.78        149.79        24.76 o
   1  -9  12          0.54         -1.41        14.70 o
   2  -9  12         26.21         -0.96         8.82 o
   3  -9  12          5.00          6.90        10.11 o
   4  -9  12         23.97         -1.43        11.42 o
  -7  -8  12         24.66         28.64        16.60 o
  -6  -8  12         87.80        147.55        26.84 o
  -5  -8  12         54.48         72.38        16.11 o
  -4  -8  12         25.31         28.42        12.46 o
  -3  -8  12          1.39         -7.45        12.65 o
  -2  -8  12          7.13         -8.60        11.07 o
  -1  -8  12          0.77          9.18        10.99 o
   0  -8  12         89.72         89.95        19.14 o
   1  -8  12          0.01          2.84        11.84 o
   2  -8  12         69.30         60.28        16.63 o
   3  -8  12         51.54         36.85        12.64 o
   4  -8  12         22.77         14.05         9.71 o
   5  -8  12         39.64         38.85        31.13 o
  -8  -7  12         32.26         50.97        14.62 o
  -7  -7  12         11.37         40.38        13.94 o
  -6  -7  12         79.28         98.06        28.93 o
  -5  -7  12        105.33        109.18        19.81 o
  -4  -7  12        131.52        225.86        32.21 o
  -3  -7  12          2.24         -2.30         7.36 o
  -2  -7  12         54.88         48.62        12.14 o
  -1  -7  12         63.16         84.03        17.47 o
   0  -7  12          7.94         -5.60        10.90 o
   1  -7  12          2.72         -9.55         9.55 o
   2  -7  12        465.51        482.80        38.72 o
   3  -7  12         15.57         10.68         9.88 o
   4  -7  12        138.13        104.07        17.82 o
   5  -7  12        299.52        332.30        29.21 o
   6  -7  12          3.77         -8.42         8.42 o
  -8  -6  12          0.04        -15.90        33.20 o
  -7  -6  12          2.11          2.49        25.64 o
  -6  -6  12         10.29          3.28         9.67 o
  -5  -6  12        106.30         96.49        17.95 o
  -4  -6  12          8.90         -8.53         8.53 o
  -3  -6  12          7.98         -5.96         6.64 o
  -2  -6  12        384.09        441.24        34.23 o
  -1  -6  12        115.75        126.12        15.93 o
   0  -6  12         31.27         27.04         8.39 o
   1  -6  12         89.80         87.44        11.70 o
   2  -6  12        187.23        188.40        22.15 o
   3  -6  12         76.96         41.64        22.06 o
   4  -6  12          3.07        -15.76        15.76 o
   5  -6  12         72.31         64.20        15.52 o
   6  -6  12         13.61         17.01         9.86 o
   7  -6  12         36.84         29.97        12.00 o
  -8  -5  12         40.20         46.41        19.23 o
  -7  -5  12          1.35         17.88        21.53 o
  -6  -5  12          0.07         -1.46        10.40 o
  -5  -5  12          6.74         -8.29         8.56 o
  -4  -5  12          1.42         -3.21         6.97 o
  -3  -5  12         10.40          9.89         7.37 o
  -2  -5  12         64.82         77.14        11.43 o
  -1  -5  12        128.70        119.45        15.47 o
   0  -5  12         46.50         45.52         9.61 o
   1  -5  12        116.80         95.73        12.31 o
   2  -5  12        120.77        125.38        12.23 o
   3  -5  12        740.61        786.66        32.07 o
   4  -5  12         29.08         19.42        12.47 o
   5  -5  12        233.28        203.50        24.77 o
   6  -5  12          0.01          5.64         7.68 o
   7  -5  12        168.61        159.42        29.91 o
  -9  -4  12         19.44         38.18        14.79 o
  -8  -4  12          0.13          3.62        10.39 o
  -7  -4  12        193.46        203.72        23.87 o
  -6  -4  12         93.84         75.25        13.06 o
  -5  -4  12          0.24         -3.66         8.97 o
  -4  -4  12        806.17        941.87        43.35 o
  -3  -4  12         51.19         44.04        11.29 o
  -2  -4  12        192.81        196.25        14.74 o
  -1  -4  12        114.26        104.46        19.24 o
   0  -4  12         52.57         64.26        10.33 o
   1  -4  12         42.30         57.48         9.38 o
   2  -4  12         50.81         48.68         8.66 o
   3  -4  12        139.72         97.91        11.24 o
   4  -4  12         82.30         97.59        16.14 o
   5  -4  12        297.29        287.57        19.18 o
   6  -4  12        117.33        106.44        15.87 o
   7  -4  12        106.87         39.78        22.85 o
   8  -4  12          7.50        -15.17        20.38 o
  -9  -3  12          1.05         -1.78        13.99 o
  -8  -3  12          1.85         -4.97        10.09 o
  -7  -3  12          8.39         10.82         9.59 o
  -6  -3  12        451.52        442.83        27.65 o
  -5  -3  12          2.77          3.59         7.89 o
  -4  -3  12         56.99         52.48        10.96 o
  -3  -3  12        115.87        133.79        14.95 o
  -2  -3  12        494.91        507.22        23.92 o
  -1  -3  12        261.99        230.68        17.85 o
   0  -3  12        210.89        188.75        13.38 o
   1  -3  12        685.87        657.26        28.57 o
   2  -3  12          3.36          5.17         5.24 o
   3  -3  12        694.59        675.69        28.00 o
   4  -3  12        200.84        222.16        16.15 o
   5  -3  12        179.61        208.64        28.22 o
   6  -3  12         37.25         42.36         8.74 o
   7  -3  12        465.57        537.21        37.96 o
   8  -3  12        380.79        436.61        58.67 o
  -9  -2  12         90.47         69.00        15.63 o
  -8  -2  12          7.94         -1.33        11.65 o
  -7  -2  12        119.36        111.20        16.69 o
  -6  -2  12        263.07        290.63        21.82 o
  -5  -2  12          9.97          6.39         8.19 o
  -4  -2  12        524.29        533.14        28.22 o
  -3  -2  12        454.65        512.53        32.21 o
  -2  -2  12        344.41        382.75        18.98 o
  -1  -2  12        372.62        365.35        18.28 o
   0  -2  12        472.33        455.99        40.87 o
   1  -2  12        362.43        312.29        20.21 o
   2  -2  12         37.77         35.82         7.23 o
   3  -2  12          6.13          1.65         5.72 o
   4  -2  12        739.57        735.34        32.54 o
   5  -2  12         84.28         78.07        11.12 o
   6  -2  12        606.06        656.91        36.45 o
   7  -2  12          0.15         -1.44         8.82 o
   8  -2  12        254.62        208.62        31.39 o
   9  -2  12         53.75         42.38        15.02 o
  -9  -1  12         62.22         18.99        42.40 o
  -8  -1  12        100.75         84.92        18.79 o
  -7  -1  12          8.50          2.05         8.16 o
  -6  -1  12         87.63         55.01        11.07 o
  -5  -1  12        388.50        387.83        21.46 o
  -4  -1  12         37.49         45.48         9.08 o
  -3  -1  12          2.93          7.79         6.52 o
  -2  -1  12         86.25         71.65         8.72 o
  -1  -1  12        215.62        190.68        12.51 o
   0  -1  12        331.46        286.83        15.47 o
   1  -1  12          2.43         -1.35         3.25 o
   2  -1  12        105.33         83.66         9.09 o
   3  -1  12        528.25        500.76        21.41 o
   4  -1  12        265.32        246.71        15.92 o
   5  -1  12        212.93        182.12        14.64 o
   6  -1  12        193.21        215.91        18.75 o
   7  -1  12         42.07         60.48        12.55 o
   8  -1  12        205.77        248.44        23.93 o
   9  -1  12         11.34         16.08        18.99 o
  -9   0  12          0.02         -9.02         9.08 o
  -8   0  12         39.12         29.13        10.44 o
  -7   0  12        205.08        228.28        29.23 o
  -6   0  12        187.38        183.23        17.78 o
  -5   0  12        746.34        714.04        35.96 o
  -4   0  12        380.13        404.44        23.57 o
  -3   0  12         61.32         49.20         8.66 o
  -2   0  12         91.49         81.07         6.77 o
  -1   0  12       1185.96       1159.66        47.44 o
   0   0  12       1308.94       1262.58        66.03 o
   1   0  12          9.35          6.35         5.15 o
   2   0  12       1289.15       1186.28        38.29 o
   3   0  12        248.86        207.05        12.19 o
   4   0  12       2036.76       2001.23        64.15 o
   5   0  12          3.97          0.97         6.31 o
   6   0  12        235.67        215.37        18.64 o
   7   0  12         20.09         13.04         8.84 o
   8   0  12        256.69        336.51        33.91 o
   9   0  12          0.29          9.54         8.19 o
  10   0  12        188.98        207.96        21.63 o
  -9   1  12         14.78         -8.55         8.55 o
  -8   1  12         73.96         53.88        10.60 o
  -7   1  12        595.47        520.08        27.93 o
  -6   1  12        186.25        176.73        16.03 o
  -5   1  12         14.15         11.58        12.24 o
  -4   1  12          2.60         13.67         6.65 o
  -3   1  12        584.52        585.70        25.30 o
  -2   1  12        829.70        769.38        44.57 o
  -1   1  12         95.97         81.93         8.84 o
   0   1  12        574.22        603.22        28.34 o
   1   1  12         10.65         11.00         4.22 o
   2   1  12         21.33         12.68         5.28 o
   3   1  12          2.20         -1.18         4.86 o
   4   1  12        336.42        332.65        17.12 o
   5   1  12         89.04        103.25        13.48 o
   6   1  12         16.47         20.78         8.75 o
   7   1  12        215.81        205.65        18.92 o
   8   1  12         86.78         70.92        13.52 o
   9   1  12         11.74         12.18        10.06 o
  10   1  12        210.42        167.85        19.59 o
  -8   2  12         64.01         62.19        11.88 o
  -7   2  12         40.75         27.00        10.29 o
  -6   2  12         17.01          9.88         7.76 o
  -5   2  12        101.99         75.46        11.64 o
  -4   2  12       1819.18       1808.94        70.54 o
  -3   2  12          0.02         -5.37         7.06 o
  -2   2  12         80.97         68.38        10.96 o
  -1   2  12        502.64        403.89        16.33 o
   0   2  12        192.17        145.90         8.08 o
   1   2  12         17.68         12.88         3.77 o
   2   2  12        887.62        855.69        31.58 o
   3   2  12          5.62          2.07         4.39 o
   4   2  12        179.26        134.22        12.63 o
   5   2  12        522.18        474.83        25.22 o
   6   2  12          0.77          1.43         6.56 o
   7   2  12          0.29          0.71         7.37 o
   8   2  12        570.46        585.60        36.08 o
   9   2  12         66.56         55.52        13.99 o
  10   2  12          2.67          8.07         8.89 o
  -8   3  12         26.74         22.38         8.97 o
  -7   3  12         12.69          7.16         9.25 o
  -6   3  12        117.02         93.45        16.18 o
  -5   3  12        144.82        117.18        18.55 o
  -4   3  12        191.22        222.61        22.07 o
  -3   3  12          0.57         -6.39         6.39 o
  -2   3  12       3013.30       2906.44       141.70 o
  -1   3  12         90.09         77.88         7.53 o
   0   3  12         29.71         29.33         7.51 o
   1   3  12        155.48        135.10        12.50 o
   2   3  12        210.58        160.11         8.70 o
   3   3  12          3.34          1.10         3.73 o
   4   3  12         66.08         62.70         9.60 o
   5   3  12        300.84        297.20        26.25 o
   6   3  12        922.45        872.22        40.58 o
   7   3  12        350.62        334.02        22.70 o
   8   3  12        145.83        138.08        21.06 o
   9   3  12         63.51         87.07        15.27 o
  10   3  12         67.27         89.40        13.64 o
  -8   4  12          0.01         -5.87         8.37 o
  -7   4  12         85.81         64.82        12.49 o
  -6   4  12         45.56         28.98         8.97 o
  -5   4  12          2.65         14.13        10.67 o
  -4   4  12          5.52          2.62         9.61 o
  -3   4  12        537.53        592.93        36.14 o
  -2   4  12        228.77        299.58        36.68 o
  -1   4  12         15.24          8.28         3.69 o
   0   4  12         84.79         91.55        13.26 o
   1   4  12        503.49        457.64        23.85 o
   2   4  12        251.45        241.64        14.28 o
   3   4  12        512.99        450.10        23.83 o
   4   4  12        357.53        314.42        23.11 o
   5   4  12        114.92        138.71        19.78 o
   6   4  12       1009.41        996.31        55.84 o
   7   4  12         60.58         64.18        10.61 o
   8   4  12          2.88         10.31         8.97 o
   9   4  12         84.92         67.44        13.66 o
  10   4  12          1.60         -6.00         8.59 o
  -8   5  12         45.65         24.23        15.45 o
  -7   5  12         51.17         46.90        13.92 o
  -6   5  12         33.39         33.54        14.46 o
  -5   5  12        169.33        161.26        30.00 o
  -4   5  12       3334.55       3657.64       161.41 o
  -3   5  12        334.58        308.84        24.92 o
  -2   5  12         26.40         25.94         9.61 o
  -1   5  12        817.03        817.10        40.89 o
   0   5  12        297.58        289.84        18.17 o
   1   5  12        153.12        133.29        14.55 o
   2   5  12        100.35         99.70        10.91 o
   3   5  12        233.14        197.96         9.62 o
   4   5  12        192.02        171.42        16.98 o
   5   5  12         31.54         30.41        10.75 o
   6   5  12         32.65         17.70        10.68 o
   7   5  12        272.99        298.59        28.40 o
   8   5  12         89.70         88.35        13.48 o
   9   5  12         69.27         99.74        19.05 o
  10   5  12         38.59         32.84         9.79 o
  -7   6  12          0.02         13.24        25.80 o
  -6   6  12        147.13        156.64        48.80 o
  -5   6  12          4.40        -11.11        13.13 o
  -4   6  12        247.33        242.39        29.91 o
  -3   6  12         23.45         14.25        13.78 o
  -2   6  12         45.00         28.53        10.97 o
  -1   6  12       1503.34       1631.29        65.38 o
   0   6  12         64.11         30.26         8.07 o
   1   6  12       1033.57        976.97        43.14 o
   2   6  12          0.52         -1.86         4.91 o
   3   6  12        110.53         88.82         9.23 o
   4   6  12         11.02         10.82         7.98 o
   5   6  12          1.82          5.85         8.24 o
   6   6  12        120.91        154.98        28.46 o
   7   6  12        996.51       1127.72        63.73 o
   8   6  12         62.06         76.62        18.49 o
   9   6  12         76.63         77.54        15.94 o
  10   6  12         19.72         32.04         9.70 o
  -7   7  12          6.36         16.49        13.13 o
  -6   7  12         42.57         23.33        24.98 o
  -5   7  12        106.37         68.71        26.46 o
  -4   7  12        540.87        498.01        43.78 o
  -3   7  12        143.16        167.62        26.85 o
  -2   7  12         56.76         45.07        15.14 o
  -1   7  12         24.22          3.35        11.28 o
   0   7  12        321.63        287.80        19.91 o
   1   7  12       1861.90       1794.06        64.72 o
   2   7  12        188.30        171.06        13.44 o
   3   7  12         48.79         49.39         8.73 o
   4   7  12         94.98        107.80        15.85 o
   5   7  12          0.42          5.10         8.07 o
   6   7  12          0.52         -8.56         8.56 o
   7   7  12         37.93          8.84        10.90 o
   8   7  12         31.79         24.37        11.85 o
   9   7  12          6.39          8.58         9.07 o
  10   7  12         89.76        125.56        27.71 o
  -6   8  12         11.52          1.96        21.04 o
  -5   8  12          0.40         -8.24        11.67 o
  -4   8  12         67.68         72.43        19.95 o
  -3   8  12        488.25        492.33        43.74 o
  -2   8  12         29.50         41.37        15.95 o
  -1   8  12         49.55         40.10        28.27 o
   0   8  12        137.85        125.33        15.44 o
   1   8  12        396.43        374.78        23.84 o
   2   8  12         80.51         82.62        11.11 o
   3   8  12        224.29        189.51        18.88 o
   4   8  12        891.85        900.68        42.84 o
   5   8  12        427.99        442.95        27.44 o
   6   8  12         95.67        127.57        17.09 o
   7   8  12          1.19         13.66        10.26 o
   8   8  12        126.32        139.77        19.70 o
   9   8  12          0.09          1.72         8.91 o
  10   8  12          9.20         22.92        20.02 o
  -5   9  12         25.06          8.68        14.79 o
  -4   9  12          9.57         29.21        17.43 o
  -3   9  12        178.10        180.99        30.64 o
  -2   9  12        109.31        104.43        25.15 o
  -1   9  12        725.97        735.31        52.20 o
   0   9  12         57.85         51.37        13.19 o
   1   9  12        461.11        475.98        63.77 o
   2   9  12        763.41        759.95        40.92 o
   3   9  12        641.80        593.74        35.95 o
   4   9  12         13.51         27.06        10.08 o
   5   9  12        117.27        152.15        23.93 o
   6   9  12        104.80        145.89        19.67 o
   7   9  12         20.30         26.48        11.54 o
   8   9  12        228.90        303.23        30.89 o
   9   9  12          2.92         17.99        12.57 o
  -5  10  12        128.56        168.59        29.58 o
  -4  10  12          5.20         26.14        15.42 o
  -3  10  12        103.19         55.65        19.61 o
  -2  10  12         65.50         39.55        18.74 o
  -1  10  12         43.44         39.24        20.05 o
   0  10  12         45.80         32.32        11.98 o
   1  10  12          2.45         -9.58        15.04 o
   2  10  12        375.60        386.82        59.00 o
   3  10  12          3.68          2.38         8.71 o
   4  10  12         12.96          9.40        10.61 o
   5  10  12          0.04          8.19         9.89 o
   6  10  12          6.33         14.19        10.08 o
   7  10  12         25.61         20.66        11.82 o
   8  10  12          7.25         -4.03        10.87 o
   9  10  12          5.39         17.26        10.20 o
  -4  11  12         26.75         23.93        15.92 o
  -3  11  12         10.78        -14.13        14.13 o
  -2  11  12         20.58         -0.33        16.04 o
  -1  11  12        306.74        351.92        74.95 o
   0  11  12         30.92         29.51        10.76 o
   1  11  12          1.35          8.24        24.00 o
   2  11  12          4.31         -4.50         7.84 o
   3  11  12         88.05         89.64        19.27 o
   4  11  12         73.64         82.03        18.21 o
   5  11  12         36.39         40.32        15.12 o
   6  11  12          0.00        -14.96        14.96 o
   7  11  12          5.12          2.50        18.55 o
   8  11  12         21.20         14.98        12.94 o
  -3  12  12          5.01         -5.09        14.96 o
  -2  12  12        212.27        208.05        51.76 o
  -1  12  12          1.71         29.58        27.12 o
   0  12  12          6.44         -8.28         8.28 o
   1  12  12          2.61          5.88         8.46 o
   2  12  12        148.41        157.71        21.07 o
   3  12  12          0.03          5.12        11.01 o
   4  12  12          0.03          1.55         9.32 o
   5  12  12         13.91         23.16        11.76 o
   6  12  12         44.03         84.84        27.94 o
   7  12  12         25.79         22.68        13.11 o
   8  12  12         25.72         12.16        14.20 o
  -1  13  12         16.05         21.53        13.80 o
   0  13  12          0.23         14.46        14.79 o
   1  13  12          1.53        -11.01        11.01 o
   2  13  12         47.96         37.47        13.97 o
   3  13  12          7.49          1.68         7.14 o
   4  13  12        143.34        138.32        57.51 o
   5  13  12          1.06         -9.84         9.84 o
   6  13  12         70.42         67.13        22.68 o
   7  13  12         13.40         20.69        12.69 o
   1  14  12          5.34        -17.41        17.42 o
   2  14  12         23.34         26.80        12.82 o
   3  14  12          0.80        -15.89        19.56 o
   4  14  12         52.17         20.12        11.93 o
   5  14  12         15.87         14.96        14.30 o
  -3 -11  13          1.08         -5.15        15.08 o
  -2 -11  13         15.37          1.93        37.47 o
  -1 -11  13         18.94         18.49        13.54 o
  -5 -10  13          3.98         -8.88        18.41 o
  -4 -10  13         95.43         83.22        29.75 o
  -3 -10  13          2.47         10.06        10.98 o
  -2 -10  13         63.95         63.12        17.59 o
  -1 -10  13          8.23          2.76        11.14 o
   0 -10  13          0.14         -1.34        10.85 o
   1 -10  13          0.04         16.80        13.94 o
   2 -10  13          0.48        -13.77        28.43 o
  -6  -9  13         23.69         64.76        21.04 o
  -5  -9  13          0.02          2.95        24.82 o
  -4  -9  13          6.97          4.23        11.76 o
  -3  -9  13          1.31         -5.69        11.80 o
  -2  -9  13          8.18         -9.49        11.17 o
  -1  -9  13         23.52         27.88        12.96 o
   0  -9  13          8.49         -8.43        10.87 o
   1  -9  13         88.78         74.08        16.17 o
   2  -9  13          1.96         -5.27         8.78 o
   3  -9  13         54.37         53.94        19.92 o
   4  -9  13          3.54         30.24        17.09 o
  -7  -8  13          2.01         -1.38        12.00 o
  -6  -8  13          8.83         38.82        13.82 o
  -5  -8  13         35.34         36.47        11.80 o
  -4  -8  13          7.98         10.07         9.90 o
  -3  -8  13         68.56         74.14        15.44 o
  -2  -8  13          3.75         24.22        15.24 o
  -1  -8  13          1.57          0.47        11.45 o
   0  -8  13         18.05         19.59        11.95 o
   1  -8  13          5.04          9.52        11.44 o
   2  -8  13          0.38          9.19        10.23 o
   3  -8  13        244.79        280.82        29.41 o
   4  -8  13         17.40         14.06         8.80 o
   5  -8  13        191.34        214.59        22.23 o
  -7  -7  13         10.81         21.68        12.31 o
  -6  -7  13          6.10         18.69        14.03 o
  -5  -7  13         81.93         88.60        31.89 o
  -4  -7  13         24.78         21.97        13.07 o
  -3  -7  13         39.87         62.53        12.73 o
  -2  -7  13         12.84         17.61        10.68 o
  -1  -7  13         50.40         55.16        12.99 o
   0  -7  13         40.19         25.48        19.64 o
   1  -7  13          1.64         15.90        12.34 o
   2  -7  13        110.92        102.38        19.89 o
   3  -7  13         96.23         99.97        18.41 o
   4  -7  13         10.93         -0.84         7.65 o
   5  -7  13        209.58        249.81        29.81 o
   6  -7  13         27.38          6.78         8.46 o
  -8  -6  13         10.82         19.66        13.36 o
  -7  -6  13         14.55          4.20         9.54 o
  -6  -6  13         13.59         20.01        10.16 o
  -5  -6  13        196.46        206.44        35.64 o
  -4  -6  13         27.90         16.32        12.84 o
  -3  -6  13         21.86          7.61         8.11 o
  -2  -6  13         74.40         84.42        12.19 o
  -1  -6  13          4.50         -6.58         6.58 o
   0  -6  13          7.70          1.13         6.93 o
   1  -6  13          5.12          5.01         6.65 o
   2  -6  13         18.01         15.82        12.31 o
   3  -6  13          9.94         15.57        11.30 o
   4  -6  13         62.96         63.89        14.42 o
   5  -6  13          0.67          0.82        13.60 o
   6  -6  13        183.74        166.13        20.40 o
  -8  -5  13          7.67         -3.20        11.28 o
  -7  -5  13        305.28        367.79        34.88 o
  -6  -5  13          3.48          3.22         9.74 o
  -5  -5  13        283.02        308.11        22.81 o
  -4  -5  13         65.14         66.54        22.87 o
  -3  -5  13        182.20        192.11        17.60 o
  -2  -5  13         79.58         72.20        12.40 o
  -1  -5  13          8.00         -5.97         5.97 o
   0  -5  13        146.33        147.74        14.60 o
   1  -5  13         43.12         55.00        10.43 o
   2  -5  13        182.88        167.03        13.38 o
   3  -5  13          3.49          1.95         5.50 o
   4  -5  13        115.82        131.67        18.05 o
   5  -5  13         18.34         29.88         9.86 o
   6  -5  13        161.41        153.53        34.32 o
   7  -5  13         31.10         44.64        14.75 o
  -8  -4  13         16.61         10.10        11.28 o
  -7  -4  13        234.41        225.53        28.37 o
  -6  -4  13          3.47         -3.88         7.97 o
  -5  -4  13        167.49        197.51        17.97 o
  -4  -4  13        209.79        268.52        22.96 o
  -3  -4  13         46.69         29.49         9.33 o
  -2  -4  13          4.82          6.53         6.45 o
  -1  -4  13          2.70          0.96         5.83 o
   0  -4  13        567.14        587.76        27.43 o
   1  -4  13         16.52         35.69         8.73 o
   2  -4  13         60.36         77.08        10.25 o
   3  -4  13          2.78          0.37         5.61 o
   4  -4  13          7.83          8.23         7.50 o
   5  -4  13         14.59          1.92         6.69 o
   6  -4  13         24.26         13.44         9.58 o
   7  -4  13         31.58         29.58        11.79 o
   8  -4  13        514.34        529.30        46.50 o
  -9  -3  13         52.50         52.59        20.05 o
  -8  -3  13         23.73         30.94        13.04 o
  -7  -3  13         20.38          2.83         9.77 o
  -6  -3  13         19.32          8.19         9.40 o
  -5  -3  13         57.78         50.08        12.05 o
  -4  -3  13         14.96         17.90         9.37 o
  -3  -3  13        438.75        467.77        25.90 o
  -2  -3  13        592.07        656.55        28.86 o
  -1  -3  13          0.04          2.68         5.63 o
   0  -3  13         67.09         47.54         9.04 o
   1  -3  13         24.05         21.18         7.44 o
   2  -3  13         88.72         84.98        11.41 o
   3  -3  13          1.34          0.31         5.66 o
   4  -3  13          4.16         -1.20         6.29 o
   5  -3  13         65.73         58.45        11.37 o
   6  -3  13          3.05         -4.01         8.36 o
   7  -3  13         59.83         82.62        21.41 o
   8  -3  13        247.56        239.87        22.79 o
  -9  -2  13         31.78         24.25        30.90 o
  -8  -2  13          0.01          5.56        10.11 o
  -7  -2  13         38.72         48.93        11.68 o
  -6  -2  13         86.76         88.00        14.45 o
  -5  -2  13         77.10         69.68        11.89 o
  -4  -2  13        307.36        312.95        20.88 o
  -3  -2  13          0.07          6.26         7.01 o
  -2  -2  13        433.95        443.34        21.34 o
  -1  -2  13        323.74        305.61        17.05 o
   0  -2  13         11.35         12.67         5.97 o
   1  -2  13        279.07        251.11        15.55 o
   2  -2  13        729.63        675.12        29.08 o
   3  -2  13          1.26         -3.23         4.94 o
   4  -2  13        764.32        783.90        31.34 o
   5  -2  13         13.19          8.44         9.97 o
   6  -2  13        175.04        206.07        18.93 o
   7  -2  13        127.23        160.42        17.48 o
   8  -2  13         68.03         47.83        12.65 o
   9  -2  13        287.55        251.79        23.72 o
  -9  -1  13          1.58         15.34        28.93 o
  -8  -1  13         35.94          9.68        12.52 o
  -7  -1  13         27.14         22.24         8.48 o
  -6  -1  13         13.10         26.29         9.25 o
  -5  -1  13         86.10         68.56        10.81 o
  -4  -1  13        475.04        493.93        26.50 o
  -3  -1  13          0.29          5.62         7.92 o
  -2  -1  13       2346.51       2318.21        88.01 o
  -1  -1  13        182.84        164.41        11.78 o
   0  -1  13        142.44        105.56         9.65 o
   1  -1  13        387.89        348.43        23.30 o
   2  -1  13        203.79        167.77        12.17 o
   3  -1  13         30.94         32.04         7.02 o
   4  -1  13        391.88        369.40        18.72 o
   5  -1  13          1.96         -0.72         6.22 o
   6  -1  13         23.91         31.78        10.59 o
   7  -1  13        113.02         89.05        14.51 o
   8  -1  13         53.59         47.93        12.83 o
   9  -1  13        523.44        527.44        38.18 o
  -9   0  13          5.14        -12.49        13.81 o
  -8   0  13         21.61         13.90        10.89 o
  -7   0  13          0.43          9.61        12.31 o
  -6   0  13          9.93         17.05         9.58 o
  -5   0  13        157.53        128.48        14.15 o
  -4   0  13         31.70         20.90         7.97 o
  -3   0  13          0.25         -5.21         5.21 o
  -2   0  13       1412.92       1314.83        42.74 o
  -1   0  13        225.49        198.70        14.63 o
   0   0  13         14.77         17.52         6.44 o
   1   0  13         65.07         60.43        11.53 o
   2   0  13        201.59        198.39        11.79 o
   3   0  13        293.75        285.38        14.77 o
   4   0  13          0.01          0.24         5.38 o
   5   0  13        284.11        270.42        17.34 o
   6   0  13         49.12         56.88        12.33 o
   7   0  13        613.82        641.67        42.42 o
   8   0  13         80.61         56.49        10.88 o
   9   0  13         22.34         26.53        11.91 o
  -8   1  13        119.87         64.18        11.70 o
  -7   1  13          3.25          4.53         7.65 o
  -6   1  13          2.83          7.44         7.14 o
  -5   1  13         27.49         24.36         7.60 o
  -4   1  13        180.06        193.12        14.01 o
  -3   1  13        227.75        196.17        16.60 o
  -2   1  13        219.69        256.88        18.13 o
  -1   1  13         71.48         69.08         8.78 o
   0   1  13        881.47        745.80        32.92 o
   1   1  13        503.29        386.72        20.40 o
   2   1  13          0.97         10.59         5.62 o
   3   1  13         74.82         83.72        10.19 o
   4   1  13         15.14         16.10         5.37 o
   5   1  13       2976.29       2756.73       105.46 o
   6   1  13          0.03         -5.31         6.28 o
   7   1  13        240.93        255.85        20.77 o
   8   1  13         24.62         22.20         8.80 o
   9   1  13         51.92         46.29         9.80 o
  10   1  13        158.31        174.71        19.99 o
  -8   2  13          0.22          5.58         8.41 o
  -7   2  13         10.18         15.56         8.36 o
  -6   2  13         33.15          5.56        16.99 o
  -5   2  13        153.09        144.05        13.89 o
  -4   2  13         37.49         17.22         9.63 o
  -3   2  13         19.48         10.98         7.82 o
  -2   2  13        252.89        217.67        26.75 o
  -1   2  13       1540.88       1378.75        56.60 o
   0   2  13        153.56        142.33        10.78 o
   1   2  13       1063.87        856.93        31.57 o
   2   2  13        108.79        103.00         8.82 o
   3   2  13       1210.71       1096.57        41.62 o
   4   2  13         75.05         77.44        10.07 o
   5   2  13       2091.05       1841.94        79.52 o
   6   2  13          1.86        -10.55        11.07 o
   7   2  13         24.55          4.78         6.95 o
   8   2  13        129.27         98.98        14.82 o
   9   2  13         79.70         52.11        14.19 o
  10   2  13         23.51         25.25        10.35 o
  -8   3  13        151.82        120.67        21.40 o
  -7   3  13          2.29         -2.03         7.17 o
  -6   3  13        137.01        117.89        14.23 o
  -5   3  13        312.45        302.25        26.77 o
  -4   3  13         77.58         64.25        15.02 o
  -3   3  13         46.48         40.18        11.68 o
  -2   3  13        328.10        293.29        22.09 o
  -1   3  13        160.46        140.44        10.89 o
   0   3  13        147.15        120.58        12.54 o
   1   3  13        803.24        830.61        37.32 o
   2   3  13         78.78         60.61         6.02 o
   3   3  13          3.06          1.97         4.52 o
   4   3  13         28.65         30.86         9.88 o
   5   3  13         77.23         90.71        16.77 o
   6   3  13        243.71        302.29        45.61 o
   7   3  13          0.09         -2.27         7.09 o
   8   3  13         90.59         82.46        15.67 o
   9   3  13         22.57         18.10        10.35 o
  10   3  13         31.19         14.11        11.49 o
  -8   4  13         17.44          7.97         8.21 o
  -7   4  13          1.01         -7.71         7.71 o
  -6   4  13        164.41        128.41        21.43 o
  -5   4  13        114.40         97.32        17.41 o
  -4   4  13          3.07         -8.10         8.10 o
  -3   4  13          0.31          3.26         8.32 o
  -2   4  13        627.67        660.89        37.27 o
  -1   4  13        287.65        251.91        16.51 o
   0   4  13        141.56        112.25        13.75 o
   1   4  13         33.19         24.84         7.28 o
   2   4  13         35.03         30.26         6.89 o
   3   4  13         76.90         81.13         8.85 o
   4   4  13        309.18        279.32        22.21 o
   5   4  13         54.42         35.08        11.13 o
   6   4  13        568.06        539.11        37.11 o
   7   4  13         17.98         26.34        12.13 o
   8   4  13         45.32         33.12         9.30 o
   9   4  13         36.35         25.43         8.86 o
  10   4  13        217.78        223.11        25.08 o
  -7   5  13         31.85         12.44        15.45 o
  -6   5  13         15.58         16.50        11.83 o
  -5   5  13        171.51        166.92        29.04 o
  -4   5  13         28.46         11.31        13.75 o
  -3   5  13        120.76        116.55        19.25 o
  -2   5  13        828.75        882.88        64.62 o
  -1   5  13       2444.02       2284.72       101.07 o
   0   5  13        345.02        394.53        22.53 o
   1   5  13        149.05        111.82        15.39 o
   2   5  13          8.09          2.77         5.05 o
   3   5  13         95.92         66.76         6.59 o
   4   5  13          4.73          1.24         7.43 o
   5   5  13         60.52         66.60        14.95 o
   6   5  13          0.78          6.65         8.88 o
   7   5  13        223.13        219.04        25.22 o
   8   5  13         82.60         89.23        28.01 o
   9   5  13          7.43         11.33         9.06 o
  10   5  13        175.93        195.43        17.80 o
  -7   6  13         62.00        101.53        20.49 o
  -6   6  13          6.09        -11.61        26.79 o
  -5   6  13          4.68         -6.65        21.53 o
  -4   6  13        181.18        196.20        30.01 o
  -3   6  13       1612.40       1741.55       186.36 o
  -2   6  13        269.50        252.45        37.04 o
  -1   6  13          9.76          1.85         7.18 o
   0   6  13          1.06         -2.50         5.84 o
   1   6  13       1454.42       1400.43        58.79 o
   2   6  13        304.50        302.76        18.07 o
   3   6  13         24.77         41.49         8.49 o
   4   6  13         61.41         52.28        11.95 o
   5   6  13          0.04          0.91         8.46 o
   6   6  13        318.42        304.60        26.79 o
   7   6  13        103.13        146.20        23.98 o
   8   6  13         11.82         18.13        11.47 o
   9   6  13          0.45         -7.31         8.57 o
  10   6  13         73.27         52.35        13.95 o
  -6   7  13          2.23          3.27        16.76 o
  -5   7  13        310.86        310.77        34.63 o
  -4   7  13         19.96          2.93        13.31 o
  -3   7  13          0.16          0.14        11.50 o
  -2   7  13        263.16        280.68        33.53 o
  -1   7  13          7.49         -9.54         9.54 o
   0   7  13         42.04         58.32        14.78 o
   1   7  13          2.82         10.04         5.74 o
   2   7  13        712.55        648.34        29.48 o
   3   7  13         39.10         24.27        14.04 o
   4   7  13        461.26        474.49        30.53 o
   5   7  13         69.16        103.33        17.45 o
   6   7  13          8.16         -3.19         9.74 o
   7   7  13          0.11         16.32        10.97 o
   8   7  13        120.36        165.72        23.05 o
   9   7  13          5.07          7.76         9.47 o
  10   7  13          0.51         -9.15         9.73 o
  -6   8  13         40.74         69.50        34.68 o
  -5   8  13        126.49        178.37        27.54 o
  -4   8  13        138.62        110.85        25.69 o
  -3   8  13          6.15          4.01        11.84 o
  -2   8  13         91.19         81.16        18.83 o
  -1   8  13         72.75         61.73        16.16 o
   0   8  13          1.24         -6.88         6.88 o
   1   8  13         59.52         45.06         8.87 o
   2   8  13        129.37        122.12        12.19 o
   3   8  13         10.58          2.27         8.38 o
   4   8  13        167.33        131.19        15.18 o
   5   8  13        276.44        302.17        22.08 o
   6   8  13        109.42        151.09        23.00 o
   7   8  13        124.54        156.02        26.28 o
   8   8  13        202.04        254.06        24.17 o
   9   8  13          0.02         -6.73         8.75 o
  10   8  13          0.60          1.97         8.67 o
  -5   9  13        103.17         83.95        17.36 o
  -4   9  13         10.01        -10.68        21.20 o
  -3   9  13         91.10         72.14        19.20 o
  -2   9  13        453.68        465.11        70.66 o
  -1   9  13         56.96         48.47        48.81 o
   0   9  13        478.41        452.84        30.02 o
   1   9  13         13.18         19.57         8.10 o
   2   9  13       2344.54       2058.26       177.69 o
   3   9  13        154.35        152.95        16.51 o
   4   9  13         34.34         27.54        10.77 o
   5   9  13        432.71        473.63        33.58 o
   6   9  13          7.25          3.99         8.42 o
   7   9  13          4.44         17.51         9.51 o
   8   9  13          4.01         10.03         8.49 o
   9   9  13         27.49          0.80        17.89 o
  -4  10  13          5.03         20.50        12.68 o
  -3  10  13         17.43         29.50        16.02 o
  -2  10  13          2.23        -10.87        26.30 o
  -1  10  13          2.53         18.59        15.78 o
   0  10  13        372.62        379.66        32.60 o
   1  10  13         67.59         72.01        13.27 o
   2  10  13         92.65         77.24        15.58 o
   3  10  13         23.23         29.78        14.96 o
   4  10  13         80.85         87.71        17.45 o
   5  10  13        199.16        169.06        22.66 o
   6  10  13         21.95         11.07         9.61 o
   7  10  13         13.19         14.44        11.57 o
   8  10  13         23.35         34.37        14.38 o
   9  10  13         20.63         27.18        19.67 o
  -3  11  13         48.45         39.58        40.43 o
  -2  11  13         25.61          3.29        20.38 o
  -1  11  13          8.13        -10.52        10.52 o
   0  11  13          2.71          3.98         9.67 o
   1  11  13          3.59         16.19         8.52 o
   2  11  13        117.07         90.33        43.72 o
   3  11  13        572.40        620.92       108.47 o
   4  11  13         33.34         19.27        10.90 o
   5  11  13          7.44         -3.15         8.68 o
   6  11  13         48.90         59.06        15.07 o
   7  11  13         16.91         29.15        15.86 o
   8  11  13         16.78         32.75        12.52 o
  -2  12  13        442.52        394.33        37.38 o
  -1  12  13         19.59          4.27        11.90 o
   0  12  13          0.04         -7.51        26.95 o
   1  12  13         19.65          7.65         9.81 o
   2  12  13          5.12          1.35         8.33 o
   3  12  13         53.70         51.26        12.34 o
   4  12  13         62.83         67.87        15.05 o
   5  12  13          4.18          5.99         9.09 o
   6  12  13         61.87         99.35        20.14 o
   7  12  13         10.60          4.56        15.94 o
   8  12  13         54.65         48.65        29.91 o
  -1  13  13         60.64         13.44        13.35 o
   0  13  13         71.00         67.83        17.09 o
   1  13  13        147.42        155.67        29.73 o
   2  13  13          0.00         12.16        16.27 o
   3  13  13         37.81         41.79        11.80 o
   4  13  13         18.35          0.36        10.68 o
   5  13  13         23.81         34.35        25.31 o
   6  13  13         21.94         29.09        13.03 o
   2  14  13          0.77        -11.39        19.56 o
   3  14  13          0.37         -0.69        39.94 o
   4  14  13         75.55         99.18        44.69 o
  -4 -10  14         25.82         23.07        14.16 o
  -3 -10  14         52.51         85.52        22.74 o
  -2 -10  14          2.88         -0.31        11.93 o
  -1 -10  14         13.65         18.40        11.08 o
   0 -10  14          5.80         38.53        13.34 o
   1 -10  14          0.01         -0.27        21.40 o
  -5  -9  14          0.98         -6.74        11.83 o
  -4  -9  14          2.40         27.81        24.82 o
  -3  -9  14          0.01          0.27        13.64 o
  -2  -9  14         85.59         54.99        16.76 o
  -1  -9  14          0.76         17.68        12.53 o
   0  -9  14          0.01         25.82        12.58 o
   1  -9  14         21.88          7.19        10.90 o
   2  -9  14          4.29         -0.83        13.52 o
   3  -9  14          4.28         11.30        10.72 o
  -6  -8  14         98.87        180.86        75.59 o
  -5  -8  14         17.51         12.54        13.26 o
  -4  -8  14         21.48         20.63        11.13 o
  -3  -8  14         14.63         22.35        13.55 o
  -2  -8  14         61.46         77.45        17.43 o
  -1  -8  14         10.57         -1.34         9.61 o
   0  -8  14        127.54        140.63        23.08 o
   1  -8  14         67.91         36.80        13.33 o
   2  -8  14         12.71         16.92        10.66 o
   3  -8  14         22.23         32.62        31.17 o
   4  -8  14         34.10         33.36        12.69 o
  -7  -7  14         37.21         35.09        14.79 o
  -6  -7  14          7.23         10.31         9.59 o
  -5  -7  14         59.62         64.77        14.73 o
  -4  -7  14         71.05         90.50        24.30 o
  -3  -7  14          4.78          0.42        10.18 o
  -2  -7  14         20.82         12.18        10.16 o
  -1  -7  14         34.23          2.33        11.67 o
   0  -7  14        163.40        149.39        23.33 o
   1  -7  14          5.58          6.67        10.56 o
   2  -7  14          0.23          4.50         8.64 o
   3  -7  14         33.87         30.09        10.71 o
   4  -7  14         10.98          5.16         8.27 o
   5  -7  14        124.74        142.21        17.25 o
  -7  -6  14          7.60         25.43        20.05 o
  -6  -6  14          7.84         -7.12        19.81 o
  -5  -6  14         29.11         21.58        11.09 o
  -4  -6  14          8.37          2.67        11.15 o
  -3  -6  14         43.34         46.75        11.26 o
  -2  -6  14        243.29        278.26        19.26 o
  -1  -6  14        158.78        204.62        16.78 o
   0  -6  14         37.23         30.81         9.04 o
   1  -6  14          0.80         -1.64         6.58 o
   2  -6  14          3.21         23.14        11.58 o
   3  -6  14         13.75         -7.78         8.32 o
   4  -6  14          4.86         20.44         9.69 o
   5  -6  14         16.20         10.26        13.34 o
   6  -6  14          3.97          1.56         8.88 o
  -8  -5  14          2.02         26.13        18.74 o
  -7  -5  14         19.27         25.21        12.52 o
  -6  -5  14         31.97         52.61        13.68 o
  -5  -5  14          5.30          8.62         9.41 o
  -4  -5  14         74.45         82.55        13.46 o
  -3  -5  14         65.42         40.90        15.33 o
  -2  -5  14         57.31         76.61        11.64 o
  -1  -5  14         49.08         47.92         9.63 o
   0  -5  14        678.32        772.21        33.96 o
   1  -5  14        155.02        180.91        17.29 o
   2  -5  14        100.19         92.17        11.28 o
   3  -5  14          3.87          3.28         6.31 o
   4  -5  14          0.51         -4.93         7.39 o
   5  -5  14          8.92          3.40         7.31 o
   6  -5  14          6.13         11.64         7.60 o
   7  -5  14        561.22        672.81        54.78 o
  -8  -4  14         14.64          9.56        26.63 o
  -7  -4  14         26.77          9.61        16.95 o
  -6  -4  14         76.23         70.20        12.82 o
  -5  -4  14          2.04          3.35         8.74 o
  -4  -4  14        279.85        309.07        25.04 o
  -3  -4  14        474.04        503.59        28.26 o
  -2  -4  14        224.49        207.51        16.16 o
  -1  -4  14          2.22         -6.30         6.30 o
   0  -4  14        111.23        100.02        13.70 o
   1  -4  14         26.14         19.00         7.62 o
   2  -4  14        134.72        136.47        14.58 o
   3  -4  14         74.31         89.06        11.24 o
   4  -4  14         39.05         36.10         9.10 o
   5  -4  14         60.56         53.93        10.27 o
   6  -4  14         44.52         39.05        11.70 o
   7  -4  14         36.87         16.69        10.33 o
  -8  -3  14        110.58         53.82        16.32 o
  -7  -3  14         56.02         54.07        11.74 o
  -6  -3  14         20.94         22.10        11.01 o
  -5  -3  14        116.73        116.43        16.14 o
  -4  -3  14        230.61        264.00        19.98 o
  -3  -3  14         97.30         77.47        12.68 o
  -2  -3  14         16.76         18.34         7.27 o
  -1  -3  14         12.08          6.79         6.36 o
   0  -3  14         22.93         27.54         8.05 o
   1  -3  14       1048.72       1068.27        42.46 o
   2  -3  14         17.67         22.31         7.73 o
   3  -3  14         92.88         92.13        12.85 o
   4  -3  14         19.92         11.17         6.27 o
   5  -3  14          1.04          6.11         7.12 o
   6  -3  14         56.41         57.74        11.77 o
   7  -3  14        121.48        119.86        29.02 o
   8  -3  14        234.46        254.90        23.23 o
  -8  -2  14         29.27         33.69        12.67 o
  -7  -2  14          7.15          6.71         8.65 o
  -6  -2  14          3.40         -6.62        10.74 o
  -5  -2  14          2.28         -3.31         8.88 o
  -4  -2  14        217.56        236.04        18.34 o
  -3  -2  14        501.50        509.94        27.01 o
  -2  -2  14         40.21         37.93         9.17 o
  -1  -2  14         56.87         46.97         8.56 o
   0  -2  14          3.28          9.79         5.55 o
   1  -2  14       1688.27       1629.00        58.52 o
   2  -2  14         13.41          0.85         6.00 o
   3  -2  14        144.02        139.31        12.41 o
   4  -2  14         12.79         -0.59         5.94 o
   5  -2  14        108.61        113.60        13.07 o
   6  -2  14         75.05         75.49        13.64 o
   7  -2  14         26.25         23.85         9.24 o
   8  -2  14          0.03          0.27        11.09 o
  -8  -1  14          4.73          7.86         9.80 o
  -7  -1  14         17.66          3.94         8.09 o
  -6  -1  14          7.05         10.41         7.99 o
  -5  -1  14          0.24         11.08         9.44 o
  -4  -1  14          8.00          5.62         7.39 o
  -3  -1  14         20.55         16.71         7.57 o
  -2  -1  14          0.64         -1.84         5.61 o
  -1  -1  14        472.44        450.37        20.99 o
   0  -1  14         18.75         11.72         5.71 o
   1  -1  14        596.33        497.06        22.50 o
   2  -1  14         53.01         65.87         9.41 o
   3  -1  14       1540.39       1568.22        52.74 o
   4  -1  14        255.96        239.97        15.02 o
   5  -1  14         65.38         49.96         9.39 o
   6  -1  14         17.39         18.80         8.97 o
   7  -1  14         69.25         40.85        10.99 o
   8  -1  14          6.66         13.40         7.98 o
   9  -1  14          0.15          7.08        15.76 o
  -8   0  14         30.23         29.95         9.20 o
  -7   0  14          0.25         -7.39         7.39 o
  -6   0  14        131.18        108.32        14.20 o
  -5   0  14        109.68        100.70        12.48 o
  -4   0  14          1.71         12.46         6.71 o
  -3   0  14        207.82        185.61        13.06 o
  -2   0  14        160.88        169.31        17.62 o
  -1   0  14        302.02        301.59        18.60 o
   0   0  14        105.50         91.97        11.48 o
   1   0  14        191.13        177.22        14.24 o
   2   0  14        518.01        447.73        24.39 o
   3   0  14        586.89        581.96        23.67 o
   4   0  14       2315.77       2287.96        72.83 o
   5   0  14         39.05         32.75         9.78 o
   6   0  14        132.97        115.36        15.00 o
   7   0  14          0.97          0.81         7.48 o
   8   0  14        121.75        136.77        19.50 o
   9   0  14         13.29          7.63         8.06 o
  -8   1  14         26.88         19.33         8.44 o
  -7   1  14          8.75          0.46         7.17 o
  -6   1  14        117.03         95.48        18.75 o
  -5   1  14         13.10         -6.65         6.65 o
  -4   1  14        270.01        300.42        22.77 o
  -3   1  14        176.34        149.36        19.97 o
  -2   1  14        496.97        474.69        25.82 o
  -1   1  14         25.55         19.49         6.34 o
   0   1  14        965.82        911.37        39.33 o
   1   1  14         10.52          8.34         5.83 o
   2   1  14          9.04          2.11         5.99 o
   3   1  14        246.36        234.61        15.07 o
   4   1  14       2376.18       2364.29        83.01 o
   5   1  14         14.98          4.88         6.22 o
   6   1  14        407.90        366.42        23.75 o
   7   1  14          0.66          8.62         8.71 o
   8   1  14         83.34         60.66        12.57 o
   9   1  14          0.28         -7.42         7.42 o
  -8   2  14          0.96         -0.59         9.70 o
  -7   2  14        353.17        316.37        27.32 o
  -6   2  14         55.24         46.39         9.85 o
  -5   2  14         47.93         48.81         9.24 o
  -4   2  14          7.48         15.54         9.41 o
  -3   2  14          2.40         -3.51         9.35 o
  -2   2  14        350.39        306.50        19.88 o
  -1   2  14        536.56        567.75        25.17 o
   0   2  14        155.17        142.30        11.02 o
   1   2  14         97.76         64.24         8.47 o
   2   2  14          9.69          4.45         5.46 o
   3   2  14          0.92         -4.83         4.83 o
   4   2  14        861.92        698.81        30.78 o
   5   2  14         91.08        111.89        18.19 o
   6   2  14        247.84        217.06        18.22 o
   7   2  14          2.55         -6.96         7.38 o
   8   2  14         19.84         31.48        16.84 o
   9   2  14         51.46         56.82        11.83 o
  10   2  14         93.29         74.91        15.53 o
  -8   3  14         13.89          5.99        10.25 o
  -7   3  14         49.42         40.12        14.81 o
  -6   3  14         88.30         72.81        10.84 o
  -5   3  14         10.15         10.31        10.65 o
  -4   3  14         12.81         16.16        10.94 o
  -3   3  14         83.11         59.37        13.39 o
  -2   3  14       1354.13       1309.20        55.57 o
  -1   3  14        154.35        128.39        13.03 o
   0   3  14        195.60        165.75        14.43 o
   1   3  14         14.47         23.79         7.87 o
   2   3  14        967.58        840.85        31.63 o
   3   3  14         45.53         40.27         7.49 o
   4   3  14        982.97        942.99        44.04 o
   5   3  14          2.44         -1.87         7.76 o
   6   3  14        163.08        178.34        23.35 o
   7   3  14          6.85          5.21         8.92 o
   8   3  14         80.16         46.65        21.82 o
   9   3  14         52.75         34.56        10.44 o
  10   3  14        164.54        155.11        16.93 o
  -7   4  14         32.06         19.18        17.09 o
  -6   4  14        276.89        239.55        24.84 o
  -5   4  14         81.99         83.59        17.58 o
  -4   4  14        439.81        448.84        32.61 o
  -3   4  14         58.20         78.18        15.10 o
  -2   4  14         25.30         18.66         8.34 o
  -1   4  14         98.80         97.97        14.34 o
   0   4  14       3181.01       3027.51       113.68 o
   1   4  14          3.04          3.79         5.91 o
   2   4  14         20.67          8.11         5.74 o
   3   4  14        120.28        112.87        14.41 o
   4   4  14        242.63        240.53        20.28 o
   5   4  14        797.11        820.38        52.60 o
   6   4  14          1.14          7.94         9.49 o
   7   4  14        179.33        174.40        25.99 o
   8   4  14         11.15          5.79        13.74 o
   9   4  14          1.63         10.62         8.02 o
  10   4  14         10.63         20.12         7.79 o
  -7   5  14        104.17         38.03        20.54 o
  -6   5  14        706.53        732.79        57.53 o
  -5   5  14          0.39        -12.08        12.08 o
  -4   5  14         24.42         18.32        10.31 o
  -3   5  14         26.63         24.36        16.18 o
  -2   5  14         69.40         44.18        12.24 o
  -1   5  14         85.55         77.09        12.93 o
   0   5  14       1771.94       1639.31        66.33 o
   1   5  14         57.94         56.55        10.33 o
   2   5  14        309.19        275.55        16.64 o
   3   5  14        308.19        270.83        16.06 o
   4   5  14         11.75          8.78         8.26 o
   5   5  14         74.70         83.03        15.20 o
   6   5  14         76.68         47.39        14.52 o
   7   5  14          0.20          1.30        11.04 o
   8   5  14          0.41         -7.76         7.76 o
   9   5  14         44.41         28.70        11.62 o
  10   5  14         13.80          6.22        13.76 o
  -7   6  14         36.97         11.96        42.57 o
  -6   6  14          2.82          8.29        12.93 o
  -5   6  14          0.30        -12.03        12.03 o
  -4   6  14        305.43        402.10        38.28 o
  -3   6  14          0.32          3.20        12.69 o
  -2   6  14         24.73         39.15        11.38 o
  -1   6  14        448.21        505.03        45.98 o
   0   6  14        758.08        707.62        34.52 o
   1   6  14       1477.85       1442.70        60.85 o
   2   6  14         28.51         31.34         7.41 o
   3   6  14        517.26        493.82        32.15 o
   4   6  14        126.50        142.25        17.21 o
   5   6  14          2.24          1.63         8.82 o
   6   6  14         35.59         31.43        12.12 o
   7   6  14        339.78        388.17        32.06 o
   8   6  14          0.45         -3.05         8.64 o
   9   6  14         37.27         54.94        13.92 o
  10   6  14          0.62        -12.89        12.89 o
  -6   7  14        637.96        656.40        53.32 o
  -5   7  14         18.56        -11.59        23.01 o
  -4   7  14         62.74         44.79        21.20 o
  -3   7  14          0.49          0.33        17.91 o
  -2   7  14         92.88        100.22        21.09 o
  -1   7  14          7.19          4.16         9.91 o
   0   7  14          0.05          4.34         7.81 o
   1   7  14       4450.04       4240.94       141.01 o
   2   7  14         29.58         27.17         8.17 o
   3   7  14        389.05        378.03        32.68 o
   4   7  14          2.96          7.24         7.91 o
   5   7  14        173.99        192.29        20.88 o
   6   7  14          1.83          3.17         9.45 o
   7   7  14          4.89          0.03         9.85 o
   8   7  14         19.65         11.08         9.54 o
   9   7  14          3.24          3.91        14.64 o
  10   7  14         10.07         34.32        10.18 o
  -5   8  14         63.33         58.44        19.05 o
  -4   8  14        120.32        101.49        23.58 o
  -3   8  14        113.57        165.12        36.63 o
  -2   8  14         27.75         13.56        22.19 o
  -1   8  14         26.39         17.55        12.49 o
   0   8  14         33.77         26.20         9.16 o
   1   8  14       1087.32       1047.67        69.61 o
   2   8  14         62.11         70.23        14.77 o
   3   8  14         38.75         19.62        11.84 o
   4   8  14          6.17         -3.62         6.30 o
   5   8  14         23.28         20.49         9.22 o
   6   8  14         41.30         44.60        12.46 o
   7   8  14          0.11         -1.48         7.62 o
   8   8  14          6.68         10.56        14.11 o
   9   8  14         13.85          1.86         9.96 o
  -5   9  14         44.55         43.59        15.35 o
  -4   9  14          0.54         25.16        20.54 o
  -3   9  14          0.93        -18.44        27.78 o
  -2   9  14         28.53         26.38        14.47 o
  -1   9  14          5.14          5.81        11.36 o
   0   9  14         89.46         96.22        26.95 o
   1   9  14        294.42        228.17        18.60 o
   2   9  14        239.14        194.94        24.01 o
   3   9  14         38.59         45.71        11.47 o
   4   9  14         57.34         66.33        13.82 o
   5   9  14        118.23        140.82        21.68 o
   6   9  14         32.19         46.56        14.77 o
   7   9  14         52.53         64.77        14.54 o
   8   9  14         22.81         24.61        10.66 o
   9   9  14          4.77         29.68         9.86 o
  -4  10  14          0.08        -12.54        12.54 o
  -3  10  14         74.39         69.04        24.00 o
  -2  10  14          4.16         13.32        16.11 o
  -1  10  14          0.82         -5.32         9.70 o
   0  10  14         15.40          3.35        10.20 o
   1  10  14         82.95         55.24        22.32 o
   2  10  14          1.71         -5.78        11.50 o
   3  10  14        219.73        196.71        20.26 o
   4  10  14        281.10        267.18        23.43 o
   5  10  14          0.41         -1.53        10.72 o
   6  10  14         84.15         95.31        18.32 o
   7  10  14          0.87          5.53        10.42 o
   8  10  14          8.13          2.08        10.81 o
   9  10  14          1.95          8.66        11.55 o
  -3  11  14         83.68         64.00        20.54 o
  -2  11  14         31.62         17.20        14.79 o
  -1  11  14         33.06         16.73        13.81 o
   0  11  14          1.23          2.12        25.97 o
   1  11  14         44.55         44.22         9.77 o
   2  11  14          5.29         -3.71         6.20 o
   3  11  14         58.18         78.54        14.31 o
   4  11  14         16.26         29.69         9.70 o
   5  11  14          0.31          4.46        12.16 o
   6  11  14        160.45        164.35        20.62 o
   7  11  14          5.48         -5.56        15.72 o
   8  11  14          3.57          8.86        10.34 o
  -2  12  14        353.18        418.76        37.34 o
  -1  12  14        200.48        167.00        23.17 o
   0  12  14          8.85         14.37        11.83 o
   1  12  14          3.20          4.21        16.11 o
   2  12  14         15.53         13.89         8.50 o
   3  12  14          2.14         -6.34         6.63 o
   4  12  14         70.37         62.93        27.28 o
   5  12  14          0.49         -0.54        13.15 o
   6  12  14         20.61          1.39        19.23 o
   7  12  14          4.40          7.12        11.68 o
   0  13  14          0.43          6.42        10.11 o
   1  13  14          1.77         -5.92        12.49 o
   2  13  14        182.12        138.93        43.87 o
   3  13  14         23.33         38.54         9.36 o
   4  13  14        102.67         98.41        17.77 o
   5  13  14          0.14         11.20         8.62 o
   6  13  14          1.13          3.94        10.85 o
   3  14  14          3.19         43.39        20.71 o
  -3 -10  15          6.45         14.18        22.68 o
  -2 -10  15         60.42         50.41        21.10 o
  -1 -10  15         58.92         77.31        19.51 o
   0 -10  15          1.22          0.30        15.04 o
  -5  -9  15         20.50         52.41        15.57 o
  -4  -9  15          1.60         13.46        19.89 o
  -3  -9  15          0.37        -11.60        11.60 o
  -2  -9  15          0.17          3.73         9.84 o
  -1  -9  15         13.62         44.41        12.01 o
   0  -9  15          0.65         15.40        10.64 o
   1  -9  15         28.59         32.92        12.36 o
   2  -9  15         11.14         16.35         9.09 o
  -6  -8  15          7.67        -18.82        29.91 o
  -5  -8  15         18.65         49.65        18.29 o
  -4  -8  15         79.29         62.09        18.65 o
  -3  -8  15         73.71         67.58        18.90 o
  -2  -8  15          0.20          5.82        11.60 o
  -1  -8  15         24.56         10.03        14.37 o
   0  -8  15         13.90         51.54        18.50 o
   1  -8  15          7.67          0.10        16.63 o
   2  -8  15          1.22         -0.89        13.43 o
   3  -8  15         17.13         25.09        10.91 o
   4  -8  15         54.28         45.06        13.06 o
  -6  -7  15         19.46         27.53        30.54 o
  -5  -7  15         61.25         63.40        14.40 o
  -4  -7  15         45.23         49.05        15.74 o
  -3  -7  15         11.24         34.14        11.36 o
  -2  -7  15         22.49         17.64         9.69 o
  -1  -7  15        470.98        674.52        53.05 o
   0  -7  15         67.31         47.91        14.68 o
   1  -7  15         12.07         41.94        13.34 o
   2  -7  15          3.78          5.71         9.19 o
   3  -7  15         47.26         37.71        11.50 o
   4  -7  15          1.14         -4.56         7.65 o
   5  -7  15         45.52         40.10        21.07 o
  -7  -6  15         25.78         60.71        23.83 o
  -6  -6  15          2.79        -11.06        13.04 o
  -5  -6  15         30.32         31.07        11.71 o
  -4  -6  15          4.17         -9.28         9.28 o
  -3  -6  15        166.16        204.95        23.97 o
  -2  -6  15         32.81         23.22         8.62 o
  -1  -6  15         19.63         16.61         8.83 o
   0  -6  15          9.62         15.95         9.55 o
   1  -6  15         98.59        107.81        22.61 o
   2  -6  15        164.93        202.98        24.97 o
   3  -6  15          0.45          4.00         9.10 o
   4  -6  15          3.17         -7.13         7.67 o
   5  -6  15          9.21         10.99        13.67 o
   6  -6  15          0.12         -2.55        11.64 o
  -7  -5  15          0.00          7.39        14.46 o
  -6  -5  15         14.33          3.82        10.43 o
  -5  -5  15         29.26         40.10         9.83 o
  -4  -5  15          1.14         -7.91         7.91 o
  -3  -5  15        186.36        214.57        26.84 o
  -2  -5  15          2.90         -0.26         7.16 o
  -1  -5  15          9.07         15.93         8.05 o
   0  -5  15        587.60        603.30        29.43 o
   1  -5  15         81.02         96.44        12.86 o
   2  -5  15         97.16         98.03        11.59 o
   3  -5  15        188.30        186.78        15.18 o
   4  -5  15         71.72         84.57        14.09 o
   5  -5  15          3.88         12.33         7.33 o
   6  -5  15        125.38        145.23        28.91 o
  -8  -4  15          0.03          1.29        19.39 o
  -7  -4  15         13.22         21.32        11.43 o
  -6  -4  15         84.47         84.37        18.31 o
  -5  -4  15         29.73          1.19        10.11 o
  -4  -4  15          0.75          0.27         8.44 o
  -3  -4  15        211.82        216.15        27.61 o
  -2  -4  15          0.87         -6.67         7.05 o
  -1  -4  15          9.78          3.92         6.76 o
   0  -4  15        701.41        757.18        33.50 o
   1  -4  15          0.20          1.15         6.36 o
   2  -4  15        393.24        428.23        21.59 o
   3  -4  15         22.42         13.22        10.00 o
   4  -4  15         19.72         26.67         7.58 o
   5  -4  15         48.19         41.09         8.16 o
   6  -4  15          8.43          9.90         7.78 o
   7  -4  15         44.29         47.79        14.16 o
  -8  -3  15         11.13          3.99        11.61 o
  -7  -3  15          8.58         40.87         9.82 o
  -6  -3  15          5.18         13.57         9.23 o
  -5  -3  15         27.46         32.37        10.67 o
  -4  -3  15         99.20        104.07        15.02 o
  -3  -3  15        447.89        511.19        28.37 o
  -2  -3  15        855.50        868.27        40.20 o
  -1  -3  15        114.41        111.19        13.14 o
   0  -3  15        129.48        130.78        13.14 o
   1  -3  15         49.76         70.68        10.75 o
   2  -3  15       1247.31       1293.91        50.24 o
   3  -3  15          0.50         -2.85         5.89 o
   4  -3  15        467.68        443.90        22.45 o
   5  -3  15         37.15         42.30         9.46 o
   6  -3  15          0.02          5.62         6.71 o
   7  -3  15          1.91         -5.97         6.93 o
   8  -3  15         23.11         16.22        10.11 o
  -8  -2  15         60.16        112.44        36.32 o
  -7  -2  15         25.03         17.40         9.59 o
  -6  -2  15         55.58         53.35        13.09 o
  -5  -2  15         31.38         36.52        10.88 o
  -4  -2  15         51.78         82.97        12.87 o
  -3  -2  15         33.34         43.77        10.58 o
  -2  -2  15          5.98          0.03         7.06 o
  -1  -2  15         82.16         92.22        10.48 o
   0  -2  15        164.87        155.30        12.60 o
   1  -2  15        133.71        150.89        13.06 o
   2  -2  15       1366.20       1333.67        50.46 o
   3  -2  15         30.33         27.20         7.65 o
   4  -2  15         16.18          5.80         6.40 o
   5  -2  15        331.34        291.27        21.27 o
   6  -2  15         75.63         61.44        12.93 o
   7  -2  15          8.87          2.24         7.26 o
   8  -2  15          0.04        -16.96        16.96 o
  -8  -1  15          0.10          9.81         9.59 o
  -7  -1  15        234.98        217.91        20.19 o
  -6  -1  15         22.16          9.42         9.62 o
  -5  -1  15         38.30         20.28        10.94 o
  -4  -1  15        140.68        130.29        14.64 o
  -3  -1  15         11.20         -1.77         9.06 o
  -2  -1  15         59.27         74.04        17.05 o
  -1  -1  15         73.03         91.78        11.14 o
   0  -1  15         52.10         74.39         9.01 o
   1  -1  15         28.96         35.00         7.31 o
   2  -1  15        742.78        762.40        31.96 o
   3  -1  15       1488.73       1574.60        53.28 o
   4  -1  15         94.59         79.27        10.34 o
   5  -1  15         47.42         41.56         8.99 o
   6  -1  15        256.99        251.46        20.98 o
   7  -1  15          5.14         12.11         8.03 o
   8  -1  15         18.99         33.03         8.38 o
   9  -1  15        239.42        172.11        32.45 o
  -8   0  15        162.04        137.21        14.39 o
  -7   0  15         34.74         30.47        13.36 o
  -6   0  15         42.03         31.41         8.63 o
  -5   0  15        175.23        198.01        16.29 o
  -4   0  15        680.25        654.84        29.66 o
  -3   0  15         94.18         89.74        14.10 o
  -2   0  15        310.54        303.39        23.27 o
  -1   0  15          2.74          8.04         5.93 o
   0   0  15         71.27         52.88         9.46 o
   1   0  15         15.80         15.46         6.78 o
   2   0  15         24.36         13.41         7.02 o
   3   0  15       2578.33       2359.42        74.60 o
   4   0  15         66.43         62.33         8.60 o
   5   0  15        744.61        723.52        36.58 o
   6   0  15         30.70         27.98         9.98 o
   7   0  15         11.00          9.54         9.41 o
   8   0  15         19.24         21.32         8.38 o
   9   0  15         48.25         17.80        23.00 o
  -8   1  15        115.66         93.43        14.58 o
  -7   1  15          4.70         -6.93        10.78 o
  -6   1  15        220.11        210.16        25.05 o
  -5   1  15         35.18         39.97         9.59 o
  -4   1  15        203.80        177.67        19.69 o
  -3   1  15        402.91        430.60        26.00 o
  -2   1  15          3.29          5.88         7.31 o
  -1   1  15        157.21        150.80        16.55 o
   0   1  15        866.34        804.72        36.36 o
   1   1  15        680.54        631.28        30.96 o
   2   1  15        114.74         87.17        11.13 o
   3   1  15       1758.46       1853.72        67.14 o
   4   1  15          0.48          1.83         6.48 o
   5   1  15         88.90         78.85        12.76 o
   6   1  15        169.60        154.22        15.98 o
   7   1  15        529.45        561.18        44.17 o
   8   1  15          1.50          4.41         9.87 o
   9   1  15         12.07         13.42         8.46 o
  -8   2  15         25.96          7.90        12.36 o
  -7   2  15         37.68         42.95         8.26 o
  -6   2  15        276.46        275.19        17.88 o
  -5   2  15        214.61        171.86        29.55 o
  -4   2  15        430.55        400.30        26.58 o
  -3   2  15        318.99        363.89        23.89 o
  -2   2  15          1.30         -2.87         8.16 o
  -1   2  15       1589.14       1544.53        62.85 o
   0   2  15        502.22        465.63        21.83 o
   1   2  15         22.01         31.13         7.16 o
   2   2  15         26.07         28.97         7.88 o
   3   2  15        873.42        806.84        33.72 o
   4   2  15          3.20          1.87         6.01 o
   5   2  15         56.07         43.54        12.73 o
   6   2  15         35.68         55.13        24.50 o
   7   2  15         51.21         70.21        15.22 o
   8   2  15          0.40         -0.61         7.00 o
   9   2  15          3.58          2.31         7.86 o
  -7   3  15         76.41         41.63        24.15 o
  -6   3  15         19.15         15.56         9.90 o
  -5   3  15          0.01          1.53         9.53 o
  -4   3  15         71.96         66.43        13.34 o
  -3   3  15        652.58        684.97        37.24 o
  -2   3  15        113.55        112.25        17.70 o
  -1   3  15        106.54         95.64        17.74 o
   0   3  15        298.57        309.53        16.37 o
   1   3  15        139.38        126.13        13.30 o
   2   3  15         66.55         70.90         9.17 o
   3   3  15         25.17         20.73         6.67 o
   4   3  15          2.12          9.90         6.98 o
   5   3  15        541.34        473.19        42.47 o
   6   3  15         47.99         46.55        14.76 o
   7   3  15          2.15         -9.38         9.38 o
   8   3  15        227.79        241.28        18.56 o
   9   3  15          0.32         -5.11         7.11 o
  -7   4  15        116.13        138.22        54.88 o
  -6   4  15        186.45        178.15        22.76 o
  -5   4  15        256.09        272.57        25.52 o
  -4   4  15         80.28         69.49        24.61 o
  -3   4  15          0.22         -7.13         7.13 o
  -2   4  15        660.63        608.91        46.21 o
  -1   4  15          1.81         -0.90         5.98 o
   0   4  15        118.28        128.01        22.20 o
   1   4  15          0.01         -1.49         5.96 o
   2   4  15         17.89          9.43         5.89 o
   3   4  15       2017.15       1885.80        66.95 o
   4   4  15        123.08        152.17        19.68 o
   5   4  15        320.68        337.77        27.54 o
   6   4  15         25.31         25.00        11.08 o
   7   4  15         37.97         52.21        14.97 o
   8   4  15        199.19        206.01        25.14 o
   9   4  15          0.49         -2.96         8.90 o
  10   4  15         10.49         -3.40         8.35 o
  -7   5  15        178.37        211.95        48.30 o
  -6   5  15          5.20          6.68        13.43 o
  -5   5  15        149.69        131.12        28.58 o
  -4   5  15         61.00         45.10        13.94 o
  -3   5  15        275.09        271.30        23.64 o
  -2   5  15        354.71        341.36        30.57 o
  -1   5  15        885.32        843.08        44.45 o
   0   5  15       1937.56       1841.96        73.95 o
   1   5  15        163.53        147.05        14.65 o
   2   5  15          2.35         11.97         6.00 o
   3   5  15        240.94        232.85        20.74 o
   4   5  15          5.71         -6.44         6.88 o
   5   5  15        412.14        395.05        29.11 o
   6   5  15        212.54        259.54        24.85 o
   7   5  15         86.31         99.75        19.20 o
   8   5  15          4.14         16.47         9.84 o
   9   5  15         27.48         30.93        11.89 o
  10   5  15          0.73         29.61        12.02 o
  -6   6  15          1.44        -17.53        22.85 o
  -5   6  15         83.73         48.90        17.85 o
  -4   6  15         45.16         41.92        15.71 o
  -3   6  15          8.97          4.02        13.29 o
  -2   6  15        366.56        391.87        28.06 o
  -1   6  15       1296.42       1324.09        64.34 o
   0   6  15         84.00         70.87        14.09 o
   1   6  15        154.50        134.45        15.21 o
   2   6  15          7.57          7.07         6.12 o
   3   6  15          0.55          0.90         7.79 o
   4   6  15        136.57        153.19        16.56 o
   5   6  15         50.34         39.47        12.17 o
   6   6  15        479.71        476.86        34.39 o
   7   6  15         65.21         81.82        17.97 o
   8   6  15        231.86        298.71        30.77 o
   9   6  15         23.37         26.50        10.75 o
  -6   7  15         43.43         27.86        20.87 o
  -5   7  15        198.33        191.54        47.81 o
  -4   7  15         36.00         53.46        27.61 o
  -3   7  15        235.37        273.52        51.44 o
  -2   7  15          0.99         -3.48        11.90 o
  -1   7  15        165.85        168.67        21.60 o
   0   7  15         84.37        101.57        30.24 o
   1   7  15        347.76        314.36        19.06 o
   2   7  15        111.18        125.41        14.45 o
   3   7  15         83.88        101.62        14.78 o
   4   7  15        549.72        577.42        34.61 o
   5   7  15          3.97          0.64         8.55 o
   6   7  15        323.33        354.30        34.17 o
   7   7  15         21.09          0.31         9.45 o
   8   7  15         88.04         73.35        22.23 o
   9   7  15          3.81          9.18         9.76 o
  -5   8  15        106.30         73.06        22.52 o
  -4   8  15          0.06         40.26        18.11 o
  -3   8  15         23.51         30.24        15.28 o
  -2   8  15          0.84         -5.75        11.62 o
  -1   8  15         73.89         71.42        17.75 o
   0   8  15        338.95        368.11        69.69 o
   1   8  15         48.14         34.47        13.71 o
   2   8  15         75.34         80.31        15.75 o
   3   8  15         30.88         26.19        12.11 o
   4   8  15         71.51         83.62        13.27 o
   5   8  15         48.59         46.93        11.30 o
   6   8  15        821.28        900.05        46.53 o
   7   8  15          0.63          4.76        10.27 o
   8   8  15         22.78         18.11        11.85 o
   9   8  15         25.59         59.25        18.76 o
  -4   9  15        382.01        431.67        45.20 o
  -3   9  15          4.15        -10.96        11.24 o
  -2   9  15          4.70         15.67        17.91 o
  -1   9  15         84.82         72.34        16.72 o
   0   9  15        117.95         95.95        17.72 o
   1   9  15          1.13         11.79         7.50 o
   2   9  15         44.28         54.57        24.65 o
   3   9  15         39.73         46.57         9.72 o
   4   9  15          0.18         -0.49         8.41 o
   5   9  15        178.55        192.07        28.54 o
   6   9  15         42.50         69.90        13.06 o
   7   9  15          0.48          9.34        11.82 o
   8   9  15         96.74        111.74        18.29 o
   9   9  15         35.02         62.37        18.96 o
  -4  10  15        655.58        551.03       115.52 o
  -3  10  15         50.88         41.81        16.97 o
  -2  10  15        105.92        122.78        19.86 o
  -1  10  15         32.41         52.62        14.17 o
   0  10  15         43.14         23.28        13.62 o
   1  10  15         39.64         27.68        17.91 o
   2  10  15         11.10         19.90         9.20 o
   3  10  15          5.65         -0.75         6.94 o
   4  10  15          0.11         -3.24         7.59 o
   5  10  15         55.78         66.48        14.70 o
   6  10  15         90.77         97.17        18.25 o
   7  10  15         38.66         45.32        15.43 o
   8  10  15          1.46         12.13        16.98 o
  -3  11  15          8.70          6.56        12.29 o
  -2  11  15          0.75         -9.54         9.54 o
  -1  11  15         13.50          7.92        11.18 o
   0  11  15         56.01         32.12        11.85 o
   1  11  15         35.24        103.54        31.56 o
   2  11  15          3.21         -1.15        12.33 o
   3  11  15        191.76        182.83        58.33 o
   4  11  15          1.35         11.82         9.70 o
   5  11  15          2.64          1.91        18.74 o
   6  11  15          9.00         16.46         9.62 o
   7  11  15         25.08         30.67        11.40 o
   8  11  15          0.05         -0.87         8.17 o
  -1  12  15         37.06         31.16        12.55 o
   0  12  15          1.21         12.06        10.44 o
   1  12  15         50.85         69.36        16.44 o
   2  12  15         10.06         14.30         8.50 o
   3  12  15         92.20         98.25        14.22 o
   4  12  15         26.87         83.16        38.46 o
   5  12  15          0.03          7.98        11.50 o
   6  12  15         10.59         -3.95        17.59 o
   7  12  15          4.40          1.15         9.09 o
   0  13  15          1.89         -8.91        10.25 o
   1  13  15         11.36         -6.90        11.83 o
   2  13  15          0.00         14.22         9.70 o
   3  13  15        177.45        142.80        44.52 o
   4  13  15          0.85         -2.39        10.52 o
   5  13  15          2.29         12.43         8.07 o
   6  13  15         25.42         21.72        14.84 o
  -4  -9  16          1.13         25.80        14.73 o
  -3  -9  16          0.14         -0.24        11.65 o
  -2  -9  16         26.09         26.24        12.22 o
  -1  -9  16         16.42         16.55        14.98 o
   0  -9  16          1.98         29.83        12.99 o
   1  -9  16          8.53         16.98        12.37 o
  -5  -8  16          0.27          0.25        24.31 o
  -4  -8  16          5.03         -0.26        12.03 o
  -3  -8  16         23.21        -14.83        23.67 o
  -2  -8  16          9.72         18.33        11.64 o
  -1  -8  16          1.27         -8.13        10.36 o
   0  -8  16         37.53         44.20        14.41 o
   1  -8  16         19.36         -0.45        11.19 o
   2  -8  16          2.65         24.91        11.10 o
   3  -8  16          3.09         -8.04         9.48 o
  -6  -7  16         15.78         11.41        25.75 o
  -5  -7  16          0.64         -6.73        18.25 o
  -4  -7  16          3.33         -1.63         9.15 o
  -3  -7  16         49.11         69.36        16.35 o
  -2  -7  16         56.61         46.66        12.25 o
  -1  -7  16          2.45          5.43        12.75 o
   0  -7  16         30.27         32.44        13.45 o
   1  -7  16         40.86         55.00        13.96 o
   2  -7  16         67.80         72.39        16.20 o
   3  -7  16         68.12         96.26        17.56 o
   4  -7  16          2.83          6.08         9.03 o
  -6  -6  16          2.26         14.09        21.16 o
  -5  -6  16          2.20         -4.97        10.84 o
  -4  -6  16         20.51         12.41        10.20 o
  -3  -6  16         12.81         14.08         9.17 o
  -2  -6  16         43.23         35.48         9.98 o
  -1  -6  16          2.94          7.87         9.40 o
   0  -6  16        276.05        361.16        22.44 o
   1  -6  16         66.34         49.82        11.68 o
   2  -6  16         20.70         19.99        10.38 o
   3  -6  16          8.90          1.27         8.92 o
   4  -6  16         81.64         80.30        16.47 o
   5  -6  16        161.70        138.31        23.84 o
  -7  -5  16          1.40          7.76        14.63 o
  -6  -5  16         86.83        107.88        17.85 o
  -5  -5  16         19.35         19.55         8.76 o
  -4  -5  16          2.16          7.32         8.28 o
  -3  -5  16          0.01          2.35         9.06 o
  -2  -5  16        207.57        237.13        20.20 o
  -1  -5  16         53.16         73.41        12.27 o
   0  -5  16         72.09         93.75        12.08 o
   1  -5  16        135.33        142.34        15.49 o
   2  -5  16          9.79         13.48         7.03 o
   3  -5  16        120.54        117.21        12.30 o
   4  -5  16          1.97          2.94         7.98 o
   5  -5  16         24.77         28.03         8.70 o
   6  -5  16         22.45         -0.58        10.34 o
  -7  -4  16          1.04         -4.66        10.94 o
  -6  -4  16         66.37         90.14        15.28 o
  -5  -4  16          1.85         -7.45         7.45 o
  -4  -4  16         18.60         19.09        11.77 o
  -3  -4  16         23.13         33.02        10.51 o
  -2  -4  16        159.89        167.93        16.47 o
  -1  -4  16          0.39         -1.97         6.68 o
   0  -4  16          9.53         15.43         7.67 o
   1  -4  16        212.72        245.33        17.80 o
   2  -4  16         76.70         63.77        10.28 o
   3  -4  16         40.74         29.54         8.10 o
   4  -4  16          1.22          5.15         6.14 o
   5  -4  16        380.39        446.67        25.33 o
   6  -4  16          2.52          1.70         7.79 o
   7  -4  16         68.33         36.99        17.59 o
  -7  -3  16         18.07         11.75        10.06 o
  -6  -3  16         44.79         52.90        11.77 o
  -5  -3  16         81.01         72.98        13.39 o
  -4  -3  16         20.90         16.96         9.50 o
  -3  -3  16         42.88         47.17        10.12 o
  -2  -3  16         25.33         48.46        10.80 o
  -1  -3  16        263.65        249.06        16.86 o
   0  -3  16        275.23        306.50        18.62 o
   1  -3  16        231.34        249.88        17.00 o
   2  -3  16          7.23         -4.68         6.82 o
   3  -3  16        158.42        154.26        13.72 o
   4  -3  16          1.93          5.32         6.55 o
   5  -3  16        686.96        710.84        34.11 o
   6  -3  16         12.45         21.17         8.34 o
   7  -3  16        143.66        156.77        20.05 o
  -8  -2  16         12.20        -14.11        14.11 o
  -7  -2  16         10.90         15.84         9.64 o
  -6  -2  16         31.74         39.64        11.32 o
  -5  -2  16        295.97        368.56        24.60 o
  -4  -2  16         39.04         31.40        11.96 o
  -3  -2  16          2.87        -10.20        10.20 o
  -2  -2  16        108.92        127.07        14.28 o
  -1  -2  16         28.37         21.83         6.82 o
   0  -2  16         56.70         52.78         8.65 o
   1  -2  16        184.17        166.73        13.87 o
   2  -2  16         31.63         25.68         7.54 o
   3  -2  16          7.93          8.75         6.02 o
   4  -2  16         20.93         20.24         7.36 o
   5  -2  16        305.74        312.51        21.77 o
   6  -2  16          3.56          1.86         8.56 o
   7  -2  16        118.44        104.51        15.15 o
   8  -2  16          7.65         41.62        14.07 o
  -8  -1  16        182.31        125.59        25.64 o
  -7  -1  16        137.19        134.13        18.41 o
  -6  -1  16         22.31         19.88         9.69 o
  -5  -1  16        266.97        272.69        20.58 o
  -4  -1  16        240.81        241.10        24.10 o
  -3  -1  16          0.90         -0.10         6.93 o
  -2  -1  16         33.10         37.45        10.30 o
  -1  -1  16          0.93          9.11         8.40 o
   0  -1  16          3.87         -2.80         6.78 o
   1  -1  16        152.71        158.38        11.91 o
   2  -1  16        300.58        360.82        19.28 o
   3  -1  16        818.65        865.36        33.42 o
   4  -1  16         18.43         25.00         7.66 o
   5  -1  16        166.07        140.58        15.40 o
   6  -1  16        776.16        911.44        45.25 o
   7  -1  16          0.07         -7.69         7.70 o
   8  -1  16         95.31         63.97        12.62 o
  -8   0  16          3.68         14.47         8.67 o
  -7   0  16        159.58        144.57        19.68 o
  -6   0  16         31.99         23.75        11.53 o
  -5   0  16        319.25        341.63        20.65 o
  -4   0  16        322.40        340.80        24.68 o
  -3   0  16          0.48         -8.07         8.45 o
  -2   0  16         30.01         22.72        10.91 o
  -1   0  16        242.64        216.14        19.24 o
   0   0  16         14.53         10.33         6.80 o
   1   0  16        124.68        156.29        15.06 o
   2   0  16          0.04         -0.36         6.16 o
   3   0  16        495.40        474.92        24.91 o
   4   0  16         13.20         13.29         5.67 o
   5   0  16         64.73         78.37        13.14 o
   6   0  16        149.66        160.59        20.90 o
   7   0  16         31.32         38.34        10.51 o
   8   0  16        446.66        486.54        30.44 o
   9   0  16         46.94          5.52        11.64 o
  -7   1  16        101.78        104.13        12.73 o
  -6   1  16          7.85          4.27        11.54 o
  -5   1  16          8.08          7.27        10.99 o
  -4   1  16         38.78         53.43        13.30 o
  -3   1  16        854.16        824.12        40.87 o
  -2   1  16        173.26        144.44        15.62 o
  -1   1  16         31.74         51.00        14.17 o
   0   1  16         10.07          2.89         6.24 o
   1   1  16         42.72         42.45        11.24 o
   2   1  16         41.59         38.63         9.82 o
   3   1  16        431.95        439.83        23.07 o
   4   1  16        578.82        604.23        29.07 o
   5   1  16          3.35          3.12         9.71 o
   6   1  16         67.75         66.80        11.40 o
   7   1  16         11.10         10.43         7.68 o
   8   1  16        177.87        161.70        23.76 o
   9   1  16         14.89         18.52        11.15 o
  -7   2  16        345.57        327.26        29.15 o
  -6   2  16        228.87        228.89        22.04 o
  -5   2  16         47.11         34.18        11.14 o
  -4   2  16        110.06         68.29        13.18 o
  -3   2  16        120.33        101.64        18.64 o
  -2   2  16          7.41         10.62         7.96 o
  -1   2  16         13.89          7.60         7.00 o
   0   2  16        390.54        375.18        21.19 o
   1   2  16        149.49        146.11        13.21 o
   2   2  16        573.23        546.34        27.68 o
   3   2  16         20.29         19.47         6.64 o
   4   2  16        282.89        259.66        18.36 o
   5   2  16          6.12          5.69        10.98 o
   6   2  16          1.77         -9.75        12.11 o
   7   2  16         15.94         10.37        10.66 o
   8   2  16        267.50        303.16        21.85 o
   9   2  16          7.42         -9.46        11.69 o
  -7   3  16          0.70          4.32        14.28 o
  -6   3  16         67.36         55.78        12.48 o
  -5   3  16        273.26        266.30        23.41 o
  -4   3  16        296.31        320.35        26.33 o
  -3   3  16         21.92         10.97         8.86 o
  -2   3  16       1814.29       1684.27        84.59 o
  -1   3  16         45.52         38.17        12.74 o
   0   3  16          0.56          9.63         6.89 o
   1   3  16        124.76        119.78        11.84 o
   2   3  16          6.54          1.33         5.77 o
   3   3  16         50.22         34.14         7.62 o
   4   3  16        682.30        711.67        36.62 o
   5   3  16        100.01        124.69        19.52 o
   6   3  16        105.86         94.87        17.98 o
   7   3  16          1.83         -8.22         8.22 o
   8   3  16        272.88        340.48        35.40 o
   9   3  16        151.37        131.51        14.79 o
  -7   4  16         37.88         32.88        24.02 o
  -6   4  16         71.96         54.12        17.77 o
  -5   4  16         12.19         -3.08         9.64 o
  -4   4  16          0.04         -7.49         8.71 o
  -3   4  16         80.28         75.27        14.49 o
  -2   4  16       3734.57       3538.89       134.02 o
  -1   4  16        220.00        221.29        25.79 o
   0   4  16        781.37        700.38        34.82 o
   1   4  16         32.54         15.71         8.03 o
   2   4  16         99.56        102.88        13.32 o
   3   4  16        171.84        163.48        12.45 o
   4   4  16          0.15         -1.66         6.16 o
   5   4  16        160.65        173.95        21.22 o
   6   4  16        138.26        159.06        21.75 o
   7   4  16         23.27         40.97        14.23 o
   8   4  16         19.55         28.07         9.92 o
   9   4  16          0.48          1.22         9.99 o
  -6   5  16        263.14        226.56        28.75 o
  -5   5  16          5.07         14.27        11.96 o
  -4   5  16        567.59        581.21        38.24 o
  -3   5  16          5.66         -7.72         7.72 o
  -2   5  16         78.79         65.85        13.54 o
  -1   5  16         28.27         21.17        14.92 o
   0   5  16         11.67         10.60         9.75 o
   1   5  16        274.97        271.55        19.47 o
   2   5  16        113.09        119.04        13.02 o
   3   5  16        169.59        160.08        18.47 o
   4   5  16          0.01         -5.93         5.98 o
   5   5  16        876.31        872.36        49.77 o
   6   5  16          3.60          0.14        10.03 o
   7   5  16        201.88        231.40        24.41 o
   8   5  16         83.47         73.08        15.84 o
   9   5  16         87.43         76.46        17.76 o
  -6   6  16         90.05        111.61        23.34 o
  -5   6  16         17.84        -14.79        14.79 o
  -4   6  16        332.14        326.40        32.89 o
  -3   6  16         28.79          0.58        12.49 o
  -2   6  16        209.11        221.84        33.78 o
  -1   6  16        988.29        936.05        48.99 o
   0   6  16        342.35        328.19        36.65 o
   1   6  16         78.25         45.63        14.30 o
   2   6  16        392.57        363.15        32.14 o
   3   6  16          2.96         -3.13         7.45 o
   4   6  16         51.11         41.05        10.75 o
   5   6  16        649.84        682.85        41.88 o
   6   6  16          3.31          2.30         9.09 o
   7   6  16         13.06         19.74        10.03 o
   8   6  16          0.06         -8.34         8.34 o
   9   6  16         21.26         37.59        26.24 o
  -5   7  16         38.53          8.72        13.89 o
  -4   7  16          0.36          0.66        12.30 o
  -3   7  16          4.26         12.24        13.48 o
  -2   7  16         75.15         56.97        26.79 o
  -1   7  16        454.91        466.29        36.15 o
   0   7  16        213.39        269.84        44.05 o
   1   7  16          3.36          5.40         5.40 o
   2   7  16        113.08        107.25        12.13 o
   3   7  16         14.21          7.05         7.99 o
   4   7  16        100.56        103.61        14.24 o
   5   7  16         79.99         79.62        16.13 o
   6   7  16         90.39        108.13        19.14 o
   7   7  16         22.92         19.99        11.11 o
   8   7  16         21.91         22.79        11.60 o
   9   7  16          5.21          5.22         9.32 o
  -5   8  16        323.61        335.61        33.69 o
  -4   8  16        225.96        270.67        31.67 o
  -3   8  16        146.25        163.86        23.95 o
  -2   8  16          3.98        -10.40        18.90 o
  -1   8  16         30.36         22.72        39.77 o
   0   8  16         90.61        108.80        30.57 o
   1   8  16        239.65        230.26        21.69 o
   2   8  16         21.17         25.41        10.09 o
   3   8  16         86.25         93.07        18.46 o
   4   8  16         68.45         62.60        11.36 o
   5   8  16          0.21          7.10         7.62 o
   6   8  16        546.45        679.59        43.33 o
   7   8  16         90.92         97.79        22.97 o
   8   8  16         18.59          8.54         9.82 o
   9   8  16          3.16        -11.72        11.72 o
  -4   9  16          0.56        -10.56        10.56 o
  -3   9  16          3.43        -10.39        10.39 o
  -2   9  16        129.55        143.46        22.37 o
  -1   9  16        290.40        295.87        29.70 o
   0   9  16         35.23         16.57        11.79 o
   1   9  16         56.74         48.37        15.64 o
   2   9  16         33.83         64.03        17.53 o
   3   9  16          7.77         -8.57        12.16 o
   4   9  16         16.60         16.11         9.17 o
   5   9  16        120.20        142.67        18.44 o
   6   9  16         25.40         33.08        10.59 o
   7   9  16         15.11         13.11         8.40 o
   8   9  16        168.45        207.43        21.65 o
   9   9  16          3.18         18.08        11.53 o
  -3  10  16          0.64         39.17        26.63 o
  -2  10  16          6.40         10.13        11.79 o
  -1  10  16        150.38        170.05        32.85 o
   0  10  16        174.87        186.24        36.14 o
   1  10  16        941.20       1037.96       101.90 o
   2  10  16          3.25         13.48        15.45 o
   3  10  16         60.76         69.20        11.90 o
   4  10  16          4.44         -1.21         6.53 o
   5  10  16         32.79         19.87        10.74 o
   6  10  16         28.46         41.81        10.97 o
   7  10  16          1.26         15.26         9.87 o
   8  10  16          9.31         12.49         9.84 o
  -2  11  16          2.00          8.60        10.66 o
  -1  11  16         26.40         47.09        21.37 o
   0  11  16         15.04          4.42        19.72 o
   1  11  16         95.61        133.78        20.05 o
   2  11  16          9.94         13.74         7.43 o
   3  11  16          1.00          2.19        13.15 o
   4  11  16        127.38        106.55        59.64 o
   5  11  16         21.36         24.37        24.55 o
   6  11  16         16.22         33.59        10.75 o
   7  11  16          0.47         -3.07         7.77 o
  -1  12  16        178.78        174.92        22.58 o
   0  12  16          0.02         12.21        10.19 o
   1  12  16         12.27          5.92        11.50 o
   2  12  16         63.83         39.00        19.72 o
   3  12  16          1.29          1.39        10.85 o
   4  12  16          7.93          8.91         6.64 o
   5  12  16          0.41          6.91         7.41 o
   6  12  16          5.80          4.11        14.30 o
   1  13  16         56.56         18.41        13.15 o
   2  13  16        341.93        360.56        71.33 o
   3  13  16         11.64         27.99         9.60 o
   4  13  16         50.87         44.83        19.07 o
   5  13  16          2.26          4.36         8.02 o
  -2  -9  17          1.90          7.23        14.96 o
  -1  -9  17          0.29        -13.36        16.55 o
   0  -9  17          1.09        -14.86        14.86 o
  -4  -8  17         28.39          0.88        12.33 o
  -3  -8  17          4.43         -1.48        11.13 o
  -2  -8  17          0.03         14.69        12.28 o
  -1  -8  17         39.56         38.75        14.83 o
   0  -8  17         11.84          4.47        10.35 o
   1  -8  17          1.17         12.73         9.57 o
   2  -8  17          1.71        -14.14        14.14 o
  -5  -7  17          1.33         17.81        10.39 o
  -4  -7  17         19.45         47.19        19.95 o
  -3  -7  17         69.83         77.69        15.61 o
  -2  -7  17          3.08         -9.14         9.14 o
  -1  -7  17         49.15         41.56        15.33 o
   0  -7  17          9.37          2.97        12.63 o
   1  -7  17         10.02          9.74        10.02 o
   2  -7  17          2.55         -0.94        13.57 o
   3  -7  17         54.39         84.26        34.58 o
[truncated: 87,971 more chars]
